# Supplementary material for: CREPE (CREate Primers and Evaluate): A Computational Tool for Large-Scale Primer Design and Specificity Analysis
Source: Genes (Basel). 2025 Sep 10;16(9):1062. doi: 10.3390/genes16091062 (PMC12469620; doi:10.3390/genes16091062)
Supplement: Supplementary file 1 [file genes-16-01062-s001.zip]

Archive with 10 entries (10 files):
- 20250909_FigureS1.jpg
- S_File1_CREPE_input.xlsx
- S_File2_Primer3_parameter_file.xlsx
- S_File3_CREPE_output.xlsx
- S_File4_CREPE_README.pdf
- S_File5_100_1000_results.xlsx
- S_File6_all_Highoff_offtargets.xlsx
- S_File7_Highoff_merged_amplicons.xlsx
- S_Table1_100_1000_stats.xlsx
- S_Table2_Fig5_statistics.xlsx
