# Supplementary material for: CREPE (CREate Primers and Evaluate): A Computational Tool for Large-Scale Primer Design and Specificity Analysis
Source: Genes (Basel). 2025 Sep 10;16(9):1062. doi: 10.3390/genes16091062 (PMC12469620; doi:10.3390/genes16091062)
Supplement: Supplementary file 1 [file genes-16-01062-s001.zip › S_File2_Primer3_parameter_file.xlsx]

## Sheet: 20250327_Supplemental_File2_Pri
SEQUENCE_ID=clinvar_first_1000_1_1540521_ideal
SEQUENCE_TEMPLATE=CCGCCTCCGCAGAGGTCAGCGCTTCCCTGGATCGTCCGCCGCCGCTCGCTGCAACCCCGGCACCGGCCGGGGGGAGGAGGCGCGGGGGGGGGGGCGCCGGGGAGGGACGCGGGGCCTTTCTGGGGTCTCTCGGCCCGGCCCGCCGCGCTCCGCTCCGCCCTCGGGTCCTCCCTGCGATGCGCTCGGCTCGG
SEQUENCE_TARGET=35,120
PRIMER_PRODUCT_SIZE_RANGE=100-500
PRIMER_THERMODYNAMIC_PARAMETERS_PATH=./primer3_config
=
SEQUENCE_ID=clinvar_first_1000_1_10326288_ideal
SEQUENCE_TEMPLATE=ATCACTGAGCTGGCTGACGAGCAGCAAGATGAGATGGAGGATTTTGATGATGAGGCATTCGTGGATGACGCCGGCTCTGACGCAGGGACGGAGGAGGGATCAGATCTCTTCAGTGACGGGCATGACCCGTTTTACGACCGATCCCCTTGGTTCATTTTAGTGGGAAGGTTGGTGAGGTTATTGTGAGAAAG
SEQUENCE_TARGET=35,120
PRIMER_PRODUCT_SIZE_RANGE=100-500
PRIMER_THERMODYNAMIC_PARAMETERS_PATH=./primer3_config
=
SEQUENCE_ID=clinvar_first_1000_1_26794862_ideal
SEQUENCE_TEMPLATE=GTGTTCACACTTGGCCTTCCCTTTGCCCTCTTTCAGTATTATGCCTACACCCAATTCTGTCTGCCAGGCTCAGCCCGCCCCATTCCTGAGCCTTTGGTACAGTTAGCTGTAGACAAGGGCTACCGGATTGCAGAGGGAAATGAACCGCCTTGGTGCTTCTGGGATGTTCCACTAATATACAGCTATATCCA
SEQUENCE_TARGET=35,120
PRIMER_PRODUCT_SIZE_RANGE=100-500
PRIMER_THERMODYNAMIC_PARAMETERS_PATH=./primer3_config
=
SEQUENCE_ID=clinvar_first_1000_1_43352659_ideal
SEQUENCE_TEMPLATE=TCCTTGAAATCCTCCCCAAGTCCTCAGAGAGGACTCCTTTGCCCCTGTGTTCCTCCCAGGCCCAGATGGACTACCGAAGATTGCAGCCTTCTTGCCTGGGGACCATGCCCCTGTCTGTGTGCCCACCCATGGCTGAGTCAGGGTCCTGCTGTACCACCCACATTGCCAACCATTCCTACCTACCACTAAGC
SEQUENCE_TARGET=35,120
PRIMER_PRODUCT_SIZE_RANGE=100-500
PRIMER_THERMODYNAMIC_PARAMETERS_PATH=./primer3_config
=
SEQUENCE_ID=clinvar_first_1000_1_54852015_ideal
SEQUENCE_TEMPLATE=AGGTATTACTATCCCTTTCAACTAATGAAGAGACCCGGGCTCAGAGGGGTTAAGGGACTCACCCAGAGTCACACAGCTAATGAGTTCTAAACGGGGAACTGGACTCAGGCTTGTCTGACTCCAAATCCCACATTCTTTCCATTCCACTGGGCTGCCCCCTGGAAGCCAGGAGGAAGGTGGTGTTGGGCTGT
SEQUENCE_TARGET=35,120
PRIMER_PRODUCT_SIZE_RANGE=100-500
PRIMER_THERMODYNAMIC_PARAMETERS_PATH=./primer3_config
=
SEQUENCE_ID=clinvar_first_1000_1_74572924_ideal
SEQUENCE_TEMPLATE=CCTCCATGGGTCCTGTGTCCTCTAGGTCTATGGATGCTTCCTCTTCACTTTCTCCGACATCACTCACAGCCACCCCACCCTCAGCCTCTCCCTCCTCCGATGTCGCTGCCTCTCTCAGGGCTGCTACTTCATGAAGATGCTCCAAGTTCAGGGCTGCTGCTTCATTTGCAAGCACTGCCTTCTCTAAACCC
SEQUENCE_TARGET=35,120
PRIMER_PRODUCT_SIZE_RANGE=100-500
PRIMER_THERMODYNAMIC_PARAMETERS_PATH=./primer3_config
=
SEQUENCE_ID=clinvar_first_1000_1_94000673_ideal
SEQUENCE_TEMPLATE=CTGCATGCATCCTGATCAGATGCCCCATCCAGAGACTTGGGCGAGTCTTCGACCACAGGAAATTAGGCCAATATAGAGGAGTTTCTTATCAGCATGATGGCCTTCTCCATCTGCTGCTGGAGAATGAGGCCCAGCCACCACCTGCCTCTGCCCCAGGGGATGACGGAGCAGCAGGACTCTTCCAAGTGTCA
SEQUENCE_TARGET=35,120
PRIMER_PRODUCT_SIZE_RANGE=100-500
PRIMER_THERMODYNAMIC_PARAMETERS_PATH=./primer3_config
=
SEQUENCE_ID=clinvar_first_1000_1_99880807_ideal
SEQUENCE_TEMPLATE=CAGCCCTGTTTGAGGCCTTTAATGCCAGCTATTGCACATGCCCTGTTTATGGATATTACGCATGATAATGAGTGTCCTATTGTGGTAAGCACCTAATCTTTTTCATGTACTTATTTTGCTAAATGCTTTGATATTTAACTCTCTGACACTTGGTCACAATCATACCCATATACTTCAAAATAGTGTCTTAG
SEQUENCE_TARGET=35,120
PRIMER_PRODUCT_SIZE_RANGE=100-500
PRIMER_THERMODYNAMIC_PARAMETERS_PATH=./primer3_config
=
SEQUENCE_ID=clinvar_first_1000_1_99916398_ideal
SEQUENCE_TEMPLATE=CAAAATAATTGATTATTTCTCTTACCTTTGTTATTGAAATTTTTCTAATGCTTTTTACATAATATCTGATCATCTTTTATTTAACTTAAATTTCAATCATTTTGCAGTGATATGGTTTACTGTGGAATTTATGACAATGCATTAGACAATGACAACTACAATCTTGCTAAAGGTTTCAATTATCACCAAGG
SEQUENCE_TARGET=35,120
PRIMER_PRODUCT_SIZE_RANGE=100-500
PRIMER_THERMODYNAMIC_PARAMETERS_PATH=./primer3_config
=
SEQUENCE_ID=clinvar_first_1000_1_145872691_ideal
SEQUENCE_TEMPLATE=ACTCCGCTGCTTTGCTTTGTGCACTCCTCTCGCCCACTAGGTCTGCGGGCAGGCAGTCCCACAGCCCTCGGAGACCGCTGCTCTGGGAGGCCAGGAGCTTCCGCAGCTTCTCTGTGGCCTCCTTCTCCATGGCCAGTTCATTTGTCAGCAGCCCCACACTCTGTCGCAACTGCTGTAGCTGGACCTGCGCC
SEQUENCE_TARGET=35,120
PRIMER_PRODUCT_SIZE_RANGE=100-500
PRIMER_THERMODYNAMIC_PARAMETERS_PATH=./primer3_config
=
SEQUENCE_ID=clinvar_first_1000_1_155187738_ideal
SEQUENCE_TEMPLATE=GGAAAGAGCGGGGACCCAGACACTGGAAGGAGAGGGGCCCCGGCATGGTGCTGGGCTGCAGCCAGGGAAGTAGCCTCACCGCTGACGTCTGAGATCGTCAGGTTATATCGAGAGGCTGCTTCCGTTTTATACTGATTGAACTGTGTCTCCACGTCGTGGACATTGATGGTACCTTCTCGGAAGGCCAGAGT
SEQUENCE_TARGET=35,120
PRIMER_PRODUCT_SIZE_RANGE=100-500
PRIMER_THERMODYNAMIC_PARAMETERS_PATH=./primer3_config
=
SEQUENCE_ID=clinvar_first_1000_1_155868655_ideal
SEQUENCE_TEMPLATE=GAAGACCAGAGTGCTGCGGAAGACCCTGGACCCTGTGTTTGACGAGACCTTCACCTTCTATGGCATCCCCTACAGCCAGCTGCAGGACCTGGTGCTGCACTTCCTTGTCCTCAGCTTTGACCGCTTCTCTCGGGATGATGTCATTGGCGAGGTCATGGTGCCACTGGCAGGGGTGGACCCCAGCACAGGCA
SEQUENCE_TARGET=35,120
PRIMER_PRODUCT_SIZE_RANGE=100-500
PRIMER_THERMODYNAMIC_PARAMETERS_PATH=./primer3_config
=
SEQUENCE_ID=clinvar_first_1000_1_228359741_ideal
SEQUENCE_TEMPLATE=TCCCCCAGCAAGTCCCCCTCCCGCTCACCTTCCCGCTGCTCTGCCAGCCCGCTGAGGCCAGGCCTACTGGCCCCCGACCTGCTGTACCTGCCAGGTGCTGGCCAGCCCCGCAGGCCGGAGGCAGAACCAGGCCAGAAGCCCGTGGTGCCCACACTGTATGTGACGGAGGCCGAGGCCCACTCTCCAGCTCT
SEQUENCE_TARGET=35,120
PRIMER_PRODUCT_SIZE_RANGE=100-500
PRIMER_THERMODYNAMIC_PARAMETERS_PATH=./primer3_config
=
SEQUENCE_ID=clinvar_first_1000_2_27224807_ideal
SEQUENCE_TEMPLATE=GCAGAGGCTGAGATGCCATTCTTGTCCTTTTAGGCAATTAAGGCCCTGAAGGAGGAAAACATCCAGACGTTGCTGATCAACCCCAATATTGCCACAGTGCAGACCTCCCAGGGGCTGGCCGACAAGGTCTATTTTCTTCCCATAACACCTCATTATGTAACCCAGGTATGACTGGGGCAAGGCTGGAATGA
SEQUENCE_TARGET=35,120
PRIMER_PRODUCT_SIZE_RANGE=100-500
PRIMER_THERMODYNAMIC_PARAMETERS_PATH=./primer3_config
=
SEQUENCE_ID=clinvar_first_1000_2_27242328_ideal
SEQUENCE_TEMPLATE=CAGAAGAGGGGGACTGGCAGTTGGGGGGCCTCTGAGCTGCAAAAGACAGGATTTTCCCCTTTTTTCCAGCTGGCCGCCAAGCACTGCCGGAGGCCAGTGATCAATGCTGGGGATGGGGTCGGAGAGCACCCCACCCAGGCCCTGCTGGACATCTTCACCATCCGTGAGGAGCTGGGAACTGTCAATGGCAT
SEQUENCE_TARGET=35,120
PRIMER_PRODUCT_SIZE_RANGE=100-500
PRIMER_THERMODYNAMIC_PARAMETERS_PATH=./primer3_config
=
SEQUENCE_ID=clinvar_first_1000_2_47799939_ideal
SEQUENCE_TEMPLATE=CTGATACCCGGCTCCCAGTTTTGGGATGCATCCAAAACTTTGAGAACTCTCCTTGAGGAAGAATATTTTAGGGAAAAGCTAAGTGATGGCATTGGGGTGATGTTACCCCAGGTGCTTAAAGGTATGACTTCAGAGTCTGATTCCATTGGGTTGACACCAGGAGAGAAAAGTGAATTGGCCCTCTCTGCTCT
SEQUENCE_TARGET=35,120
PRIMER_PRODUCT_SIZE_RANGE=100-500
PRIMER_THERMODYNAMIC_PARAMETERS_PATH=./primer3_config
=
SEQUENCE_ID=clinvar_first_1000_2_61048595_ideal
SEQUENCE_TEMPLATE=TCTGGCTAGCCTTGATGGCCAAACAACAGGACTTATACCTGCGAATTATGTCAAAATTCTTGGCAAAAGAAAAGGTAGGAAAACGGTGGAATCAAGTAAAGTTTCCAAGCAGCAACAATCTTTTACCAACCCAACACTAACTAAAGGAGCCACGGTTGCTGATTCTTTGGATGAACAGGAAGCTGCCTTTG
SEQUENCE_TARGET=35,120
PRIMER_PRODUCT_SIZE_RANGE=100-500
PRIMER_THERMODYNAMIC_PARAMETERS_PATH=./primer3_config
=
SEQUENCE_ID=clinvar_first_1000_2_110672713_ideal
SEQUENCE_TEMPLATE=TTCAAAGTCAGAATCATCACAGAGAGTTTGACTTTGTAACTACCTGTATTGTTGTTGCAGGAACTCTCTGGGTTCAGCCTGGTTTTGAATTCCTCTCTGAAGGACAGCACTGGCATGCTGCAGCTCTCCTTGGGCTTCCAGATGCCCCGCCCAGGCAATGTACAGAGGGGATGACAGGGTTCCAATCCCAT
SEQUENCE_TARGET=35,120
PRIMER_PRODUCT_SIZE_RANGE=100-500
PRIMER_THERMODYNAMIC_PARAMETERS_PATH=./primer3_config
=
SEQUENCE_ID=clinvar_first_1000_2_151608560_ideal
SEQUENCE_TEMPLATE=GTTCTTACCTCACTTATTTGCAGAGAATTGGCTTTTGCCAAGACAACTTCTGGAGTGTCGACAATGCTGGTGAATGACAAAGCTTCTGGACGTGTCCTATAGAGTCTTTCATTCACGAGGTCTTGAGCAACCTTCACTCTGTTCATTTCCACTGAGCCTTCTGGCATCCAGCCGATGCCACGCAGCCACTC
SEQUENCE_TARGET=35,120
PRIMER_PRODUCT_SIZE_RANGE=100-500
PRIMER_THERMODYNAMIC_PARAMETERS_PATH=./primer3_config
=
SEQUENCE_ID=clinvar_first_1000_2_166046758_ideal
SEQUENCE_TEMPLATE=ATTAATTCCTCATACAACCACCTGCTCTTAGGTACTCACTTTCTCTTCAATATTACGTAACAATCAGAACGATAAAAGGTCAGTGCCATGAGACAGGGCAGCTTTACCTGAGCTGCCTCCTGTTGCTTTTTAAGCTGTTCAATCATCTGCTGAAATTCGGCCTCTTTCTGTTCTGCTTCTTCCAAGGTGGC
SEQUENCE_TARGET=35,120
PRIMER_PRODUCT_SIZE_RANGE=100-500
PRIMER_THERMODYNAMIC_PARAMETERS_PATH=./primer3_config
=
SEQUENCE_ID=clinvar_first_1000_2_178721211_ideal
SEQUENCE_TEMPLATE=AGCCACTTATTTTACATTCCAGTTGAATGGATTCTCCCTGCTTTGCAACTTTTGAAGCTTCTAATTTCTTAACAAACTTTGGAGGTTCTAGTAAACCAAACAAAACAGTCAGTAAGGGATATTTATTATACATGTTAAAAGAGCTTGTTTTTGTAGCTGAAGATCCCATAAATTTATATTTAAACTGGTTT
SEQUENCE_TARGET=35,120
PRIMER_PRODUCT_SIZE_RANGE=100-500
PRIMER_THERMODYNAMIC_PARAMETERS_PATH=./primer3_config
=
SEQUENCE_ID=clinvar_first_1000_2_218135743_ideal
SEQUENCE_TEMPLATE=CAGGAGACCTGTGAGCGCCGCAATCACATCGACCGGGCTCTGGATGCCACCGAGATTCTGGGCATCCTTCACAGCTGCCTCAACCCCCTCATCTACGCCTTCATTGGCCAGAAGTTTCGCCATGGACTCCTCAAGATTCTAGCTATACATGGCTTGATCAGCAAGGACTCCCTGCCCAAAGACAGCAGGCC
SEQUENCE_TARGET=35,120
PRIMER_PRODUCT_SIZE_RANGE=100-500
PRIMER_THERMODYNAMIC_PARAMETERS_PATH=./primer3_config
=
SEQUENCE_ID=clinvar_first_1000_2_219489241_ideal
SEQUENCE_TEMPLATE=GTGGCCTGTGCCAACCGTGCTGGGCAGGGGCCCTTCAGCAACTCTTCTGAGAAGGTCTTTGTCAGGGGTACTCAAGGTCAGTGCAATGGTATGGGGTGGGAGGAGGAAGGGGGCTCTGAGCCTAGGGTTCTTGTGGAGCACCATGGCCTTGCCCCAAGGCACCACGGTGATGATTTTCTCTCTCTCTTAGA
SEQUENCE_TARGET=35,120
PRIMER_PRODUCT_SIZE_RANGE=100-500
PRIMER_THERMODYNAMIC_PARAMETERS_PATH=./primer3_config
=
SEQUENCE_ID=clinvar_first_1000_2_227060058_ideal
SEQUENCE_TEMPLATE=GAAAGTTATCACAATATAGCTAAGGGTCTATCAAGAAACACCATTTCCCTATTATCTAGGGATCCCTGGACCATTTCCTCAATGAAATTATCCATCGGTAGAAATGTTAAAAAGTTCCTGATAGATATTCCCAAAGCAGAAAAAAAAAAAAAAAAAAAAAAAACCTCACTGACCAGGTGGACCTGGTATTT
SEQUENCE_TARGET=35,120
PRIMER_PRODUCT_SIZE_RANGE=100-500
PRIMER_THERMODYNAMIC_PARAMETERS_PATH=./primer3_config
=
SEQUENCE_ID=clinvar_first_1000_2_240869350_ideal
SEQUENCE_TEMPLATE=GTGCCCTGGAGGCCGCCCTGGTCAATGTGCTGGAGCCTGGGGACTCCTTCCTGGTTGGGGCCAATGGCATTTGGGGGCAGCGAGCCGTGGACATCGGGGAGCGCATAGGTAAGGGAGAGGCCCAGGTGGGGATGGCCCTGGATCCATCCTTCAAGGCCTCCCTGGCCTCCCTCTGTTTGAAGCTGGCAGCC
SEQUENCE_TARGET=35,120
PRIMER_PRODUCT_SIZE_RANGE=100-500
PRIMER_THERMODYNAMIC_PARAMETERS_PATH=./primer3_config
=
SEQUENCE_ID=clinvar_first_1000_3_1372482_ideal
SEQUENCE_TEMPLATE=CTCCATTGAAGTGGTATTTGTATGGTTTTTCAATGGAGATGTCATAGACTTAAAAAAAGGAGTGGCTCATTTTGAAAGGATTGGAGGAGTAAGTTACTGAAATTGTTAAGTGCTTAATAAAATGAATCAAGTCTTTTACATGAATCACCATTTTTCATAGTTACTCTCTCCATCTTTATTTGCATGGATAA
SEQUENCE_TARGET=35,120
PRIMER_PRODUCT_SIZE_RANGE=100-500
PRIMER_THERMODYNAMIC_PARAMETERS_PATH=./primer3_config
=
SEQUENCE_ID=clinvar_first_1000_3_12405963_ideal
SEQUENCE_TEMPLATE=CTCTTCCTCTATAGCCATCAGGTTTGGGCGGATGCCACAGGCCGAGAAGGAGAAGCTGTTGGCGGAGATCTCCAGTGATATCGACCAGCTGAATCCAGAGTCCGCTGACCTCCGGGCCCTGGCAAAACATTTGTATGACTCATACATAAAGTCCTTCCCGCTGACCAAAGCAAAGGCGAGGGCGATCTTGA
SEQUENCE_TARGET=35,120
PRIMER_PRODUCT_SIZE_RANGE=100-500
PRIMER_THERMODYNAMIC_PARAMETERS_PATH=./primer3_config
=
SEQUENCE_ID=clinvar_first_1000_3_15074668_ideal
SEQUENCE_TEMPLATE=GCTGTTCCCGCTGCAGGTCCTCCTCCTCAGCCTGCCTCCGGGACAGCTCGATGGCCTTCTCTGTCTGCTGCTGGTCATACTCGTCCTGCAGCTGCCGCAGGTTCTCCTGCAGAGTGCGCACTTCATCCATGCGGCCCGCGGCCTTGGCCTGCCTGATGAATGATGTGATGTTGTGGATCTGCTGGAGGAGC
SEQUENCE_TARGET=35,120
PRIMER_PRODUCT_SIZE_RANGE=100-500
PRIMER_THERMODYNAMIC_PARAMETERS_PATH=./primer3_config
=
SEQUENCE_ID=clinvar_first_1000_3_33014213_ideal
SEQUENCE_TEMPLATE=TGGAGAAGTTCCCCATATAAAAGGCCGGGAGCGTGTAGTTGGATGAGTTGTGGGCCCAGGCTTCATCATGGTGGCCACTGTCACGGTGTCCCCAGCCCCCCAGGTGGCTGCACACTGCATCCTCAGTGTCCAGTGGAAAGATCGTCCAGTCCGTGAGGATATTGGAACTGAGAGTCAGGTTAGAAACCAAA
SEQUENCE_TARGET=35,120
PRIMER_PRODUCT_SIZE_RANGE=100-500
PRIMER_THERMODYNAMIC_PARAMETERS_PATH=./primer3_config
=
SEQUENCE_ID=clinvar_first_1000_3_38903597_ideal
SEQUENCE_TEMPLATE=ACAAATGATGTCATGAATATCACTGGGACCACAACAGCCATTACCACGGTTCTCTGGATATGGTTAACATTTTCTTGATTATCTCAGAGAGCTGAACTTTTAGGATGTCTGCTTGTATCTGGCTTACCACTGAATGGCTAAAGAGATACCTGAACATACCAGAGGGCCAACTCAGGACACATGGACAGTTT
SEQUENCE_TARGET=35,120
PRIMER_PRODUCT_SIZE_RANGE=100-500
PRIMER_THERMODYNAMIC_PARAMETERS_PATH=./primer3_config
=
SEQUENCE_ID=clinvar_first_1000_3_53823810_ideal
SEQUENCE_TEMPLATE=CAGGTTGGCCACCAGGGCCGCGGGCATGTGGATCTTCCACGAGAGCCGCTTGCTCCCCGCGAGCACGTCCTTGGGCCCGGCCTCCAGCAGCAGCACGCGCTCGGCGGGGTCCTCCGTGAGCCTCCCAGCCAGCACGCAGCCCGCCGAGCCCGCGCCCACCACCACATAGCTGTACTCGTCCCGGCTCTCAG
SEQUENCE_TARGET=35,120
PRIMER_PRODUCT_SIZE_RANGE=100-500
PRIMER_THERMODYNAMIC_PARAMETERS_PATH=./primer3_config
=
SEQUENCE_ID=clinvar_first_1000_3_58143567_ideal
SEQUENCE_TEMPLATE=GGAGAGGTCCACATGCCTTCTGGGAAGACAGCCACACCTGAGATTGTGGACAACAAGGACGGCACGGTCACTGTTAGATATGCCCCCACTGAGGTCGGGCTCCATGAGATGCACATCAAATACATGGGCAGCCACATCCCTGGTAAGCTGAGTCAGCAGGCCCAGCAGGGCTCCACCATTCAGGGGCATCC
SEQUENCE_TARGET=35,120
PRIMER_PRODUCT_SIZE_RANGE=100-500
PRIMER_THERMODYNAMIC_PARAMETERS_PATH=./primer3_config
=
SEQUENCE_ID=clinvar_first_1000_3_101275661_ideal
SEQUENCE_TEMPLATE=CATGAAGTCCTGTGTAGTCCAGCAATGGGAGATAAACTCTCTCTTAATCTCTATGTTCCATGTTAGAAACTAACTAACAAAACAGAGCATCACTCACACTCTCCTCTGGCCTTTCCAAGCTGCTCTCTGAGGCACCTTCATAGGCGTCCACCTCTGGATGTGGAACACTGAGAGTAGTGTCTAAGAAGAAA
SEQUENCE_TARGET=35,120
PRIMER_PRODUCT_SIZE_RANGE=100-500
PRIMER_THERMODYNAMIC_PARAMETERS_PATH=./primer3_config
=
SEQUENCE_ID=clinvar_first_1000_3_133947346_ideal
SEQUENCE_TEMPLATE=ATTACCTAGGGGGGTAGACTTCGGCCACAGTTGGGGTGGAGCATCCCATGAAGAACAAAGGAACACAAAGGATCATGGAGATGGTGATGATGGTGGTAGCTATGCGGGGAATGGCTTGTAGAGAGAAAACAAAGCGCTTCATGAGGATTCCTCCAAACAGCATCCCCAAGGCTGCAGCAGGGAGGTTCACA
SEQUENCE_TARGET=35,120
PRIMER_PRODUCT_SIZE_RANGE=100-500
PRIMER_THERMODYNAMIC_PARAMETERS_PATH=./primer3_config
=
SEQUENCE_ID=clinvar_first_1000_4_507496_ideal
SEQUENCE_TEMPLATE=AAAGGTGGATAATAATGTCACGAGGCATTTGGATAAAGTATTAAAAAGAGGAGATTGGGACATATTAATCCTCCACTACCTGGGGCTGGACCACATTGGCCACATTTCAGGGCCCAACAGCCCCCTGATTGGGCAGAAGCTGAGCGAGATGGACAGCGTGCTGATGAAGATCCACACCTCACTGCAGTCGA
SEQUENCE_TARGET=35,120
PRIMER_PRODUCT_SIZE_RANGE=100-500
PRIMER_THERMODYNAMIC_PARAMETERS_PATH=./primer3_config
=
SEQUENCE_ID=clinvar_first_1000_4_3493054_ideal
SEQUENCE_TEMPLATE=CGGCAGCTGCAGGAGGTTGGCCGCCAGAGCTCCTCGGACAGCGGCATCGCCACTGGCAGCCACTCCTCTTACTCCAGCAGCCTCTCGTCCTACGCGGGCAGCAGCCTGGACGTGTGGCGGGCCACAGATGAACTGGGCTCACTGCTCAGCCTGCCAGCAGCGGGGGCCCCCGAGCCCAGCCTGTGCACCTG
SEQUENCE_TARGET=35,120
PRIMER_PRODUCT_SIZE_RANGE=100-500
PRIMER_THERMODYNAMIC_PARAMETERS_PATH=./primer3_config
=
SEQUENCE_ID=clinvar_first_1000_4_54725921_ideal
SEQUENCE_TEMPLATE=TAAGCCAGGGCTTTTGTTTTCTTCCCTTTAGATGCTCTGCTTCTGTACTGCCAGTGGATGTGCAGACACTAAACTCATCTGGGCCACCGTTTGGAAAGCTAGTGGTTCAGAGTTCTATAGATTCTAGTGCATTCAAGCACAATGGCACGGTTGAATGTAAGGCTTACAACGATGTGGGCAAGACTTCTGCC
SEQUENCE_TARGET=35,120
PRIMER_PRODUCT_SIZE_RANGE=100-500
PRIMER_THERMODYNAMIC_PARAMETERS_PATH=./primer3_config
=
SEQUENCE_ID=clinvar_first_1000_5_71501635_ideal
SEQUENCE_TEMPLATE=TTGTAGCAAATTAAATTCACAGAACCACGTGGAAAAAGATAAAATGAATACATTGGACATTTTGAGAATGGAGACTACAGAGAGAGAGAATCCAGAAGCTGAAACTGTATCTGTGTGAGTATTCAGGAAGTAGTAAAAAAAAAAAAAAAAAAAAGTAACTCTTAGGAATGATGGTAATAATTTGTTTTCTA
SEQUENCE_TARGET=35,120
PRIMER_PRODUCT_SIZE_RANGE=100-500
PRIMER_THERMODYNAMIC_PARAMETERS_PATH=./primer3_config
=
SEQUENCE_ID=clinvar_first_1000_5_119541888_ideal
SEQUENCE_TEMPLATE=TCCAGAATTATTAGCTCAATTGTATTCAGTCTGAATAATCTTAAAAAAAAAAAAAAGAAATAAACTATAACATGGTAACAGTTGGCACTCTTTTTCCCTCCTCTCCTTGCAGGCATTCTTTAGTGGCAGGCTGAAGGCCAGAGGGAACATCATGCTGAGCCAGAAACTTCAGATGATTCTTAAAGACTACG
SEQUENCE_TARGET=35,120
PRIMER_PRODUCT_SIZE_RANGE=100-500
PRIMER_THERMODYNAMIC_PARAMETERS_PATH=./primer3_config
=
SEQUENCE_ID=clinvar_first_1000_5_132588094_ideal
SEQUENCE_TEMPLATE=AAATTGGTAGACTGTCATCGTGAACTGGAAAAACTAAATAAAGAATCTAGGCTTCTCAATCAGGAAAAATCAGAACTGCTTGTTGAACAGGGTAGGACAAAATGTTTATTTGGTCGTTTTTCCTACTATGATGTTATACATTTTCTGTATGAATGAAGAATCTCCAAGGACTTATGCTGAGTGAAAAGCCA
SEQUENCE_TARGET=35,120
PRIMER_PRODUCT_SIZE_RANGE=100-500
PRIMER_THERMODYNAMIC_PARAMETERS_PATH=./primer3_config
=
SEQUENCE_ID=clinvar_first_1000_5_138783176_ideal
SEQUENCE_TEMPLATE=GATTTTTTAAAAGAATAACTTAATCTTGCTGTCTTTAAAGATATTAGTTTGTCATTTTAATTGACTCCAGTTTAATGTTAAAAATGAAACTTTTAGGTTACAACCCTTGTAAACACCAATAGTAAAGGGCCCTCTAATAAGAAGAGAGGTCGTTCTAAGAAGGCCCATGTTTTGGCTGCATCTGTTGAACA
SEQUENCE_TARGET=35,120
PRIMER_PRODUCT_SIZE_RANGE=100-500
PRIMER_THERMODYNAMIC_PARAMETERS_PATH=./primer3_config
=
SEQUENCE_ID=clinvar_first_1000_5_149931097_ideal
SEQUENCE_TEMPLATE=AATGTCTGTTGCTGAAGTTTTCTCACCTTCTGCTTGGTCATGTCTAAGAGACCCACAGAGTATCTGTCACAGTTGAGGAAAGCACGGACTGTGTACAGGGCTTTGTGGAACTGTCGTTCGATGTCCGTAAGTTCTTCAAAGACTTTGCTCCCAGACCACAGCAGTATCTGAAAAAACACAAAAACATATTC
SEQUENCE_TARGET=35,120
PRIMER_PRODUCT_SIZE_RANGE=100-500
PRIMER_THERMODYNAMIC_PARAMETERS_PATH=./primer3_config
=
SEQUENCE_ID=clinvar_first_1000_5_150357771_ideal
SEQUENCE_TEMPLATE=GGCGCGAGGGAAGTGGCGGGCGGGGACTAAGGCGGGGCGTGCAGGTAGCCGGCCGGCCGGGGGTCGCGGGTATGGCCGAGGCCAGGAAGCGGCGGGAGCTACTTCCCCTGATCTACCACCATCTGCTGCGGGCTGGCTATGTGCGTGCGGCGCGGGAAGTGAAGGAGCAGAGCGGCCAGGTAAGCGTTCGT
SEQUENCE_TARGET=35,120
PRIMER_PRODUCT_SIZE_RANGE=100-500
PRIMER_THERMODYNAMIC_PARAMETERS_PATH=./primer3_config
=
SEQUENCE_ID=clinvar_first_1000_6_10555895_ideal
SEQUENCE_TEMPLATE=TGAGATGTCACTTGTGTCACGTTTCCTGAAACAGCACGTTGGAAAACAGAAGCTATTTTCTATCCCGTGGGTTGCGCTGGAAGAGCTGAGAGGCCAGGCTGTGGATCCTTGCCACGAACAACAAGAGAGGGCAAGTCCAGCCGCCTGCTAGGGGACTAGCAGGAAGCGGCACGCCTGCCAGAGCTCATCAC
SEQUENCE_TARGET=35,120
PRIMER_PRODUCT_SIZE_RANGE=100-500
PRIMER_THERMODYNAMIC_PARAMETERS_PATH=./primer3_config
=
SEQUENCE_ID=clinvar_first_1000_6_52505684_ideal
SEQUENCE_TEMPLATE=CTCGACTCACCTGCAAAACAAAGTGTTGAAGTTCCCTTTCTCGGGATCAAATGCCTGGTTTTCCATGCGAGCCAGTCCAAAGCCAATGGCCAGCACGGCAAGGGTGAGGATGAAGAGGCGGGTAACCCCAAAAACAGCAGCCCAGGCACTGAACCTGCTCACAGAGGCAGAAGAGGGATGTCAGTCTTTAG
SEQUENCE_TARGET=35,120
PRIMER_PRODUCT_SIZE_RANGE=100-500
PRIMER_THERMODYNAMIC_PARAMETERS_PATH=./primer3_config
=
SEQUENCE_ID=clinvar_first_1000_6_89951231_ideal
SEQUENCE_TEMPLATE=CTGGGGCCGTGGGGGTAGGGGCAGGGCTGGGCTGTTTCCGGTCCATCTCGACATCCCCCGCTCTGTCCTTGGCGTCAGGCTCATCTCCAGACAGGCAGAGCGTGATGCTCTCTTCCTCATTCTCTTCACTGGGCGGCTCACTTTTAATCTGCCCCCTGGCAAGCCCCGGCTTGAGGCTGTTGCTAGAGTTA
SEQUENCE_TARGET=35,120
PRIMER_PRODUCT_SIZE_RANGE=100-500
PRIMER_THERMODYNAMIC_PARAMETERS_PATH=./primer3_config
=
SEQUENCE_ID=clinvar_first_1000_6_109735135_ideal
SEQUENCE_TEMPLATE=TAATAGGTGCTAAGTAATTTAGTTCACAGATTTTAATTCTATATGGGCGCCAAGACCATGAAATATGCTTTGCTTTTGTAATTCTTATTAAGTTTCAATTCTGTTCTCAGTTACAGCTATGATTTGTCCCACTCACTTCAATATAATCTCACTGTCTTGCGAATGCCCCTGGAGATGTTAAAGTCAGAAAT
SEQUENCE_TARGET=35,120
PRIMER_PRODUCT_SIZE_RANGE=100-500
PRIMER_THERMODYNAMIC_PARAMETERS_PATH=./primer3_config
=
SEQUENCE_ID=clinvar_first_1000_6_142753761_ideal
SEQUENCE_TEMPLATE=TCAAAGCCCTCCATTGGCAGGGGCAATGTGGGTGAAGGATGTAAACTGGAAAGGGCTGGCGGCATGGAGTGAACCATCTGGATCCCACCAACGGGCACCATGGGGATAGGGGCTCGCACTTGTTGCTGAGAGTGGAGTGGAAGATGACTGAAGACATAGTCATTAGGACCCTCAGGGAAAAGGCTGGAGCC
SEQUENCE_TARGET=35,120
PRIMER_PRODUCT_SIZE_RANGE=100-500
PRIMER_THERMODYNAMIC_PARAMETERS_PATH=./primer3_config
=
SEQUENCE_ID=clinvar_first_1000_6_156778909_ideal
SEQUENCE_TEMPLATE=CAACCATTATCCGGGCTACAGCCGGCCCGGCGCGGGCGGCGGCGGCGGCGGCGGCGGCGGAGGAGGAGGAGGCAGCGGAGGAGGAGGAGGAGGAGGAGGAGCAGGAGCAGGAGGAGCAGGAGCGGGAGCTGTGGCGGCGGCGGCCGCGGCGGCGGCGGCAGCAGCAGGAGGCGGCGGCGGCGGCGGCTATG
SEQUENCE_TARGET=35,120
PRIMER_PRODUCT_SIZE_RANGE=100-500
PRIMER_THERMODYNAMIC_PARAMETERS_PATH=./primer3_config
=
SEQUENCE_ID=clinvar_first_1000_7_95324637_ideal
SEQUENCE_TEMPLATE=CAGCCGCAGCCCTGCTGGGGCAGCGCCGATTGGCCCGCCCCGCCCCTCCCCGCCGGGTCGGCAGCTAGCTGGGCCGACCAGGTGCACAGAAGGCGTGGCTTGCGGTCAGCCCCCACCGCAGGAGCTCAGCACTTTCAGCCAAAAGTCCCATTTTGCTCCTTCCAACTGTAAAGAGAGAAGACAGAGAATAG
SEQUENCE_TARGET=35,120
PRIMER_PRODUCT_SIZE_RANGE=100-500
PRIMER_THERMODYNAMIC_PARAMETERS_PATH=./primer3_config
=
SEQUENCE_ID=clinvar_first_1000_7_117587801_ideal
SEQUENCE_TEMPLATE=AGTGACTCTCTAATTTTCTATTTTTGGTAATAGGACATCTCCAAGTTTGCAGAGAAAGACAATATAGTTCTTGGAGAAGGTGGAATCACACTGAGTGGAGGTCAACGAGCAAGAATTTCTTTAGCAAGGTGAATAACTAATTATTGGTCTAGCAAGCATTTGCTGTAAATGTCATTCATGTAAAAAAATTA
SEQUENCE_TARGET=35,120
PRIMER_PRODUCT_SIZE_RANGE=100-500
PRIMER_THERMODYNAMIC_PARAMETERS_PATH=./primer3_config
=
SEQUENCE_ID=clinvar_first_1000_7_128842865_ideal
SEQUENCE_TEMPLATE=ACAGCAGTGCCCGCTTCTCTGCAGGCGACGTGAGCATCGGCATCAAGTGCGCCCCAGGCGTGGTGGGCCCTGCAGAGGCTGACATTGACTTCGACATCATCAAGAATGACAACGACACCTTCACCGTCAAGTACACGCCACCAGGGGCGGGCCGCTACACCATCATGGTGCTGTTTGCCAACCAGGTACCT
SEQUENCE_TARGET=35,120
PRIMER_PRODUCT_SIZE_RANGE=100-500
PRIMER_THERMODYNAMIC_PARAMETERS_PATH=./primer3_config
=
SEQUENCE_ID=clinvar_first_1000_7_132179816_ideal
SEQUENCE_TEMPLATE=GTTGTCCATCTGCATCTGCAGCCGCTTCAGCGTGAGGTCACTTTCGCGGGACTTGCGTTTATAGGCAATGAGCACGGCCACGATGAAAATGATGAGGAGGCCGCCAGCCACTGCGATGCTGACGATGGCGGGCAGGCTGAGCGGGCTGTCCGGGGCAATGTACACCATCCCCGGGGAGTACTCCATGCCAC
SEQUENCE_TARGET=35,120
PRIMER_PRODUCT_SIZE_RANGE=100-500
PRIMER_THERMODYNAMIC_PARAMETERS_PATH=./primer3_config
=
SEQUENCE_ID=clinvar_first_1000_7_143351810_ideal
SEQUENCE_TEMPLATE=ACTGGAACCTGCCTGAGGACAGGCCTGGGGCCACTGGAACAGGGGATGTGATTGCTGCCTCCCCAGAGACCCCTGTGCCATCTCCTTCCCCAGAGCCCCCTCTCTCCCTGGCCCCAGGCAAGGTAGAGGGCGAGTTGGAGGAGCTGGAGCTGGTGGAGAGTCCAGGGCTGGAAGAGGAGCTGGCCGACATC
SEQUENCE_TARGET=35,120
PRIMER_PRODUCT_SIZE_RANGE=100-500
PRIMER_THERMODYNAMIC_PARAMETERS_PATH=./primer3_config
=
SEQUENCE_ID=clinvar_first_1000_8_43197942_ideal
SEQUENCE_TEMPLATE=TCGTATGTCACTACGCTCAGTTCTTTTGCCTTCTTCATCCTGCTGGTCCTGTACCCAGTTGTGGATGTGAAGGGGCTGTGGACAGGAACCCCATTCTTTTATCCAGGTAAGTCACCTCCAACCTCAAACAGAGCTGGGATGGTGACCAGGAGGCAGGCCCAGGGACCTCTGGAGCATCCTTGGTGCTGGGG
SEQUENCE_TARGET=35,120
PRIMER_PRODUCT_SIZE_RANGE=100-500
PRIMER_THERMODYNAMIC_PARAMETERS_PATH=./primer3_config
=
SEQUENCE_ID=clinvar_first_1000_8_64615940_ideal
SEQUENCE_TEMPLATE=AATGGGTATGTTGGATACTAAATATGCAAACTTGTCATCAAATTTTAAAAAATCATCTCTTAGCTCACTAATAAATTTGTTGTTGTCACAAACAATAACTTTTCCATATATAGTTGTAAATGTGATCTCAAATATTATTGAGCTGCAGAATGGATACAGTTCTGCCGTGTCCCAACTTGTGGTTTTTAACA
SEQUENCE_TARGET=35,120
PRIMER_PRODUCT_SIZE_RANGE=100-500
PRIMER_THERMODYNAMIC_PARAMETERS_PATH=./primer3_config
=
SEQUENCE_ID=clinvar_first_1000_8_142914429_ideal
SEQUENCE_TEMPLATE=AACAGGAGCTCCGCCACGATGCCTGTGTAGTGTTGAGGGCGGTTGAAGGCCAGTTCCTGGTAGATTTTCTGGATACAGTTGTCACCTGTCCAGGGAGCAGGGGACAGCCCTCAGATCTTGGTGCTGGGAAGCATCCTTCAGTGTCCTCCTCCTGCCCAGACTGCCCCGACACCCAAATCTCCCTGCTCTCA
SEQUENCE_TARGET=35,120
PRIMER_PRODUCT_SIZE_RANGE=100-500
PRIMER_THERMODYNAMIC_PARAMETERS_PATH=./primer3_config
=
SEQUENCE_ID=clinvar_first_1000_9_42186205_ideal
SEQUENCE_TEMPLATE=GTCCTCTCATGAGCCTATGGAAGATGCTGCTCCCATTCTCTCCCCGTTAGCTTCCCCGGATCCTCAAGCCAAGCATCCTCAGGATCTGGCCTCCACCCCATCACCAGGCCCAATGACCACCTCAGTCTCCTCCCTAAGTGCCTCCCAGCCACCAGAACCTTCCCTTCCCCTAGAACACCCCTCACCCGAGC
SEQUENCE_TARGET=35,120
PRIMER_PRODUCT_SIZE_RANGE=100-500
PRIMER_THERMODYNAMIC_PARAMETERS_PATH=./primer3_config
=
SEQUENCE_ID=clinvar_first_1000_9_95478986_ideal
SEQUENCE_TEMPLATE=TTGCAATGTTTTGAAAATAAAGCGAATGGAAAGAAATGTTTTAAATAATGGTGAAAATGAAGAATTGCATAACCAGCGAGTCTGCACGCCGATTCGAAGGTGGGTTTACCTCCACATATGTCCTCTGCCAGGCCTCCAGGATGGCTGCCGCTTTGTCCTCGTTCCAGTTGATGTGTGAGACATACTCGTAC
SEQUENCE_TARGET=35,120
PRIMER_PRODUCT_SIZE_RANGE=100-500
PRIMER_THERMODYNAMIC_PARAMETERS_PATH=./primer3_config
=
SEQUENCE_ID=clinvar_first_1000_9_104818843_ideal
SEQUENCE_TEMPLATE=TAGCCTGTTCCCAGCTGGTTCTTCAGAAACAGGGAGGAGCCCACACAGCACAGCTTCCCATGGGAGATGATGGCAATCCTGTCCCCCAGGACGTCCGCTTCATCCATGTGGTGTGTAGAGAGAATAATGGTGCGGCCTGCCAGGCACAAACACAAGGATGTGGGACAGGTGAGGCCTCTCAGTTCTGATTT
SEQUENCE_TARGET=35,120
PRIMER_PRODUCT_SIZE_RANGE=100-500
PRIMER_THERMODYNAMIC_PARAMETERS_PATH=./primer3_config
=
SEQUENCE_ID=clinvar_first_1000_9_105607921_ideal
SEQUENCE_TEMPLATE=TTACAGCAAGTTACTGTTGATGGACTGGAAGTTCTCATTCCAAAGGATCCAATGCACTTTGTAGAAGAAGTACCACACTCTAGGTTTATTGAGTGTAGGTATAAAGAAGCTCGAGCATTCTTTCAGGTTAGAGACAACCAAATGTGTACTTTTAAATTAAAGAAAATGTTGGGATTATTTTTAATATTTGA
SEQUENCE_TARGET=35,120
PRIMER_PRODUCT_SIZE_RANGE=100-500
PRIMER_THERMODYNAMIC_PARAMETERS_PATH=./primer3_config
=
SEQUENCE_ID=clinvar_first_1000_9_108901415_ideal
SEQUENCE_TEMPLATE=ACTCCTTGATAAAAAGCCAAAATAAATGAAGAATTCAAAAAGTCATCAAGACTCCAAAAGACATTGGAGAAGGGACCATTTCTGTTTTATACATTGAAAACTTACTTTTAAATGAAGCATCCCTCAGGCAAAAACACTGGCAGGTATGGGAATGGGTTGTCAACAATAAAAACTCATCATATACTGCAAAT
SEQUENCE_TARGET=35,120
PRIMER_PRODUCT_SIZE_RANGE=100-500
PRIMER_THERMODYNAMIC_PARAMETERS_PATH=./primer3_config
=
SEQUENCE_ID=clinvar_first_1000_9_120406710_ideal
SEQUENCE_TEMPLATE=ATGATTTTCAGATCCTGAAAGACACTGAAAGCCAGATTAAGATGTTTAGGTTCCCTTCTAAAGGCAGTAAGAGAAACTAAAAGAAATTTCAGCATCAAAGTGATGCAGGCAGGACTAAATGGATAGGAGGGAGCAAGGCCAGAGGCACTGAGGGTGTCTGGAAGTCCAAATTCCACTTCCCTGAGAATCAA
SEQUENCE_TARGET=35,120
PRIMER_PRODUCT_SIZE_RANGE=100-500
PRIMER_THERMODYNAMIC_PARAMETERS_PATH=./primer3_config
=
SEQUENCE_ID=clinvar_first_1000_9_126615421_ideal
SEQUENCE_TEMPLATE=ACGCCGGGGCTGGGCCGGGCGGCGCTGACGGCCGGGCTTTCGCCCTGTGCGCTACAGGCTCCGACTGCCCGCATCCCGCCGTCTGCGAGGGCTGCCAGCGGCCCATCTCCGACCGCTTCCTGATGCGAGTCAACGAGTCGTCCTGGCACGAGGAGTGTTTGCAGTGCGCGGCGTGTCAGCAAGCCCTCACC
SEQUENCE_TARGET=35,120
PRIMER_PRODUCT_SIZE_RANGE=100-500
PRIMER_THERMODYNAMIC_PARAMETERS_PATH=./primer3_config
=
SEQUENCE_ID=clinvar_first_1000_9_133354710_ideal
SEQUENCE_TEMPLATE=GAACTCAAGTAAAACAGGCCCTAGGGGGGCAGCCATGCACTCACTCGGCTGGCAGAGGGACAGGCTCAGCCAGAACTCTGGACTCCAACTCTGCAATCAGGTTCAGCTTCCACTTCCGACGCTGGACCTACAGTGACAGAGCATAAGGCCAAGCAGATGGCAGCAAGGTCAAGGGCCCAGAGTTACGCACA
SEQUENCE_TARGET=35,120
PRIMER_PRODUCT_SIZE_RANGE=100-500
PRIMER_THERMODYNAMIC_PARAMETERS_PATH=./primer3_config
=
SEQUENCE_ID=clinvar_first_1000_9_134805190_ideal
SEQUENCE_TEMPLATE=GGGACAGGTGCAGCCCTGGAGGCCTCTCCCCACGTGCCCTTGACCAACCTTTTCATGGCTTTGCAGGGAGCTCTTGGACTGAAAGGCAATGAAGGGCCCCCTGGCCCACCAGGCCCTGCGGTGAGTCAAAGCCTTTGTCCCATCCTCTTTCTTGAATCCTACTCTCCAGGTCAGAAGGGGCAGTCCCCGAG
SEQUENCE_TARGET=35,120
PRIMER_PRODUCT_SIZE_RANGE=100-500
PRIMER_THERMODYNAMIC_PARAMETERS_PATH=./primer3_config
=
SEQUENCE_ID=clinvar_first_1000_9_136511265_ideal
SEQUENCE_TEMPLATE=AGACACAGGAGAAGCTCTCATAGTCCTCGGATTGCCTGCACTCCCCGCCGTTTCTGCAGGGGCTGGGGGCACACGGGGCCAGCACCACCTCACACGTGGCACCTGCGGGAAGGAGACACACGTGACCCCGGGAGCCTCACCCAGAGGGATCTCCCAAATCGGCCACCGCCTGCTGGTCTTTCCGCCATCAG
SEQUENCE_TARGET=35,120
PRIMER_PRODUCT_SIZE_RANGE=100-500
PRIMER_THERMODYNAMIC_PARAMETERS_PATH=./primer3_config
=
SEQUENCE_ID=clinvar_first_1000_10_28590799_ideal
SEQUENCE_TEMPLATE=TTTTTTTTATTTTTAGAGAACAGAGACAAAAAGAAGCAAACAAGATGGCAGTCAACAGCTTCCCAAAAGATAGGGATTACAGAAGAGAGGTGATGCAAGCAACAGCCACTAGTGGGTTTGCCAGTGGAAGTAAGTATTAATTTTTTTTCTTTGAAATGTATGTTTGACTTATTCGTATTTATTTTTCAAAT
SEQUENCE_TARGET=35,120
PRIMER_PRODUCT_SIZE_RANGE=100-500
PRIMER_THERMODYNAMIC_PARAMETERS_PATH=./primer3_config
=
SEQUENCE_ID=clinvar_first_1000_10_75020833_ideal
SEQUENCE_TEMPLATE=GAGCGACGGGCATGTGCCCACATGACATTGCCACCACTCTGCAGCACCTCCACATGATCGACAAGAGAGATGGCAGGTGAGTCCTGGGACCCTGGGCAGCTCCGTGGCTCAGGCATCCCACACCAGAAAGGGTCCCTGGAGATAGGTGCATTCATTCCAGTTAAAGACTGAGGTTCCCTAACAGTATTATC
SEQUENCE_TARGET=35,120
PRIMER_PRODUCT_SIZE_RANGE=100-500
PRIMER_THERMODYNAMIC_PARAMETERS_PATH=./primer3_config
=
SEQUENCE_ID=clinvar_first_1000_10_100824691_ideal
SEQUENCE_TEMPLATE=AGGCAGGCCCCTTTCTTCCAGGCCTCACCCCTTCCCCTTTGTGTTTTTCCAGGTCGTGACATGGCGAGCACCACTCTGCCTGGTTACCCCCCTCACGTGCCCCCCACTGGCCAGGGAAGCTACCCCACCTCCACCCTGGCAGGAATGGTGCCTGGTAGGTGACAATGCTGCAGCTGCCTAATCTAGGTGGG
SEQUENCE_TARGET=35,120
PRIMER_PRODUCT_SIZE_RANGE=100-500
PRIMER_THERMODYNAMIC_PARAMETERS_PATH=./primer3_config
=
SEQUENCE_ID=clinvar_first_1000_10_102141030_ideal
SEQUENCE_TEMPLATE=AAGCCCTGAAACACCCCTTGAGATTTGCCTTGTGCCTGTAGGTCCCAGCCCTGCTTCTCCTAGTCCTGAGCCACCTGTAAGCAAACCTGTGGCCTCATCTCCCACTGAGCAGGTGCCATCCCAGGAGATGCCACTGTTGGCGAGACCTTCCCCTCCTGTGCAGTCTGTGTCCCCTGCTGTGCCCACACCTC
SEQUENCE_TARGET=35,120
PRIMER_PRODUCT_SIZE_RANGE=100-500
PRIMER_THERMODYNAMIC_PARAMETERS_PATH=./primer3_config
=
SEQUENCE_ID=clinvar_first_1000_10_125867073_ideal
SEQUENCE_TEMPLATE=CCACAAACCAACCTCAGGATTGTTTCGTTGGTACAGCAGTTCTCGAAAGGGATCACGTAGCCAACCTCATGACCAATGTTAACATCCATTTCATCCGCCACCCGCAGGGCGAGCTGGACCACAGTCTGCTTGTGGACCTGTGTGCATATCACGCCCCCGTGCTGGTAGTGGATGGAAAGACAATATTCAGC
SEQUENCE_TARGET=35,120
PRIMER_PRODUCT_SIZE_RANGE=100-500
PRIMER_THERMODYNAMIC_PARAMETERS_PATH=./primer3_config
=
SEQUENCE_ID=clinvar_first_1000_11_2415028_ideal
SEQUENCE_TEMPLATE=CGTGGCGGTTCTGCAGCACGGCCCACAGGAACAGGTCCCGCCAGGGGTTCTCGCTCTTCTGGTTCAGGTCCAGCAGCCACTTCTGGCCCGTGGGCCGCTTGGCCGGGCCCTTCTCCTGGAGGACACGGGCGTCGGCCTCCTGCTGCGGCCCCAGCCTCGCCCTCCATCCCCACGGAGCCCCCGCTCACCGC
SEQUENCE_TARGET=35,120
PRIMER_PRODUCT_SIZE_RANGE=100-500
PRIMER_THERMODYNAMIC_PARAMETERS_PATH=./primer3_config
=
SEQUENCE_ID=clinvar_first_1000_11_22624973_ideal
SEQUENCE_TEMPLATE=AAACCTATTGTGCAACTCCTCCCAGGGCACATCTTGGGACTCAGTTCCAACCCAAATGCCTTTCTGAAGGTCATAGTGCAAACGTTGACCCCAGTCTGTTAGCAGACCCAGATAGACAGGAGACAGCGCTGGGTGGCGGCTAGTCACTAAAGTCAAAAGCCCGGCTGGGAGGGCGCGACAAAAGGCAGCAA
SEQUENCE_TARGET=35,120
PRIMER_PRODUCT_SIZE_RANGE=100-500
PRIMER_THERMODYNAMIC_PARAMETERS_PATH=./primer3_config
=
SEQUENCE_ID=clinvar_first_1000_11_36575160_ideal
SEQUENCE_TEMPLATE=TGATTACCTGAATGGCCCCTTCACTGTGGTGGTGAAGGAGTCTTGTGATGGAATGGGAGACGTGAGTGAGAAGCATGGGAGTGGGCCTGTAGTTCCAGAAAAGGCAGTCCGTTTTTCATTCACAATCATGAAAATTACTATTGCCCACAGCTCTCAGAATGTGAAAGTATTTGAAGAAGCCAAACCTAACT
SEQUENCE_TARGET=35,120
PRIMER_PRODUCT_SIZE_RANGE=100-500
PRIMER_THERMODYNAMIC_PARAMETERS_PATH=./primer3_config
=
SEQUENCE_ID=clinvar_first_1000_11_47348424_ideal
SEQUENCE_TEMPLATE=GGGACGAGGCATCCTCCTTAGTGTTGGGAAAAGGAGGTAGGAGACCAGGACCCATGGGGAGCCCGAGCCCAGGACAGACACCAGGGCCCCCTCACCGTGGACAGTGAGATTGAAGTTGGAGCAGTCAAATTTGTCCTTGGTGGACACCTCACAGCGGTAGCTGCCAGTGAAGGCAGGCTGGGCATCGGTGA
SEQUENCE_TARGET=35,120
PRIMER_PRODUCT_SIZE_RANGE=100-500
PRIMER_THERMODYNAMIC_PARAMETERS_PATH=./primer3_config
=
SEQUENCE_ID=clinvar_first_1000_11_64746692_ideal
SEQUENCE_TEMPLATE=CTGGGGCTGGCCCAAGAGAGTGTGACAGACTCAAGGGCTGGTTTGGGGTCTGGTCTGGAGGCTCAGATGGCCTCATCCGGGGCTGGCAGGCGCTGGCGGGAAGGCTCCACACCCCAGATCTCCCGGGCATACTGGGCAATGGTGCGGTCACTGGAGAACTTGCCAGAGGTGGCTATGTTCCGGATCACCAT
SEQUENCE_TARGET=35,120
PRIMER_PRODUCT_SIZE_RANGE=100-500
PRIMER_THERMODYNAMIC_PARAMETERS_PATH=./primer3_config
=
SEQUENCE_ID=clinvar_first_1000_11_68041358_ideal
SEQUENCE_TEMPLATE=CACAGGACCATGGGCTCCATGTTCCGGAGCGAGGAGGTGGCCCTGGTCCAGCTCTTTCTGCCCACAGCGGCTGCCTACACCTGCGTGAGTCGGCTGGGCGAGCTGGGCCTCGTGGAGTTCAGAGACGTGAGTTGGGTGGGCAGGCGTGGGAAGGGGGCTACTGCCAAGGTTAGCCCGGAGGCCGGTCCAGG
SEQUENCE_TARGET=35,120
PRIMER_PRODUCT_SIZE_RANGE=100-500
PRIMER_THERMODYNAMIC_PARAMETERS_PATH=./primer3_config
=
SEQUENCE_ID=clinvar_first_1000_11_77693538_ideal
SEQUENCE_TEMPLATE=ATTAAACAGTTATTAATTTGAATACAAACTCAAAGACTAGAAAAACAAGTGGGCGGGGTCTTACATGTTGGCAAGGTGGGCAGAACCATTCTCCATCTGGGATGATCATCAGAGGAGGGCGAAGGCAGGCAGTATGGTATCCACTATCGCAAGAGTCACACAGAAGAATCTGAAATAACCACACTGATGTC
SEQUENCE_TARGET=35,120
PRIMER_PRODUCT_SIZE_RANGE=100-500
PRIMER_THERMODYNAMIC_PARAMETERS_PATH=./primer3_config
=
SEQUENCE_ID=clinvar_first_1000_11_108304954_ideal
SEQUENCE_TEMPLATE=TATTAAATTTTTAACATTAATACTGTAAACTCAGTTCTAGAGAAAGATGGATTTAAGATGGAATCCCACTAAAAGCACTTTACAGGATTAAATCTATAACCTCTAAATTTGTTTCTTCATCTATGGAATGGAGATAAAAGTTGCCAACAGTTGCAACAAGTTTTCAATGAAATAATGTGTGTAAAGTGCCT
SEQUENCE_TARGET=35,120
PRIMER_PRODUCT_SIZE_RANGE=100-500
PRIMER_THERMODYNAMIC_PARAMETERS_PATH=./primer3_config
=
SEQUENCE_ID=clinvar_first_1000_11_112094842_ideal
SEQUENCE_TEMPLATE=AGTCTTCTAATTTCACTGTGGTTTTTTATTGATGTTATGATTTTTTCTTTTTCTTTAGGGGCCTTGGACAAGTTGTTACTGACTATGTTCATGGGGATGCCTTGCAGAAAGCTGCCAAGGCAGGGCTTTTGGCACTTTCAGCTTTAACCTTTGCTGGGCTTTGCTATTTCAACTATCACGATGTGGGCATC
SEQUENCE_TARGET=35,120
PRIMER_PRODUCT_SIZE_RANGE=100-500
PRIMER_THERMODYNAMIC_PARAMETERS_PATH=./primer3_config
=
SEQUENCE_ID=clinvar_first_1000_12_49028817_ideal
SEQUENCE_TEMPLATE=CTCAGTACATGTGCTTGAACGACTACATTTTTCCTTATCCAGACAAATTCCAGGGACTGCCCTCTGATCAGGTTCCCCTCAGCCTCGAGGTACCCCTAGGACACACCTTGGCTGCAGCAGCAGAGACTGTGAGCATGACTGACACCTCACTTCCTTTGCCCTTTTCCCAAGTTGTGACAGGCAGCTTTCCA
SEQUENCE_TARGET=35,120
PRIMER_PRODUCT_SIZE_RANGE=100-500
PRIMER_THERMODYNAMIC_PARAMETERS_PATH=./primer3_config
=
SEQUENCE_ID=clinvar_first_1000_12_132642193_ideal
SEQUENCE_TEMPLATE=ACTATTGCCTTGAGAAGATGTCACAGAATGGCAGAAACACCAGCCAGGTCTCATGGGCCTCGTCCTCCCGCCCACTTACCTGTGGAGTAACAGCCTGAACTGTTGATCTCAACAGTGGCTTGGTCATCGAACTCCATGACAAGACAGTTGTCATCAGCCTCCTTTCCACCCAGGTCAGGGCGGGCTGTAGG
SEQUENCE_TARGET=35,120
PRIMER_PRODUCT_SIZE_RANGE=100-500
PRIMER_THERMODYNAMIC_PARAMETERS_PATH=./primer3_config
=
SEQUENCE_ID=clinvar_first_1000_13_23358428_ideal
SEQUENCE_TEMPLATE=ACCTGTTATATGATAGACAGAATTAAACCCAATTCCAAATCTTCCGACCTTCAGAGGATCATCCTTTTTCCTGCTTCTTGCTATTTCTTGAATGCCGTGCCAGTCCTCTGGGGTGAAAACCGCGTTGTTGTACACATAGAGAGCTGGCCCTAGGTGTGAAAATGCGCAGGCAGGAATTCAAAAAAGATACC
SEQUENCE_TARGET=35,120
PRIMER_PRODUCT_SIZE_RANGE=100-500
PRIMER_THERMODYNAMIC_PARAMETERS_PATH=./primer3_config
=
SEQUENCE_ID=clinvar_first_1000_14_23433540_ideal
SEQUENCE_TEMPLATE=ATGGGCATGGGGCATGGGTGTACCCCTCTCTGTCCACCCAGGTGTACAGGTGGCCAGGGTGGACTCTCACATCAGCCTGACACCCACCTTGCCATACTCGGTCTCGGCAGTGACTTTGCCACCCTCTCGAGACACGATCTTGGCCTTGACAAACTCCTGTTTGTCATCAGGCACGAAGACATCCTTCTTGA
SEQUENCE_TARGET=35,120
PRIMER_PRODUCT_SIZE_RANGE=100-500
PRIMER_THERMODYNAMIC_PARAMETERS_PATH=./primer3_config
=
SEQUENCE_ID=clinvar_first_1000_14_95096737_ideal
SEQUENCE_TEMPLATE=GCTCTCCTCCTCCTCATCCTCCTCCTCGTAATCCTCATCCAGTTTGCCATTCGCCAGCATGCAGTCTTTTGTCTGAAACGAGGGGGAATGGGGAAGGAGGGGAAACATAGCTGCTGTTTTTAAAAGGGTTTGAAACTCAATAAAAGCAAGGGTTATGGATAATTTCAAATGACAACCACAAATACTAAAAG
SEQUENCE_TARGET=35,120
PRIMER_PRODUCT_SIZE_RANGE=100-500
PRIMER_THERMODYNAMIC_PARAMETERS_PATH=./primer3_config
=
SEQUENCE_ID=clinvar_first_1000_15_33780269_ideal
SEQUENCE_TEMPLATE=GGGGGCCACACTTCTCAATGGACTTCTTTGTTTCCAGGCAACGCCCTGCCCTTGGAGAATGTCTGGCCTCGCTGGCAGCTGCCATACCAGTGGCATTCCTGGAGCCCACCCTTAATCGCTACAATCCACTCTCGGTCTTCAACACCAAAACCCCCAGGGAGAGGTCTAGTAAGTATCTCCCCTCAAAGGTC
SEQUENCE_TARGET=35,120
PRIMER_PRODUCT_SIZE_RANGE=100-500
PRIMER_THERMODYNAMIC_PARAMETERS_PATH=./primer3_config
=
SEQUENCE_ID=clinvar_first_1000_15_42403780_ideal
SEQUENCE_TEMPLATE=GGCCTCCTGCTTGCTTCTGGTGACACTGAGACCCCACATGTCTGTATTCCTCACAGGGAAGTTGAAAATACCATCTCCGTGGATCGGCCAGTGGTGAGTGGTTTAGATCTTCTGTGCGAAAAGTCCAGAGGGTCCCCTTCCCTGACCATGCAGGGGACAGATGGTGCAGGGGAGAATGGGCACTGGCAGAG
SEQUENCE_TARGET=35,120
PRIMER_PRODUCT_SIZE_RANGE=100-500
PRIMER_THERMODYNAMIC_PARAMETERS_PATH=./primer3_config
=
SEQUENCE_ID=clinvar_first_1000_15_84856919_ideal
SEQUENCE_TEMPLATE=AGAAGGATGCAGGGAGAGAAGGGGATGCAGGGAGAGAAGGGGACGCAGTCAGAGGGGAGCGCGCCCACAGCCATGGAAGGTCAGTCTGAGCAAGAGGTGGCAACCAGCCTCGGCCCACCATCCAGAACCCCCAAACTCCCACCTACAGCGGGTCCTAGAGCTCCTCTGAATATTGAATGTTTTGTACAGAC
SEQUENCE_TARGET=35,120
PRIMER_PRODUCT_SIZE_RANGE=100-500
PRIMER_THERMODYNAMIC_PARAMETERS_PATH=./primer3_config
=
SEQUENCE_ID=clinvar_first_1000_16_2964859_ideal
SEQUENCE_TEMPLATE=GTCGCTGGCTGGGGACCCAGGCGGGAGGTGGCGTAGGGGCGCGAGGATGCCCGGCGTGGGTCCGGACCTCCCCAGGCCCTGCCTTTGCCGTGCAGGCCTGTCCGAATGCTTCCAGGTGAATGGGGCTGACTACCGCGGCCACCAGAACCGCACTGGCCCGCGCGGGGCGGGCCGCCCGTGCCTCTTCTGGG
SEQUENCE_TARGET=35,120
PRIMER_PRODUCT_SIZE_RANGE=100-500
PRIMER_THERMODYNAMIC_PARAMETERS_PATH=./primer3_config
=
SEQUENCE_ID=clinvar_first_1000_16_3736195_ideal
SEQUENCE_TEMPLATE=TCCTTAATGCTCTCTTCTAACACATTGGGCCAGAAATCACCTTCAAAATAGGGCAGTTCCTTGGCACTGGTGAGCCTGTCTTCAGTTGCTTGTTTGAAAATATCCTGAGTGGGCAAAGCACAACAGTGAGATGAGGGCCATGCACGCGTGCCCCCCACCATGGTGCGACAGACCCCCACGCAAGCGTGCCC
SEQUENCE_TARGET=35,120
PRIMER_PRODUCT_SIZE_RANGE=100-500
PRIMER_THERMODYNAMIC_PARAMETERS_PATH=./primer3_config
=
SEQUENCE_ID=clinvar_first_1000_16_57663507_ideal
SEQUENCE_TEMPLATE=GCTCCCCCACCTGCTGACCCCGTGCCCTCACTGCCCGCAGGCTTCCTCATCTTCATCTGGTACTGGTCCATGCGGCTGCAGGCCCGGGGTGGCCCCTCCCCTCTGAAGAGCAACTCAGACAGCGCCAGGCTCCCCATCAGCTCGGGCAGCACCTCGTCCAGCCGCATCTAGGCCTCCAGCCCACCTGCCCA
SEQUENCE_TARGET=35,120
PRIMER_PRODUCT_SIZE_RANGE=100-500
PRIMER_THERMODYNAMIC_PARAMETERS_PATH=./primer3_config
=
SEQUENCE_ID=clinvar_first_1000_16_68812265_ideal
SEQUENCE_TEMPLATE=TGACCTTCAAGGTGAGGGGTTAAGCACAACAGCAACAGCTGTGATCACAGTCACTGACACCAACGATAATCCTCCGATCTTCAATCCCACCACGGTAATTCTATAACTCCTTAGAGGGTTTCCAAAGAAAGGTCTTTTGTTGTTCATGAACTAAGTGTCACCACTGCTCATGGGCGAAGTCTTTGAAAACT
SEQUENCE_TARGET=35,120
PRIMER_PRODUCT_SIZE_RANGE=100-500
PRIMER_THERMODYNAMIC_PARAMETERS_PATH=./primer3_config
=
SEQUENCE_ID=clinvar_first_1000_16_74675724_ideal
SEQUENCE_TEMPLATE=TTACATCATATTGATAAAATACATCTTCCAGTTCCTGAGGTGAGAGATATGCTGTAGATTTGACTCTGTCTGTCTTTTCTCTCGTAGTTCCCAAACTCATGGAAGTCTGTGTTTTCCTCAACTCAAATCCTGCAAGCTAGATAGAGAGGCAACTTAGAAAGAAACAAGCAAGATCTTGGGTAGAGGAGTAA
SEQUENCE_TARGET=35,120
PRIMER_PRODUCT_SIZE_RANGE=100-500
PRIMER_THERMODYNAMIC_PARAMETERS_PATH=./primer3_config
=
SEQUENCE_ID=clinvar_first_1000_16_89279638_ideal
SEQUENCE_TEMPLATE=AGGGATCTCCTCCACTCGGGGGGCCTTCGGGGCTTCGGCCGTGGGTTTTGGTTCTGCGGCTTCCGGCTGGATGCCGCCAGGAGGGCCTTCGGCTGGGGCGGCGGCACGGGAGGCCTCAGTGTCGTCCTCGGGGCCGGCACCGTCTGCGGCCTGAGCTTGTGCCACAGTGTTCGGGGCGGGGCCGTCAGGGG
SEQUENCE_TARGET=35,120
PRIMER_PRODUCT_SIZE_RANGE=100-500
PRIMER_THERMODYNAMIC_PARAMETERS_PATH=./primer3_config
=
SEQUENCE_ID=clinvar_first_1000_17_44350723_ideal
SEQUENCE_TEMPLATE=ACTCCAAGTGTAGGAAAAAGTTTCCTCCATCCTGGCTGCCCCTCACGTTTGCTCCTCTTCCAGTGGCCTTGTCCAGCTCGGTCATGTGTCCGGACGCACGGTCCCGGTGCCCTGATGGTTCTACCTGCTGTGAGCTGCCCAGTGGGAAGTATGGCTGCTGCCCAATGCCCAACGTGAGTGAGGGGCTGGAG
SEQUENCE_TARGET=35,120
PRIMER_PRODUCT_SIZE_RANGE=100-500
PRIMER_THERMODYNAMIC_PARAMETERS_PATH=./primer3_config
=
SEQUENCE_ID=clinvar_first_1000_17_80105148_ideal
SEQUENCE_TEMPLATE=CCCCCACCTTCTTCCCCAAGGACATCCTGACCCTGCGGCTGGACGTGATGATGGAGACTGAGAACCGCCTCCACTTCACGGTGGGCAGGGCAGGGGCGGGGGCGGCGGCCAGGGCAGAGGGTGCGCGTGGACATCGACACCCACGCACCTCACAAGGGTGGGGTGCATGTTGCACCACTGTGTGCTGGGCC
SEQUENCE_TARGET=35,120
PRIMER_PRODUCT_SIZE_RANGE=100-500
PRIMER_THERMODYNAMIC_PARAMETERS_PATH=./primer3_config
=
SEQUENCE_ID=clinvar_first_1000_17_81653232_ideal
SEQUENCE_TEMPLATE=CCCCATCCCCCAGCTCTGCTTACCCTTGAACGCCTTTCTTTGGGGGCTTGCTCTTGAACTGCCTGGTCTGTCGCTGCTTAAATTTAGGGGGCCCTTTCCTGGGGGTGACAGGTCCCCCGGCCACCCTGGTGGCTGACCGGAACTCAGCCTTGGGCGGTTCCAGGTTCATGGTGAGGCTGACGGAGACACCG
SEQUENCE_TARGET=35,120
PRIMER_PRODUCT_SIZE_RANGE=100-500
PRIMER_THERMODYNAMIC_PARAMETERS_PATH=./primer3_config
=
SEQUENCE_ID=clinvar_first_1000_18_58481869_ideal
SEQUENCE_TEMPLATE=GGCGAGATTGTGTGCTGCTAGCCAGTGGCCATTAGGTTACCCAGGGACGTTAGGTTTTCTTTTCGCCTGGGGTCTCAGGCCCTGCCTTCTTTATTGTCATAGAGTTTGTTTGAACTTTGCTTTTCCCAATGCTCGGCTGCTTCTGTTTCTGGTTGTTGTTTTGAAGGGATTTCAGTCCCAGCATTTTGCAA
SEQUENCE_TARGET=35,120
PRIMER_PRODUCT_SIZE_RANGE=100-500
PRIMER_THERMODYNAMIC_PARAMETERS_PATH=./primer3_config
=
SEQUENCE_ID=clinvar_first_1000_19_7441902_ideal
SEQUENCE_TEMPLATE=TGTCTCTCCTGGGAAGAGCTGGGGCTCGTGTCAGCATGTCTACGGGAGGGAATTGGGGTGGCATGGCTCTGGGCCCCCAGCAGCCACACCTCGCTCTTCCCTCAGATCCCTACACCGCCTCGCTGAGGAGTGAGATTGAGTCAGACGGCCACGAGTTTGAAGCTGAGTCCTGGAGCCTCGCCGTGGATGCA
SEQUENCE_TARGET=35,120
PRIMER_PRODUCT_SIZE_RANGE=100-500
PRIMER_THERMODYNAMIC_PARAMETERS_PATH=./primer3_config
=
SEQUENCE_ID=clinvar_first_1000_19_10362353_ideal
SEQUENCE_TEMPLATE=TCGTACCTCCTGGTTGGGGCAGGCAACAGCGACGCAGAGAGAAGCAGTCATCCCCGGCCCTCAGCAAGCAGCCCTGCAAGGCAGCCCCAAGTTCCCGAACGCTGGGGAAGGACCGGCCCCAGCCCTCCAGCACGAAGGCCCCGTCCTGCTGCTCAATGGGGAACTTTCGGAGCCGCAAGCTCTGCATGCCG
SEQUENCE_TARGET=35,120
PRIMER_PRODUCT_SIZE_RANGE=100-500
PRIMER_THERMODYNAMIC_PARAMETERS_PATH=./primer3_config
=
SEQUENCE_ID=clinvar_first_1000_19_10987801_ideal
SEQUENCE_TEMPLATE=GAAGCTGATTCCCCCGCAGCCAACGGGCCGCCCTTCCCCCGCGCCCCCTGCCGTCCCACCCGCCGCCTCGCCCGTGATGCCACCGCAGACCCAGTCCCCCGGGCAGCCGGCCCAGCCCGCGCCCATGGTGCCACTGCACCAGAAGCAGAGCCGCATCACCCCCATCCAGAAGCCGCGGGGCCTCGACCCTG
SEQUENCE_TARGET=35,120
PRIMER_PRODUCT_SIZE_RANGE=100-500
PRIMER_THERMODYNAMIC_PARAMETERS_PATH=./primer3_config
=
SEQUENCE_ID=clinvar_first_1000_19_19934554_ideal
SEQUENCE_TEMPLATE=ATTCATACTGGAGAGAAACCCTACAAATGTGAAGAATGTGGCAAAGCTTTTAACCAGTCCTCAACCCTTATTAAACATAAGAAAATTCATACTAGAGAGAAACCCTACAAATGTGAAGAATGTGGCAAAGCTTTTCACCTATCCACACACCTTACTACACATAAGATACTTCATACTGGAGAGAAACCTTA
SEQUENCE_TARGET=35,120
PRIMER_PRODUCT_SIZE_RANGE=100-500
PRIMER_THERMODYNAMIC_PARAMETERS_PATH=./primer3_config
=
SEQUENCE_ID=clinvar_first_1000_19_48443501_ideal
SEQUENCE_TEMPLATE=CTGGCGCGCCGGGAGCTGGGACTACCTGCCCCCGCGCAGCGGTCCGGCCGCCTGGCACTGTCGGCACTGCGCCAGCCTGGAGCTGCTGCCGCCGCCGCGCCATCTCAGCTGCTCGCACGATGGCCTGGACGGCGGCTGGTGGGCGCCACCGCCTCCACCCTGGGCCGCCGGGCCCCTGCCCCGACGCCGGG
SEQUENCE_TARGET=35,120
PRIMER_PRODUCT_SIZE_RANGE=100-500
PRIMER_THERMODYNAMIC_PARAMETERS_PATH=./primer3_config
=
SEQUENCE_ID=clinvar_first_1000_20_3237644_ideal
SEQUENCE_TEMPLATE=TCCTCGAAGTATCCATTCTGCGACATGGTGGGAGAGTTTTCTGCAAGGGAAGCAGAAAGGTCACCAGCCCCATGGACCAAGCCCTGGACCTCCTGTGTGCACCTGTCTCCCCGCCCCCCGACCTGGCTCATTCCTTCGCTCTTCCGAGGGATGCAACCCACGCCACCCTAGGGAGAAAGGGAAGCAGGGGA
SEQUENCE_TARGET=35,120
PRIMER_PRODUCT_SIZE_RANGE=100-500
PRIMER_THERMODYNAMIC_PARAMETERS_PATH=./primer3_config
=
SEQUENCE_ID=clinvar_first_1000_20_8741557_ideal
SEQUENCE_TEMPLATE=AGATGTCATCGAAGCTTTATCAAACCCAATCCGATATGTGAACCTGATGGAACAGAGAGCTAAGCAATTGGCTGCTTTGACACTGGAAGATGAAGAAGAAGTAAAGAAAGAGGTGAGAGGGTGTTTTAATTTTACATATAGCATTAAGCATGATCACCACACCTACTTGTTGGCTTTGCCTAAGTAATATC
SEQUENCE_TARGET=35,120
PRIMER_PRODUCT_SIZE_RANGE=100-500
PRIMER_THERMODYNAMIC_PARAMETERS_PATH=./primer3_config
=
SEQUENCE_ID=clinvar_first_1000_20_62407114_ideal
SEQUENCE_TEMPLATE=CGGCGGCGGCGCTGGCGGTTCGCGGGCCTCGGCGGGCGGCGGCGGGGGCTTCTCTCCGCCCGGGCCCAGGCTCGGGGGCCGCCCGTCCAGGGAGATGTTGTTGAGGAAGAAAAGCGCGGCCTGGCGGCGCCGCGAGTCCCCGCGCCTCCGCAGCGCCTGCGGCGGGGCCCGAGCGGCCGAGGTCGGCGCGG
SEQUENCE_TARGET=35,120
PRIMER_PRODUCT_SIZE_RANGE=100-500
PRIMER_THERMODYNAMIC_PARAMETERS_PATH=./primer3_config
=
SEQUENCE_ID=clinvar_first_1000_20_63309770_ideal
SEQUENCE_TEMPLATE=TCCTGTGAGTGGCCACCAGGGGGAGCGTGGACACAGCTGCCCGTGCAGTGACCACCTGCCCCCCACTCCCGCTACTCCAGCAGCAGCGGCTCCAGCCCTGGACACCCTCCCTGCCCCCACCAGCCTGGTCCTGAGCCAGGTGACCTCCTCCAGCATCCGCCTGTCCTGGACTCCAGCCCCCCGGCACCCCC
SEQUENCE_TARGET=35,120
PRIMER_PRODUCT_SIZE_RANGE=100-500
PRIMER_THERMODYNAMIC_PARAMETERS_PATH=./primer3_config
=
SEQUENCE_ID=clinvar_first_1000_20_63693463_ideal
SEQUENCE_TEMPLATE=CCTCGGGCCCTGCTTGGCCCCGCCTCTCTGTTCCCCTATGGGAGTGATGGGGGCCTCCACCTCCACCACCAGCACCAGCAGCACCACCTCCACCTCCACCTCCACCTCCACCTCCACCACCACCTCCACCTCCACCACCACCTCCTCCACCACCACCACCTCCACCACCACCACCACCACCACCACCTCCA
SEQUENCE_TARGET=35,120
PRIMER_PRODUCT_SIZE_RANGE=100-500
PRIMER_THERMODYNAMIC_PARAMETERS_PATH=./primer3_config
=
SEQUENCE_ID=clinvar_first_1000_20_63930899_ideal
SEQUENCE_TEMPLATE=TCCAGGGGCCTCGGAGGCCATGCAACACCACCTTCTTCTCCCCCCAGGCCCTGTTTGTCTTCTGCGGCCTCCTCACGTGCTGCTACTGCTGCTGCTGTCTGTGCTGCTGCTTCAACTGCTGCTGCGGGAAGTGTAAGCCCAAGGCGCCTGAAGGCGAGGAGACGGAGTTCTACGTGTCCCCCGAGGATCTG
SEQUENCE_TARGET=35,120
PRIMER_PRODUCT_SIZE_RANGE=100-500
PRIMER_THERMODYNAMIC_PARAMETERS_PATH=./primer3_config
=
SEQUENCE_ID=clinvar_first_1000_21_46001252_ideal
SEQUENCE_TEMPLATE=GATGTGGCAGCCAAGGAGGGGCCAGGGCGGTGGAGGGGAGGGGCCAGGGCACTGGAGGGGAGGGGCGTGCTCTGCTGACACCGCCCCCGCCTGCAGAATGCAAGTGCGGCCCCATCGACCTCCTGTTCGTGCTGGACAGCTCAGAGAGCATTGGCCTGCAGAACTTCGAGATTGCCAAGGACTTCGTCGTC
SEQUENCE_TARGET=35,120
PRIMER_PRODUCT_SIZE_RANGE=100-500
PRIMER_THERMODYNAMIC_PARAMETERS_PATH=./primer3_config
=
SEQUENCE_ID=clinvar_first_1000_22_20731280_ideal
SEQUENCE_TEMPLATE=AAAGTAGAAAATAAAATAGAATAAAACAAATATCATAATTTTCTTGATAAAAGATGGCAGTTATCTGATCACCGGCAACGTATAGTCCTTTAGTACGGTGACAACTTGAGGGCCTGTGGGGGCAGACTGTAAGGACTGTTTGCCCTCTTCTAAGTGGAGCCAGAAAGCTGCCTTAGAAAGTCACTGCATCT
SEQUENCE_TARGET=35,120
PRIMER_PRODUCT_SIZE_RANGE=100-500
PRIMER_THERMODYNAMIC_PARAMETERS_PATH=./primer3_config
=
SEQUENCE_ID=clinvar_first_1000_X_19358899_ideal
SEQUENCE_TEMPLATE=TCTGTATTTCACCTCATTGGGACAATCCAACCCCATATCATGTTTCATCACGCCGTCCTTGCTCTACTGGAACTGCTCTTACTGATCGATTACTACTTTTCCCTCCCCATAGTTACCGTACACGAGAAGAAATTCAGGAAGTAAGAAGTAAGAGTGACCCTATTATGCTTCTCAAGGACAGGATGGTGAAC
SEQUENCE_TARGET=35,120
PRIMER_PRODUCT_SIZE_RANGE=100-500
PRIMER_THERMODYNAMIC_PARAMETERS_PATH=./primer3_config
=
SEQUENCE_ID=clinvar_first_1000_X_41578405_ideal
SEQUENCE_TEMPLATE=GAGTATTGAAAACTTTCTCTTCCTACTTACCATTGGTTCATCTGTGTTCTTTTGAAACTGTACCAGCCGAACTCTGGTCACATTCTCCATATCCATGTCTCCGTTAGCACTTTCTGGAGAATCGCCGTTTAAATAGGGAGAGGTGGGAGGAGGTGTGACCCTCAATGCTTCATCACTGTAAACTTCATGTG
SEQUENCE_TARGET=35,120
PRIMER_PRODUCT_SIZE_RANGE=100-500
PRIMER_THERMODYNAMIC_PARAMETERS_PATH=./primer3_config
=
SEQUENCE_ID=clinvar_first_1000_X_70033506_ideal
SEQUENCE_TEMPLATE=AGTGCTCAATGACTGGTCTCGCATCACTATGAACCCCAAGGTGTTTAAGCTACATCCCCGCAGCGGGGAGCTGGAGGTACTGGTGGACGGCACCTACTTCATCTATAGTCAGGTAGAAGTGAGTACGGTCTTAGGCCTAACTCTTCTTATATCCAGAATGCAGATCCGGTGCAGGCCACATAGGGGCACTG
SEQUENCE_TARGET=35,120
PRIMER_PRODUCT_SIZE_RANGE=100-500
PRIMER_THERMODYNAMIC_PARAMETERS_PATH=./primer3_config
=
SEQUENCE_ID=clinvar_first_1000_X_71121118_ideal
SEQUENCE_TEMPLATE=TGAATACTACCGGCCAGGGCCTGCAGGAAGTGGGGGCTGTGGTTCCACGATAGGGCCCTTGCCCCATGATGTAGAGGTGGCAATCCGGCAGTGGGATTACACCGAGAAGCTGGCCATGTTCATGTTTCAGGTAGAGAGTAGGGCATGCTGTGTGGGGCATTGGGTTGAGCTTGAACTTGTACTCTGCCAGT
SEQUENCE_TARGET=35,120
PRIMER_PRODUCT_SIZE_RANGE=100-500
PRIMER_THERMODYNAMIC_PARAMETERS_PATH=./primer3_config
=
SEQUENCE_ID=clinvar_first_1000_X_150657816_ideal
SEQUENCE_TEMPLATE=CGTTAATATTTTAAAGCATGGCTTTTTCTAAGTTTAAAAACTATCAAATGTAAGCAGTATCTTATAACTCCCTACTGACTCACGTATTTTTCTTTGTCAGCTCGTTTTGACAGGAGCCATTCAAGTAGCAGACAAAGTTTCTTCAGGGAAGAGTTCAGTGCTTGTGCATTGCAGTGACGGATGGGACAGGA
SEQUENCE_TARGET=35,120
PRIMER_PRODUCT_SIZE_RANGE=100-500
PRIMER_THERMODYNAMIC_PARAMETERS_PATH=./primer3_config
=
SEQUENCE_ID=clinvar_first_1000_1_10343246_ideal
SEQUENCE_TEMPLATE=TTTGCAGTCCAGCACAAAGGGGAGAATTTCTAAAATAAATAACTCTTTATAGTCTTGATCTTTGTCTTCCTTTCTTTGCAGTCCGCCTCAGCCGTGCCGCCGATTCTTCCCTCCACCCATGCCACTGTCCAAGCCAGGTGAGCACTCGCTCCGCTTTTTGCATGATGATCTCTTTGTGAATACATGTCTTA
SEQUENCE_TARGET=35,120
PRIMER_PRODUCT_SIZE_RANGE=100-500
PRIMER_THERMODYNAMIC_PARAMETERS_PATH=./primer3_config
=
SEQUENCE_ID=clinvar_first_1000_1_17331112_ideal
SEQUENCE_TEMPLATE=GGTGGTCGTGGATATTGCCCACGGCCCTCCAGCCAAGAAGAAATCCACAGGTTCCTCCACATGGCCCCTGGACCCTGGGGTAGAGGTGACCCTGACGATGAAAGTGGCCAGTGGTAGCACAGGCGACCAGAAGGTGAGTGTCATAGCTGTGGGGTGGCAGTGTGGATGGGCTTCAGCAGGGCAGCCACACA
SEQUENCE_TARGET=35,120
PRIMER_PRODUCT_SIZE_RANGE=100-500
PRIMER_THERMODYNAMIC_PARAMETERS_PATH=./primer3_config
=
SEQUENCE_ID=clinvar_first_1000_1_32092006_ideal
SEQUENCE_TEMPLATE=AGTTCCTCAAGATGGACTTCAACTGGCGCATGAAGGAAGTGCTCGTCAGCTCCATGCTGAGCGCCTACTATGTGGCCTTTGTGCCTGTCTGGTTCGTGAAGGTGCGTACCTCAAGCCAGGGAGGGAAAGGGACTAGCTGGGACTTTACCCTGCTGCCTGCCCGATGTGAGTTCTCCTGCTGGCCTAACTAT
SEQUENCE_TARGET=35,120
PRIMER_PRODUCT_SIZE_RANGE=100-500
PRIMER_THERMODYNAMIC_PARAMETERS_PATH=./primer3_config
=
SEQUENCE_ID=clinvar_first_1000_1_40317155_ideal
SEQUENCE_TEMPLATE=CTCCATCCCGGACTCCAGACCCCGCACCCTGGACCCTGGCAGCGGAGGGGCTGCGAAACTTACAATCTGCGCCAGAGCGAGCACTACCACCTGGAGGAGAACAAGGAGGCTGCGGGGGGAGGCCGTAGCGGCGGCCATGGCTGGCGGCGAGACCAAGGGGGACGGGTGCGTGTCCGCGCACGCACCGACGG
SEQUENCE_TARGET=35,120
PRIMER_PRODUCT_SIZE_RANGE=100-500
PRIMER_THERMODYNAMIC_PARAMETERS_PATH=./primer3_config
=
SEQUENCE_ID=clinvar_first_1000_1_47416968_ideal
SEQUENCE_TEMPLATE=CCCCTACGCGCCCTACGCGCCCGCGCCCGGCCCCGCGCTGCTGGTGCCGCCGCCTTCTGCCGGACCGGGCCCCTCGCCGCCCGCGCGTCTGTTCAGCGTCGACAGCCTGGTGAACCTGCAGCCGGAGCTAGCGGGGCTGGGCGCCCCCGAGCCGCCCTGCTGCGCCGCGCCCGACGCCGCAGCCGCAGCCT
SEQUENCE_TARGET=35,120
PRIMER_PRODUCT_SIZE_RANGE=100-500
PRIMER_THERMODYNAMIC_PARAMETERS_PATH=./primer3_config
=
SEQUENCE_ID=clinvar_first_1000_1_169593647_ideal
SEQUENCE_TEMPLATE=TTTCTTTTGATTTATGTAACCAAGATGCAAAGAGAAGACTCTTTCCTATTTACCTTTTTGTCTGAAACGCTTTCTTAGCAAAGCCAGGAGCGTCCCACCCATTATCAGACCTATCGTAGAAGCCACCGCTCCACCAAAGTAAGTCAGGGCTTCCTGGATAGTCAATGGTCCTGCTACAAAACAAACACACA
SEQUENCE_TARGET=35,120
PRIMER_PRODUCT_SIZE_RANGE=100-500
PRIMER_THERMODYNAMIC_PARAMETERS_PATH=./primer3_config
=
SEQUENCE_ID=clinvar_first_1000_1_201368170_ideal
SEQUENCE_TEMPLATE=TTCTGGGGGGTTTCTTACTGCCTCAGGAATGGCTCCAGGGGCTCTCGCCACCCCCTGAGGCCCCTGCACCCTCAACCAGAGACTTACCTTCTGCCCTGGTCTCCTCGGTCTCAGCCTCTGCTTCAGCATCCTCTTCCGCTGCCTCCTCCTGCTCTGGAGAAGTGAAGCAGACAGAGTGAAGAAGCAGGCCC
SEQUENCE_TARGET=35,120
PRIMER_PRODUCT_SIZE_RANGE=100-500
PRIMER_THERMODYNAMIC_PARAMETERS_PATH=./primer3_config
=
SEQUENCE_ID=clinvar_first_1000_1_209806173_ideal
SEQUENCE_TEMPLATE=GTTCCTCTCCCCGTCCCGCACCAGCCCTTACCTGCCCAGCCCAGGTGCGCCGAGCTCACGTCAGCGCCTCGCCCCAGGACGCCGCAGCCTTCGCATCCGCCCGGCCACGCCTCCCAGGTGTGGCCACGCCCCCCGGCGTTCGGGATTGGCGAGTTGCAAGAAATATGACACTCCGCGTTTCTGGGCTGCCC
SEQUENCE_TARGET=35,120
PRIMER_PRODUCT_SIZE_RANGE=100-500
PRIMER_THERMODYNAMIC_PARAMETERS_PATH=./primer3_config
=
SEQUENCE_ID=clinvar_first_1000_1_216073266_ideal
SEQUENCE_TEMPLATE=CTGCAGTTAACAGCACTGTCAGTTGATAGGCATCCATCCAGATTGACTCTGACAGCACCGCTGGACACAGATGCCAAGTTAACGACAGCACCCCGTGTAAATTTAACATCCTTCATGCAACCACCGAAACCTAGCAAATAGTAAGGGATTAGTATCGCATAAAGGGCTTGAGTCATTAATTACCAATCATT
SEQUENCE_TARGET=35,120
PRIMER_PRODUCT_SIZE_RANGE=100-500
PRIMER_THERMODYNAMIC_PARAMETERS_PATH=./primer3_config
=
SEQUENCE_ID=clinvar_first_1000_2_151669007_ideal
SEQUENCE_TEMPLATE=GGAGGCTCAGGGTCCACACTGAATTGCGCCCCCTACAATTCTCAGAGCAAGAGTTGCAAAGAACCAGAAAGGAGAGGCCCGCATACGCAATATTAGCACTGGGCCAAATACTCACATCACTCATGTTGAGGGCGTTGACTTTGGCTTGAATAAACTGAGGCAATTCAGGGTCAATAGTATACTTGTGCTTC
SEQUENCE_TARGET=35,120
PRIMER_PRODUCT_SIZE_RANGE=100-500
PRIMER_THERMODYNAMIC_PARAMETERS_PATH=./primer3_config
=
SEQUENCE_ID=clinvar_first_1000_2_166047712_ideal
SEQUENCE_TEMPLATE=TAGTTCTCACCAGTTGATAAAGATTTTCCCAGAAGTCCTGAGTCATTAGTCGAAACAAGGACAAAAAAGCCCAACTGAAGGTATCAAAGCTTGTGTAGCCATAATTGGGATTTCTACCAGCTTTCACACACATATATCCCTCTGGACATTGGCTGCAAGTGGGGTAAAAGAAAGTATTACAAGTCGTTCTG
SEQUENCE_TARGET=35,120
PRIMER_PRODUCT_SIZE_RANGE=100-500
PRIMER_THERMODYNAMIC_PARAMETERS_PATH=./primer3_config
=
SEQUENCE_ID=clinvar_first_1000_2_166251822_ideal
SEQUENCE_TEMPLATE=TTAAGGAATGCTAACCAAGGTCTCAATTTTTGTCTTACCATCTGTGAAACAGGCCTCTGGCTCATCGGAATTCATAGGTTCAGCCTCTGCTTCTTCTCCTTCTCCAGGCAAAGGGTTATCAACTGTGCTGCACTCTGAGGAGCTTGACCGGTTTAATCTCTAGAAAGGAATTCACCACCCCACCAGGTAGT
SEQUENCE_TARGET=35,120
PRIMER_PRODUCT_SIZE_RANGE=100-500
PRIMER_THERMODYNAMIC_PARAMETERS_PATH=./primer3_config
=
SEQUENCE_ID=clinvar_first_1000_2_178533814_ideal
SEQUENCE_TEMPLATE=TTGATTTTCTGACCTGATTTATACCATGTTACATGAGGCTCTGGGTGGACAGTTATAGTTACTCCAAACCGGACATTTTCACCTACATAAGCTGTCTTATTATAGAGAGGCAGGGTAAATTCTGGTGGCCTTTCCAGGAGTCTCATTGTGTCTGTTCTGCGCTTAATTTTCTTCATGGTTCTACGGCAGTA
SEQUENCE_TARGET=35,120
PRIMER_PRODUCT_SIZE_RANGE=100-500
PRIMER_THERMODYNAMIC_PARAMETERS_PATH=./primer3_config
=
SEQUENCE_ID=clinvar_first_1000_2_178533989_ideal
SEQUENCE_TEMPLATE=TGGTTCTACGGCAGTAATAGTCATAGACTTCTCTCACACCTTTAACAAATAGCTCTGCATAAGAACTGTCTTCACCATAGTCATTGACTACTTTGCATCTGTAGGTACCATCATCTAATTTGGTAATGTCTTTGACATAGAGGATGGCCACTCCATCTTCGTAGGTGATTTCGTATTTCTCACTGTTCTCC
SEQUENCE_TARGET=35,120
PRIMER_PRODUCT_SIZE_RANGE=100-500
PRIMER_THERMODYNAMIC_PARAMETERS_PATH=./primer3_config
=
SEQUENCE_ID=clinvar_first_1000_2_178541539_ideal
SEQUENCE_TEMPLATE=GATCTGCTCTCACTTCTTTGCGCTCCACAATATATCCAGTCACTTGGGAGCCACCGTCATCCTCTGGTGGGTACCAAGTAAGTGTCATGCCATCACGGGAAACATCAAATATCTGTAATGTTTCTGGGGGTCCAGGAATACCTGCAGCAAGACAGAGGTTAACACGATATGGCAATATGAATACGTTAAAA
SEQUENCE_TARGET=35,120
PRIMER_PRODUCT_SIZE_RANGE=100-500
PRIMER_THERMODYNAMIC_PARAMETERS_PATH=./primer3_config
=
SEQUENCE_ID=clinvar_first_1000_2_178601336_ideal
SEQUENCE_TEMPLATE=TTAAATTTAGATTTTAAAGCTTACATATCGGATCTCTGGCAGTGGTCCTCTGAATGGTTTCCACAGGTGGGCCAATACCAAAACGGTTTTCTGCTCGCACACGGAAGAAATATTGCTGTTCAGAGAGGAGATCAGGCACTACAAATGTGGTGCTTCCACAGTCTGGATTGACTTTGGTCCAGGCTTTTCCA
SEQUENCE_TARGET=35,120
PRIMER_PRODUCT_SIZE_RANGE=100-500
PRIMER_THERMODYNAMIC_PARAMETERS_PATH=./primer3_config
=
SEQUENCE_ID=clinvar_first_1000_2_178630875_ideal
SEQUENCE_TEMPLATE=TGACAAGTTCAGAAATAGCCTTACAGGTGTTTGGAGTAGGGCCTCTCCCTTGAGTTTCCAGTTGGCGTGGATATCATCTTCAGAGATTTCGGTTTCAAAGCGTGCTGTCTCAGTCTCCATCACCTCCACACTGTGCAGGGGTCGCACCAGTTTAATTTCCCGATCTAGAAAAGTGAAGGGCCAGCATGGGT
SEQUENCE_TARGET=35,120
PRIMER_PRODUCT_SIZE_RANGE=100-500
PRIMER_THERMODYNAMIC_PARAMETERS_PATH=./primer3_config
=
SEQUENCE_ID=clinvar_first_1000_3_25609203_ideal
SEQUENCE_TEMPLATE=AACACTGATAATACTAACAATACCAACGTATAGGTTAAACTATAATATACAGTAATATTAAATGTGTTACAATACCTGCTGCTCTCCTAAGCAAAGAATCTCTTGGAATAACCACAGGTTCTGTTTCTTCCAAATCACTTTCTGACTTGGATTCATCATCTGACCAAGGATTCCGTTTCTTCACTTTCTTT
SEQUENCE_TARGET=35,120
PRIMER_PRODUCT_SIZE_RANGE=100-500
PRIMER_THERMODYNAMIC_PARAMETERS_PATH=./primer3_config
=
SEQUENCE_ID=clinvar_first_1000_3_33024272_ideal
SEQUENCE_TEMPLATE=ACTCACTGCTACTAAATTCCACTTTCTCACTCCCATCTCTCACTTTCAAAGTTTCTGTTATTTTTTTTTCTTACCTTTTCCAAAGTGACCTTTCCATATGCAAACTTTGGTGTAGATGGAGGGATAGGACCTTCTGGTACTTTTTCAAACTATAAACCAGAGTAGAAAAAGAGAGAAAAGAAAAAAAGTTG
SEQUENCE_TARGET=35,120
PRIMER_PRODUCT_SIZE_RANGE=100-500
PRIMER_THERMODYNAMIC_PARAMETERS_PATH=./primer3_config
=
SEQUENCE_ID=clinvar_first_1000_3_43079973_ideal
SEQUENCE_TEMPLATE=CCTCACCTTCAGGTATTTAAGGTTCCATGGGATCTGCCAGGAGACAGTGAGGCGGGCCTCGGAGGCGCCATGCACTGACGCCTGGCACCGTGCCTCCCGCACCTTGCCTGGATATAGGCCGACTGTCCACTTCTGCTTCCGTGGTCCTGGCCGGCCCTTCACCACGCGCCGTATGGTTTGAATGAGGGACG
SEQUENCE_TARGET=35,120
PRIMER_PRODUCT_SIZE_RANGE=100-500
PRIMER_THERMODYNAMIC_PARAMETERS_PATH=./primer3_config
=
SEQUENCE_ID=clinvar_first_1000_3_142465177_ideal
SEQUENCE_TEMPLATE=AAACTATCTCCCAACCTTATTAATCAAGGAATTGAATTCCATTAGTCTACAATCCTTTCTCAGGTCATCTTTTGGCTTACACATCATGATGTAGAACTTTCCATCTGAGCCTTTTAAAGAAATCTTCTTTGGTTTCTGAAGAGAAGCAAGAATTTCCACCTAAAAGATGATGAGTTATATATGAATTAGGG
SEQUENCE_TARGET=35,120
PRIMER_PRODUCT_SIZE_RANGE=100-500
PRIMER_THERMODYNAMIC_PARAMETERS_PATH=./primer3_config
=
SEQUENCE_ID=clinvar_first_1000_4_17512007_ideal
SEQUENCE_TEMPLATE=CCCCGCGGAGACCCAGCAGCCCCAGCCCGCAGCATTACCCAGTTGCGGGCCCGAAAAGCCTGCACGCATCGAGAACCCAGAGCGCCCCTGCCGCCGTACACCAGCACCCGGCGCGCCTCGCCTGCAGCCGCCGCCGCCGCCATCCTGCTCCTGCCAGCCCGGCTCCCGCAGCTCCGAATGCCTCGAGCCGG
SEQUENCE_TARGET=35,120
PRIMER_PRODUCT_SIZE_RANGE=100-500
PRIMER_THERMODYNAMIC_PARAMETERS_PATH=./primer3_config
=
SEQUENCE_ID=clinvar_first_1000_4_47623631_ideal
SEQUENCE_TEMPLATE=TCCAGGCAAAGGAAAAAAGGAAAGGTGCAGCTTACCCCTCGAAGCAGTGGGCAACTGTCAGAACCCACTTCTTGGCAATGAGGACACAGCCACAGATATGTCCACTGGGTTCACTCTGCAGAGAACACTGCCATGGCCACCTTCCAGGGCGACTCGTCCGACCTCCAAGGATCCTTTTGTTCATTCGGGCA
SEQUENCE_TARGET=35,120
PRIMER_PRODUCT_SIZE_RANGE=100-500
PRIMER_THERMODYNAMIC_PARAMETERS_PATH=./primer3_config
=
SEQUENCE_ID=clinvar_first_1000_4_76756750_ideal
SEQUENCE_TEMPLATE=GCCTCAGCCATGATCCAGTCAGTGGAACTCAGGGTTTAGAAAAGAAAGTCAGTCCTGATCCTCAGAAGAGTTCAGAAGACATCAGAACAGAGGCTTTGGCCAAGGAAATTGTCCACCAAGACAAATCTCTAGCAGACATTTTGGATCCAGACTCCAGGCTGAAGACAACAATGGACCTGATGGAAGGTTTG
SEQUENCE_TARGET=35,120
PRIMER_PRODUCT_SIZE_RANGE=100-500
PRIMER_THERMODYNAMIC_PARAMETERS_PATH=./primer3_config
=
SEQUENCE_ID=clinvar_first_1000_4_109801906_ideal
SEQUENCE_TEMPLATE=ATGTAATATTTAAATCAAAATTATATATTTAAGATTATTTTCTATGTTTTTACAACCTTTAAATTATCAATTAAAATTGTTTGCATAAAGGTTGAATTACTTACCTTGCAAAACCTTAAGTGGAAGCACAGAAATAACAGGAAAACATGAAGAAGCTTCATGTTGGAGGTGTTCGGGGTCTTTGTCTCTGC
SEQUENCE_TARGET=35,120
PRIMER_PRODUCT_SIZE_RANGE=100-500
PRIMER_THERMODYNAMIC_PARAMETERS_PATH=./primer3_config
=
SEQUENCE_ID=clinvar_first_1000_5_68280678_ideal
SEQUENCE_TEMPLATE=TAGCATACCTCATCAGTATTGGCTTACGCTTCAGTATTTGTTAAAACATTTCTTCAAGCTCTCTCAAACCTCCAGCAAAAATCTGTTGAATGCAAGAGTACTCTCTGAAATTTTCAGCCCTATGCTTTTCAGATTCTCAGCAGCCAGGTAAGTGAAAGGAGACAAACATGTATTTTGGGGTGATGAGGGTA
SEQUENCE_TARGET=35,120
PRIMER_PRODUCT_SIZE_RANGE=100-500
PRIMER_THERMODYNAMIC_PARAMETERS_PATH=./primer3_config
=
SEQUENCE_ID=clinvar_first_1000_5_112839507_ideal
SEQUENCE_TEMPLATE=GATGTAGTTCATTATCATCTTTGTCATCAGCTGAAGATGAAATAGGATGTAATCAGACGACACAGGAAGCAGATTCTGCTAATACCCTGCAAATAGCAGAAATAAAAGAAAAGATTGGAACTAGGTCAGCTGAAGATCCTGTGAGCGAAGTTCCAGCAGTGTCACAGCACCCTAGAACCAAATCCAGCAGA
SEQUENCE_TARGET=35,120
PRIMER_PRODUCT_SIZE_RANGE=100-500
PRIMER_THERMODYNAMIC_PARAMETERS_PATH=./primer3_config
=
SEQUENCE_ID=clinvar_first_1000_5_112843325_ideal
SEQUENCE_TEMPLATE=ACCTGGAAACGTGAGCACAGCAAACATTCATCATCCCTTCCTCGAGTAAGCACTTGGAGAAGAACTGGAAGTTCATCTTCAATTCTTTCTGCTTCATCAGAATCCAGTGAAAAAGCAAAAAGTGAGGATGAAAAACATGTGAACTCTATTTCAGGAACCAAACAAAGTAAAGAAAACCAAGTATCCGCAAA
SEQUENCE_TARGET=35,120
PRIMER_PRODUCT_SIZE_RANGE=100-500
PRIMER_THERMODYNAMIC_PARAMETERS_PATH=./primer3_config
=
SEQUENCE_ID=clinvar_first_1000_5_128357305_ideal
SEQUENCE_TEMPLATE=AAGGCCTGAGATCTGTGCTTATCTTGGCAGTGAAATTGAAGCATCAGTATTGTGTATGAATCTTACCAATACAGATCAATCCTGTGGAGCTGAGTTTGCTGCCGGGCGAACATTCACAATTGAAAGATCCAAGGTTGTTTCTGCAGGCCCCATTGACACATGGGTTGCTTTCACATTCATTTATATCTACA
SEQUENCE_TARGET=35,120
PRIMER_PRODUCT_SIZE_RANGE=100-500
PRIMER_THERMODYNAMIC_PARAMETERS_PATH=./primer3_config
=
SEQUENCE_ID=clinvar_first_1000_5_177398029_ideal
SEQUENCE_TEMPLATE=TCCTGCTGCTGCCCTCACTGGTGTTTGGCATCTCCATGGCAGGCTGGCAGGTCATGGTAGGTGTGGGCACGCCCTTCGGGGCCCTGCTGGCCTTCGTGGTGCTCATCAATGTCCTGCAGAGTCGGAGTCCCGGGCACCTGCCCAAGTGGTTACAGACATGGGACTTCCTGCCTCGCTGGATGCACTCCCTG
SEQUENCE_TARGET=35,120
PRIMER_PRODUCT_SIZE_RANGE=100-500
PRIMER_THERMODYNAMIC_PARAMETERS_PATH=./primer3_config
=
SEQUENCE_ID=clinvar_first_1000_6_46711586_ideal
SEQUENCE_TEMPLATE=TGTACCTGCTCATTTCGTATATGTGTCTCCTCCTCTTGTTTCAGGGTTCTAAGGTAGAGCCAAGACTTGTCCCCTATTTCTGCAGCAGATTGGTCCTTGAAATAGTAAGTTGCAGATGCAGATCTATCTCTATAATACAAGCAAAATTATTATTTATGCATGCTCCTTCCCTTCCTCATCTGACCCATGTT
SEQUENCE_TARGET=35,120
PRIMER_PRODUCT_SIZE_RANGE=100-500
PRIMER_THERMODYNAMIC_PARAMETERS_PATH=./primer3_config
=
SEQUENCE_ID=clinvar_first_1000_6_56610480_ideal
SEQUENCE_TEMPLATE=AAGCTTCTTGAAACAGCCTCATGTTTAAATAAATAATATTACCTTCTCCTCTACCTTTACATCTCCTGAGGTTTGTGATTCTTGTAGCTGTTTCAGAGATTCACTGAATAATAAATTATAACTTTCCTGAAGAGTTTTCACTTGTTTTTCCAATTCATTTCTTTCTTCATCTGTCATTCTAAATAACCAGA
SEQUENCE_TARGET=35,120
PRIMER_PRODUCT_SIZE_RANGE=100-500
PRIMER_THERMODYNAMIC_PARAMETERS_PATH=./primer3_config
=
SEQUENCE_ID=clinvar_first_1000_6_64388718_ideal
SEQUENCE_TEMPLATE=TTATCAATATGATGATTTTCAATAATTATTTTCAATAATTAATATTTTAAAACATCTATAGAAATACCTGGATTTTCCCATGAAGGTCTGGAAATCCACCAATGAAGACAGATCCTGATTTTGGCAGGGGTTTTCCGAGTACATGATTGATAGATTCGCATATTTGTGTATTCCTCCCTAAAATAGTCAGC
SEQUENCE_TARGET=35,120
PRIMER_PRODUCT_SIZE_RANGE=100-500
PRIMER_THERMODYNAMIC_PARAMETERS_PATH=./primer3_config
=
SEQUENCE_ID=clinvar_first_1000_6_79513257_ideal
SEQUENCE_TEMPLATE=CAATGAGAAACATCCCAAGAAAGTACAATTAGAAGCTGTAGAAATTGTACCTTAATTCTTCTCTCGGTGTCATCTAACTTTAACTCTGCTGAAACTAGTTTCTTTGCCAAATCATCTCGTTCAGGTAGGTGTCTAGCTTCAGAGATCTCTTTCAGTTTCTGTAAGGAAAATTTTGTCCTAAATAGTTCACT
SEQUENCE_TARGET=35,120
PRIMER_PRODUCT_SIZE_RANGE=100-500
PRIMER_THERMODYNAMIC_PARAMETERS_PATH=./primer3_config
=
SEQUENCE_ID=clinvar_first_1000_6_89727931_ideal
SEQUENCE_TEMPLATE=ATCCAACACCACCCAATGGCCTGCCTTCAAAGCTGCCAGTAAGGGGCCATCACGCCAGGCAAACTCTCCTCCCTTGCCACCTTCAACAGGTAGATCTGCTCCAAACAGGTCTGTGATGTCCTTTGAAAGGGGAAGAAATGGAAAGAAGCCATTATTACTTTAAAAATCAACTGGATTCTAACACCCTAAAT
SEQUENCE_TARGET=35,120
PRIMER_PRODUCT_SIZE_RANGE=100-500
PRIMER_THERMODYNAMIC_PARAMETERS_PATH=./primer3_config
=
SEQUENCE_ID=clinvar_first_1000_6_152149483_ideal
SEQUENCE_TEMPLATE=GAGCTCTCACCCACTATCAATACAACCCAATCCCACACGACTTATTCTCTTTAGATTTAATGACAACTAAGAAAATCAATGTTACATACAGGCAGGCGGATCAGTTTCTTATGGTATCTTTCCACACGCCCGAAGACCTCCTGGCAGTACCGTCGGAGCTCATCTAGTTCCTCCTCGATGATCGCTGCATC
SEQUENCE_TARGET=35,120
PRIMER_PRODUCT_SIZE_RANGE=100-500
PRIMER_THERMODYNAMIC_PARAMETERS_PATH=./primer3_config
=
SEQUENCE_ID=clinvar_first_1000_7_2543327_ideal
SEQUENCE_TEMPLATE=CCAGGGGTCCCATGTGGGTGGGACCCAGGCAGCTCAGAGCCCGCGCCACTGTCTCCCACAGGCTGCCGTCGGAAGAACTGAACACGGGAGAACTGCAGGGAGACCCCAGAGAGAAAAATTACTCCCCCACCCTCAAAACCCCATTCGAGGCCTGGCTGAGACTGCCATGGCTCCGGCACTGGAGGCGCCCA
SEQUENCE_TARGET=35,120
PRIMER_PRODUCT_SIZE_RANGE=100-500
PRIMER_THERMODYNAMIC_PARAMETERS_PATH=./primer3_config
=
SEQUENCE_ID=clinvar_first_1000_7_2944405_ideal
SEQUENCE_TEMPLATE=TGACCAGCTCGTCATTGTAGCTGTCCCGCTCTTCCTTCATCTTGTAGTACCGCTCCTGGAAGGTTAGCAGCTCCACGCGCGTCAGCGTCATCTGCTTCTTCTCATCCTCCAGCTGCCGCAACCTGGCCAGCAGCTCGCAGCGTTGCAGGTCCTTGGCCTTCATCTGCTGCTGCAGCTTGATGACCTCGTTC
SEQUENCE_TARGET=35,120
PRIMER_PRODUCT_SIZE_RANGE=100-500
PRIMER_THERMODYNAMIC_PARAMETERS_PATH=./primer3_config
=
SEQUENCE_ID=clinvar_first_1000_7_92528288_ideal
SEQUENCE_TEMPLATE=CTGCGCGCTTCGGCGGCGCCCGGGTGGCAGCCGGTGTCCCGCCGCGTCCCTGAGAGGCTTCGGCCTCGTCCGACCCCAGGCTGAAGATCAGGTGGCTCGGGGCCGGCAGGTTACCTGCAGCAGATGCAGCTGGGCCACGAGACGCCGCGGCAGGTGGAGGAAGCAGTCGCGAGCGTTGGTGAAGGCCACAG
SEQUENCE_TARGET=35,120
PRIMER_PRODUCT_SIZE_RANGE=100-500
PRIMER_THERMODYNAMIC_PARAMETERS_PATH=./primer3_config
=
SEQUENCE_ID=clinvar_first_1000_7_94408478_ideal
SEQUENCE_TEMPLATE=AAGTTTTGACACTGGGGAGTTTGAAAGGAGTTGAGAATGTGGGGTGGGTGCTGTCTTCTTCATTAATCTCTTACGAAATAGCATCATTTCAGACACTTTACCAAATGTTCTGTGAGGTCTTTTGAAGGCTCCATTTATAAGTAGTGTAAGCCATTTATAAGTACCTGAACTTTTGATTGATGTATAAAGCA
SEQUENCE_TARGET=35,120
PRIMER_PRODUCT_SIZE_RANGE=100-500
PRIMER_THERMODYNAMIC_PARAMETERS_PATH=./primer3_config
=
SEQUENCE_ID=clinvar_first_1000_7_124851917_ideal
SEQUENCE_TEMPLATE=CTATTTTATTTAGCAAGAACTAAACTGTCAATGTTAAAGATTATCCTTACTTGGAAAGCTGTCGTCAGGTTCTGATTGACAGATAACATCTGAATGCTGATTGGCTGTCAAATTTGCAGATTCTAAATCCCTATAATTGAAAGAATACAATTTCAAATTGCATAAAACAAAGTCAATATAGTAAATTTAGC
SEQUENCE_TARGET=35,120
PRIMER_PRODUCT_SIZE_RANGE=100-500
PRIMER_THERMODYNAMIC_PARAMETERS_PATH=./primer3_config
=
SEQUENCE_ID=clinvar_first_1000_8_17274967_ideal
SEQUENCE_TEMPLATE=CATACCACAGCCAAGCCTGCCGCTCCTTCATTTGGTGTCCTTTCAAATCTGCCATTACCCATTCCCACAGTGGATGCTTCAATACCGGTTGGTATCGTCAGTTATCTATATTTTGTGCCACTGAAACATTCATTCAATCCACACACCTTTATTACATGCCTCTGTGTGCCAGATAATAAGTTAGACACAAA
SEQUENCE_TARGET=35,120
PRIMER_PRODUCT_SIZE_RANGE=100-500
PRIMER_THERMODYNAMIC_PARAMETERS_PATH=./primer3_config
=
SEQUENCE_ID=clinvar_first_1000_8_38414892_ideal
SEQUENCE_TEMPLATE=GTAGTCGATGTGGTGAATGTCCCGTGCGAGGCCAAAGTCTGCTATCTTCATCACATTGTCCTCTGTCACCAGGACATTCCTGGCTGCCAGGTCTCGGTGTATGCACTGAGGAAGGAGGAAGGGAGAGCGGGAGGCGGGGAGGTGAGGGAGCTGGAAGGCTCTGGGCGGCCGCCACCCATGCAACTAGCCGA
SEQUENCE_TARGET=35,120
PRIMER_PRODUCT_SIZE_RANGE=100-500
PRIMER_THERMODYNAMIC_PARAMETERS_PATH=./primer3_config
=
SEQUENCE_ID=clinvar_first_1000_8_94643344_ideal
SEQUENCE_TEMPLATE=AGAGTTTGTAAATCGTGCATCAGTTGCATCCCTATGTGTATCTTGTTCTTGCAGTTTAACCAGTCAGTGAGCAATGAACTGAATATTGGAGTAGGGACTTCCTTCTGTCTCTGTACTGATGGGCAGCTTCATGTCAGGCAAATCCTGCATCCTGAGGCTTCCAAGAAGGTAAGAGTGCTGGCTTCTGGGAA
SEQUENCE_TARGET=35,120
PRIMER_PRODUCT_SIZE_RANGE=100-500
PRIMER_THERMODYNAMIC_PARAMETERS_PATH=./primer3_config
=
SEQUENCE_ID=clinvar_first_1000_8_123015553_ideal
SEQUENCE_TEMPLATE=CAAGTCGAAAGCCCTGGCCCCAGTTGTGTCTCCCGCCTCCGCCATTCTGATCAGCAGCTCGCCTCATGCTAGCAGGGGGCACACCAAATCCTGATACTCCTCCTCTCCTACTGGGCAGCCAGCGGTACCTGGTGCAGAAAGACGGGGACACAAACGGAGAGAAGAGAACAAAGTCACTTCCACATAGTTAT
SEQUENCE_TARGET=35,120
PRIMER_PRODUCT_SIZE_RANGE=100-500
PRIMER_THERMODYNAMIC_PARAMETERS_PATH=./primer3_config
=
SEQUENCE_ID=clinvar_first_1000_9_72742488_ideal
SEQUENCE_TEMPLATE=TTGACAAATCAAGAGGTTGGACTTTACTTTTGTATTTGACTTTCTTTTCAGAAATGGGCAAAATTCCTCCGTGATTTTGAGAACTTCAAAGCTGCGTGTGTCCCATGGGAAAATAAAATCAAGGCTATTGAAAGTAAGTCCTTATCAGATCTCAGGTGGAGAAGGTTGTCTTAGAGAAGTATCTCATAAGC
SEQUENCE_TARGET=35,120
PRIMER_PRODUCT_SIZE_RANGE=100-500
PRIMER_THERMODYNAMIC_PARAMETERS_PATH=./primer3_config
=
SEQUENCE_ID=clinvar_first_1000_10_101010865_ideal
SEQUENCE_TEMPLATE=GGGCAGAGGCACTTGGGGAGACCTTGAGGGCCCCCAGCCGCTCCCTCAGCTCCCCATTATCTTCCTCTTCCGGGAAGCCGTTCACCGGCAGCAGGTAGAAGCCTCCGCGGCTGTCTGGGGAAGAGCGCCAAGGTCAGCTGCCCACTCCTCCCCTCTCCAGGACCCAGGCCTTGCTTTGGTTTGTGTGGGGC
SEQUENCE_TARGET=35,120
PRIMER_PRODUCT_SIZE_RANGE=100-500
PRIMER_THERMODYNAMIC_PARAMETERS_PATH=./primer3_config
=
SEQUENCE_ID=clinvar_first_1000_11_824803_ideal
SEQUENCE_TEMPLATE=TCCCGCCCGAAGCTCTGCGCATGCGCGCACCCGCCGACCCGGCTCCCGCCCCCGCGGACCCAGCATCCCCGCAGCACCAGCTGGCCGGGCCTGCCCCCTTGCTGAGCACCCCTGCTCCCGAGGCCCGGCCCGTGATCGGGGCCCTGGGGCTGTGAGACCCCGACCCTCTCGAGGAACCCTGCCTGAGACGC
SEQUENCE_TARGET=35,120
PRIMER_PRODUCT_SIZE_RANGE=100-500
PRIMER_THERMODYNAMIC_PARAMETERS_PATH=./primer3_config
=
SEQUENCE_ID=clinvar_first_1000_11_6617040_ideal
SEQUENCE_TEMPLATE=GAGGACCCTGGGGCTCTTTGCTTGGCTCACCTGGGCACAGGCTTGGCTGTTATTGCTGGTGCCAGAGCCCACGTCTTGTGAGGTCAAGTTGTATCGCTTACGGATCACAGAGGGGGTTACCCCCAGATGCAGGCCTACAGTCCCTGTCACCTGCGGCTCAGGACGTTGCCTCAGGGATGATGTTGGGGGAA
SEQUENCE_TARGET=35,120
PRIMER_PRODUCT_SIZE_RANGE=100-500
PRIMER_THERMODYNAMIC_PARAMETERS_PATH=./primer3_config
=
SEQUENCE_ID=clinvar_first_1000_11_6877283_ideal
SEQUENCE_TEMPLATE=GACAGCCCTCCTGTTATTGCACTGGTCTGTGCTGACACCTCTGTGTTTGAACTGGAGGCTCTGACAGCCACTGTCCTATTCATTCTCTTTCCTTTCTTGCTGATCCTGGGATCCTATGTCCGCATCCTCTCCACTATCTTCAGGATGCCGTCAGCTGAGGGGAAACATCAGGCATTCTCCACCTGTTCCGC
SEQUENCE_TARGET=35,120
PRIMER_PRODUCT_SIZE_RANGE=100-500
PRIMER_THERMODYNAMIC_PARAMETERS_PATH=./primer3_config
=
SEQUENCE_ID=clinvar_first_1000_11_34161078_ideal
SEQUENCE_TEMPLATE=AGCTGAAGTCCCGCAGGAGGCTCTGCACCACCGAGTACCGCGACTGCGAGAACGAGGTCCTCAGAGACTCGATCCAGATGTGCAGCTTCCAGGGGACTCCTGGTCCAGGCAGGGAAGGGCAGGCAGTCACGCACCACAGCTGAGCGCTCCCGGCACAGACCACAGCCTTTTCTGGGCAGACTCTCTCGGGA
SEQUENCE_TARGET=35,120
PRIMER_PRODUCT_SIZE_RANGE=100-500
PRIMER_THERMODYNAMIC_PARAMETERS_PATH=./primer3_config
=
SEQUENCE_ID=clinvar_first_1000_11_64298186_ideal
SEQUENCE_TEMPLATE=TTCCCTGGTGGTATCCCAGGCGCGGACCCCAGGCAGGACTCCCCGGCCTATCAGCCGCTGGTGTGGTTCTGGATCCTGCTCGGCCTGGCTTACTTCGCCTCAGTGCTCACCACCATCGGGAACTGGCTGCGAGTAGTGTCCCGCCGCACTCGGGCAGAGGTAGGCGCCCCAGGGTTGGCACTGTGCCTGCG
SEQUENCE_TARGET=35,120
PRIMER_PRODUCT_SIZE_RANGE=100-500
PRIMER_THERMODYNAMIC_PARAMETERS_PATH=./primer3_config
=
SEQUENCE_ID=clinvar_first_1000_11_65547760_ideal
SEQUENCE_TEMPLATE=CCGCCTCCGCCCTGGCGGCGCTCACCCACGCACGAGCGCCCCCCGGCGCCCACGTGCAGGCGGTAGCCGCGGTTGCAGTGGCAATTGTAGGAGCCGCCGGTGTTCATGCAGATGCCCCTCCCCGGGCCACAGGGCTCTGCCTCGCACTCGTTCACATCTGAGAAGAACGGGTAGGCCAAGAAAAGTCAAAG
SEQUENCE_TARGET=35,120
PRIMER_PRODUCT_SIZE_RANGE=100-500
PRIMER_THERMODYNAMIC_PARAMETERS_PATH=./primer3_config
=
SEQUENCE_ID=clinvar_first_1000_11_66531963_ideal
SEQUENCE_TEMPLATE=TGTGGCCTGTCATTAGGGCCAGCGCAGACCAGGCAAGGGGTCAGGGGTGTATGCCCCCTGCTGCCATGGCCACTCCTCCATAGGTGCTGGTGCTTCGAGAAGGCCAAAGTGCACCCCTGCTGAGTGCCCACGTCAACATGCCTGGGAGCGAGGGGCTGGCGGCCGCCTGAGACCTGAGCTGCTGTGAAAGC
SEQUENCE_TARGET=35,120
PRIMER_PRODUCT_SIZE_RANGE=100-500
PRIMER_THERMODYNAMIC_PARAMETERS_PATH=./primer3_config
=
SEQUENCE_ID=clinvar_first_1000_11_95799284_ideal
SEQUENCE_TEMPLATE=TGGTTCACACTTTTGAAAGGTAATTTGTGTCTTTATTTTTTAGAACAGCTTTGCTGAGCCATCAAGGTCTAATGGAAGCATGGTTCGGCATTCTTCATCTCCATATGTAGTATATCCTTCGGATAAGCCTTTCCTTAATAGTGATCTACGACGCTCCCCAAGTAAGCCTACACTTGCCTATCCAGAAAGCA
SEQUENCE_TARGET=35,120
PRIMER_PRODUCT_SIZE_RANGE=100-500
PRIMER_THERMODYNAMIC_PARAMETERS_PATH=./primer3_config
=
SEQUENCE_ID=clinvar_first_1000_11_111875118_ideal
SEQUENCE_TEMPLATE=AGGTCAATCTATAGCAGAGACTGACCTGTTGAGTCTTTGGATGCTGGAAACGGCTAAGAAACTGTATGGATATAATAGTGTCCTGAGACACTGCTCGGGCCACAGTGTGAAACTCTAGTTCATCAAATCCTTTCTTCTGATCTATCCAAAAACTAACATCATGCACATAACATGGAGGATACAGAGAATGA
SEQUENCE_TARGET=35,120
PRIMER_PRODUCT_SIZE_RANGE=100-500
PRIMER_THERMODYNAMIC_PARAMETERS_PATH=./primer3_config
=
SEQUENCE_ID=clinvar_first_1000_11_117993332_ideal
SEQUENCE_TEMPLATE=TTAGTGACTCTGACAGTTGGCAGTGTGAACCTAGAGATCCACAATGGCTTCATCCTCGGGAAGATTCAGCTACCCAGGCCCAAGATGGCCCCCGCAAATGACACATATGAAAGCATCTTCAGTCACTTCCGAGAGTATGAGATTGCCATTCGCAAGGTGCCGGGAAACTTCACGGTATGGGGTTCCCCAAG
SEQUENCE_TARGET=35,120
PRIMER_PRODUCT_SIZE_RANGE=100-500
PRIMER_THERMODYNAMIC_PARAMETERS_PATH=./primer3_config
=
SEQUENCE_ID=clinvar_first_1000_11_118592754_ideal
SEQUENCE_TEMPLATE=GTTTCTCGTCTATCTGAACCTCAGGAGTTTTCCTTTCCCTCTCATTCTAGACCCATCCAAATGTGGATAAAAAACTTTTCACTGCAGAGTCTCTAATTGGCCTGAAGAATCCAGAGAAGTCATTTCCAGTCAACAGTGACGTAGGGGTGCTAAAGTGGAGACTACAAACCACAGAGGAATCTTTTATTCCA
SEQUENCE_TARGET=35,120
PRIMER_PRODUCT_SIZE_RANGE=100-500
PRIMER_THERMODYNAMIC_PARAMETERS_PATH=./primer3_config
=
SEQUENCE_ID=clinvar_first_1000_12_7088880_ideal
SEQUENCE_TEMPLATE=TTCCCCCCTTTTCCCCATTGCTGGCCATCGAGGGAGGCCTGCAGGGAGCCTTACTCTCGGTGGTGTAGCGCAGCTTCCAGCCCCGGCTGTCCCCCGACTCATCTGTGAAGAACAGCAGATCCACAGCATTGCTGCTGGTGTCGAGGTCGGGGGGCCTTTGCTTCCCACAGAACTCGCCAATGTTCTTCCCG
SEQUENCE_TARGET=35,120
PRIMER_PRODUCT_SIZE_RANGE=100-500
PRIMER_THERMODYNAMIC_PARAMETERS_PATH=./primer3_config
=
SEQUENCE_ID=clinvar_first_1000_12_8059323_ideal
SEQUENCE_TEMPLATE=AATTGTAATAATCCTGGAAACCTTGTGGTAGCTCAGACTCGTAGAAGGAATTGCTAGAAGCGCTAGGGAACAGCTTTAAATGAGTAGAGAGAAAAGCATCAGAGTTATCCAGTGGGCTGGTTTCGTGATCTTCAATAGGAAACCCACTGGGGATTTTAGGTGAGACCACATCAGCAGGTTTAAATACATTA
SEQUENCE_TARGET=35,120
PRIMER_PRODUCT_SIZE_RANGE=100-500
PRIMER_THERMODYNAMIC_PARAMETERS_PATH=./primer3_config
=
SEQUENCE_ID=clinvar_first_1000_12_13564101_ideal
SEQUENCE_TEMPLATE=CGGCATTGCCCTCGATGTTCCCATAGGTGACGGTGTGGGTTGAGATGTCAGAGACATCGGAGCGGATCAAGTCGTCGTGGCCACTGTAGCGGTCGCTCTTGAAGGAGAATTTGCCGTACAGGTCACTGAGCTGGCTGTGCTTGGAGGAGGGGAGGCCGATGTCCAGGGGCTTCTTGCTGATGGACCTGGAC
SEQUENCE_TARGET=35,120
PRIMER_PRODUCT_SIZE_RANGE=100-500
PRIMER_THERMODYNAMIC_PARAMETERS_PATH=./primer3_config
=
SEQUENCE_ID=clinvar_first_1000_12_21477751_ideal
SEQUENCE_TEMPLATE=TAATCACAGAATCTACTTATAATTACCTCCTAATGTTAAAAATTTTTGTAAGTACTTAACTGCTCATGTAAATAAACATAATAAAAAGGCAGATCCCCTCTGCGTAATTCTTCACAAAAGTAAGGAATTGACATAAAAATTACATACCTCATAATATAGATTTGGCCTATTAAAAGAAGCTGTAAAAGTAA
SEQUENCE_TARGET=35,120
PRIMER_PRODUCT_SIZE_RANGE=100-500
PRIMER_THERMODYNAMIC_PARAMETERS_PATH=./primer3_config
=
SEQUENCE_ID=clinvar_first_1000_12_108562712_ideal
SEQUENCE_TEMPLATE=GGCAAGATGGCGGCGGCTGGGGCTTTCCGTCTGAGGCGGGCGGCATCGGCTCTGCTGCTGCGGAGCCCCCGCCTGCCCGCCCGGGAGCTGTCGGCCCCGGCCCGACTCTATCACAAGAAGGTAGGGACAAAAGAGGGACGCGCGGAATGCCGACTCAGCGGAGGCCTGGGCTGGAGGGGCGGCCGCGGGGT
SEQUENCE_TARGET=35,120
PRIMER_PRODUCT_SIZE_RANGE=100-500
PRIMER_THERMODYNAMIC_PARAMETERS_PATH=./primer3_config
=
SEQUENCE_ID=clinvar_first_1000_12_109573429_ideal
SEQUENCE_TEMPLATE=GCCAGCCACTCACCTGTCCCCGTCTTCCACGCCCTGAGGGCCGCGGCTCTGGAAACGGGGATACAGGAGCCTGGCGGCGCCGAAGCACCCGCGCAGGCCAAGACGGCTCCCCAGGCCAAGACGGCTCCCCAGGCCGCACACAGCCATGAGCCAGGCTGCTTGACGGGACCTGACCCCGCCAGGTTCCCGTC
SEQUENCE_TARGET=35,120
PRIMER_PRODUCT_SIZE_RANGE=100-500
PRIMER_THERMODYNAMIC_PARAMETERS_PATH=./primer3_config
=
SEQUENCE_ID=clinvar_first_1000_14_22775423_ideal
SEQUENCE_TEMPLATE=AATAGTTTTTCTATTGGAATCTTTCAGAGCTTTCAGGAAGCTAGAACAGTCGCTTCTGCTGTTACTAAAGTTTCCCCCGCAATCTGGCTTTCAGTCTCATCCTTGAGTTCACTTACATTGAAGAGCAGAGAAGGCACTGGTGTGAACCGCTCAACATGGATCATGCAGATGGCATCAGGGAGATGGCCTTC
SEQUENCE_TARGET=35,120
PRIMER_PRODUCT_SIZE_RANGE=100-500
PRIMER_THERMODYNAMIC_PARAMETERS_PATH=./primer3_config
=
SEQUENCE_ID=clinvar_first_1000_14_34712456_ideal
SEQUENCE_TEMPLATE=TTTAATGCATAGTGTTATATCCGTGCTGCCATATCACTAAAATAGGCTTGCCAAGGCAGGTGAGGTGTATGAATGCTCAAGCCTCACAGAACTGCAATCAAGTGCCAACTATAAATAATACTGAAAAAAGTTGACCATCTGACCAGTGGATAATACTTTCAAGGCATTCAATTAGCTTATCCTTTGCAGTA
SEQUENCE_TARGET=35,120
PRIMER_PRODUCT_SIZE_RANGE=100-500
PRIMER_THERMODYNAMIC_PARAMETERS_PATH=./primer3_config
=
SEQUENCE_ID=clinvar_first_1000_15_28248658_ideal
SEQUENCE_TEMPLATE=GAGGTCTGACCAATACTTTCTCCTGGATAAAGTTTACTAATAAGCAAACGTTGAAAACGCAGTAACAAATCCAATGAAGCAGATCTTTCACGACTGTGTTGCTCAAAGTCCAGACATGATGAAATCCGACGGGCAACATCTTTCAATCTGGCTACAGTCTGAGAAGCAATGTTTCTATACAGGAAAGAAGA
SEQUENCE_TARGET=35,120
PRIMER_PRODUCT_SIZE_RANGE=100-500
PRIMER_THERMODYNAMIC_PARAMETERS_PATH=./primer3_config
=
SEQUENCE_ID=clinvar_first_1000_15_48474554_ideal
SEQUENCE_TEMPLATE=TAATTAATATTTTCATATGTGTAATCTATGCAGTCCTTGATAAGCAACCTCTGTTACTTTCCTACTCACCAGTGCACTTAATGCCATCTCCAATCCACCCGGGACTGCAGCTACATTTGAAGCTTCCTGCTGTATTGGTACATACAGCATGTTTGCCACAGTTGTGTGCTCCAATTTCACATTCATTGATG
SEQUENCE_TARGET=35,120
PRIMER_PRODUCT_SIZE_RANGE=100-500
PRIMER_THERMODYNAMIC_PARAMETERS_PATH=./primer3_config
=
SEQUENCE_ID=clinvar_first_1000_15_50002180_ideal
SEQUENCE_TEMPLATE=TATCTCTAAAGACATTACTTTTAAATAAATTAAAAACCAACCAAATTATTCTAATTTTAATAACTTACCCATCAAGCTCAGCAGTTTCAACATAACAGAGACCATGTGGCTCACTACTTGATAGGAGAAGTAAATCAGCCTATTTTCAAAAATCATAACAAAAGAATACTTGAGAAGTTAGATTGGTTGAA
SEQUENCE_TARGET=35,120
PRIMER_PRODUCT_SIZE_RANGE=100-500
PRIMER_THERMODYNAMIC_PARAMETERS_PATH=./primer3_config
=
SEQUENCE_ID=clinvar_first_1000_16_15838194_ideal
SEQUENCE_TEMPLATE=CCTTAATGCTGGCTGCCTCGAAGCCCTGCTTCTCCGAGGGGACCCAGACGAGTCTCTTGGCGGCCCAGTCAGCCTGGGCCACTGGGCTGTTGATGAAGTTTTTGTCCACAAAGAGGAACTTCTCATCGTCACTGAGTTGGCCCTTCTGCGCCATGGTGCCTTGTTGGTCCCCTGTGGAATAAGGTAACAGG
SEQUENCE_TARGET=35,120
PRIMER_PRODUCT_SIZE_RANGE=100-500
PRIMER_THERMODYNAMIC_PARAMETERS_PATH=./primer3_config
=
SEQUENCE_ID=clinvar_first_1000_16_21726589_ideal
SEQUENCE_TEMPLATE=CTCCTCTTGTTCTCCCCATCTCTCTCCAGGGCCCGCTACCTGGCTTCTGTCCCAGCCTCCCAGTGTGTGCCCTTTCTGATCAGCCTGGGGAAGAGCTGGTTGGACTCCTTGGTTTTAGATTCCCACAAAAAGACTTCAGTCCTCAGGAAAGTGCAGCAGTGCCTGGTAAGAAAACTCTTCCTGGGTGTCCC
SEQUENCE_TARGET=35,120
PRIMER_PRODUCT_SIZE_RANGE=100-500
PRIMER_THERMODYNAMIC_PARAMETERS_PATH=./primer3_config
=
SEQUENCE_ID=clinvar_first_1000_16_57659378_ideal
SEQUENCE_TEMPLATE=AGGGGCCATGTATGACTGCATGTGTGTGTCGGGGTGGGGGGCAGTCTGGGAAGGCTTCCTGGAGGAGATGTGGGCACACTCCCCTCTCTACCTTCCCACACTGGCCCACCAGGGTGCCCCTGCCGTGCAGGAGGAAACCTCGGGACTACACCATCAAGGTGCACATGAACCTGCTGCTGGCCGTCTTCCTG
SEQUENCE_TARGET=35,120
PRIMER_PRODUCT_SIZE_RANGE=100-500
PRIMER_THERMODYNAMIC_PARAMETERS_PATH=./primer3_config
=
SEQUENCE_ID=clinvar_first_1000_16_67654519_ideal
SEQUENCE_TEMPLATE=AGAAGCCTCGTTCAACGCGGGGTCCACGGACTGATCTAGAGACCAGCCCTGGGGCAGCTCCCCGAACCCGAAAAACTACATTTGGCGACCTACTGCGGCCGCCAACCCGTCCCAGCCGTGGTGAGGAGCTTGGTGGGGCTGAGGGGGACACCAGCAGCCCTGACCCTGCCGGCAGGAGCCGACCTCGCTAC
SEQUENCE_TARGET=35,120
PRIMER_PRODUCT_SIZE_RANGE=100-500
PRIMER_THERMODYNAMIC_PARAMETERS_PATH=./primer3_config
=
SEQUENCE_ID=clinvar_first_1000_16_68738360_ideal
SEQUENCE_TEMPLATE=ACCCGGTTCCATCTACCTTTCCCCCACCCCAGGTCTCCTCTTGGCTCTGCCAGGAGCCGGAGCCCTGCCACCCTGGCTTTGACGCCGAGAGCTACACGTTCACGGTGCCCCGGCGCCACCTGGAGAGAGGCCGCGTCCTGGGCAGAGGTGAGGGCGCGCTGCCGGTGTCCCTGGGCGGAGTAGGGAGGGGT
SEQUENCE_TARGET=35,120
PRIMER_PRODUCT_SIZE_RANGE=100-500
PRIMER_THERMODYNAMIC_PARAMETERS_PATH=./primer3_config
=
SEQUENCE_ID=clinvar_first_1000_17_6695811_ideal
SEQUENCE_TEMPLATE=CAAGACTTACTTTGTCTCACCCTCCACCCAGGCAACAGTCAGCCAGCCGGGCATGAAGCCGGGGTCTCGGGAGAACCACAGGATGACCAGCAGGAAGAAGCAGATCAGCACGTTGATCTCCGCGAAGGACAAGGGCCCCAGCTTCCGGTACTCCTCCTGCAGCACCTTGAGGGCAGCCTTCTCGTTTTTCT
SEQUENCE_TARGET=35,120
PRIMER_PRODUCT_SIZE_RANGE=100-500
PRIMER_THERMODYNAMIC_PARAMETERS_PATH=./primer3_config
=
SEQUENCE_ID=clinvar_first_1000_17_11883693_ideal
SEQUENCE_TEMPLATE=AAGCAGCAGAATGGATTCAAAATTACCCTGAAAACGTTGGAAGACAGTCTTCTCTCTCGCCTCTCCTCCGCCTCTGGGAACTTCCTGGGAGAAACAGTGCTGGTGGAAAACCTAGAGATCACCAAGCAGACTGCTGCCGAAGTTGAGAAAAAGGTAAAACTCCTCTGGCTAGTCTGGGAAGGCAGCCTAGG
SEQUENCE_TARGET=35,120
PRIMER_PRODUCT_SIZE_RANGE=100-500
PRIMER_THERMODYNAMIC_PARAMETERS_PATH=./primer3_config
=
SEQUENCE_ID=clinvar_first_1000_17_34961694_ideal
SEQUENCE_TEMPLATE=AGGGAAGCGAGTGATAAATCAGGAAGAATTGCGGCGGTTAATGAAGGAGAAGCAGCGTCTGAGCACCAGTCGGAAACGGATAGAATCTCCATTCGCGAAGTACAACCGTTTGGGGCAGCTGAGTTGTGCCCTGTGTAACACTCCGGTTAAGAGCGAGCTCCTGTGGCAGACTCACGTCCTGGGAAAGCAGC
SEQUENCE_TARGET=35,120
PRIMER_PRODUCT_SIZE_RANGE=100-500
PRIMER_THERMODYNAMIC_PARAMETERS_PATH=./primer3_config
=
SEQUENCE_ID=clinvar_first_1000_17_43057151_ideal
SEQUENCE_TEMPLATE=CTGTCCTGGGATTCTCTTGCTCGCTTTGGACCTTGGTGGTTTCTTCCATTGACCACATCTCCTCTGACTTCAAAATCATGCTGAAAGAAACCAAACACAACCCATCAGGATAAGAGAAAGAGAAGCTTCCTTCAATGGAAGTGGAGCAGACACGTCATATTTAAGGCATTCAGGCCAGGCGCAGTGGCTCA
SEQUENCE_TARGET=35,120
PRIMER_PRODUCT_SIZE_RANGE=100-500
PRIMER_THERMODYNAMIC_PARAMETERS_PATH=./primer3_config
=
SEQUENCE_ID=clinvar_first_1000_17_59211589_ideal
SEQUENCE_TEMPLATE=TATTAAAGTCTTGGAAGGATTTTTGGATATTGACACAAAATTCTCAGAAAACCGATGCCAAAAAGCTTTACCCATGGCCCACAGTGCCTACCAGTCAAATTTGCCTCATAATTACACAATGACTGTCCATAAGAATCAGCTTGCCCAGGCTCTTCGAGTGTACAGTCAACATGCTAGAGGTCCAGCATTTC
SEQUENCE_TARGET=35,120
PRIMER_PRODUCT_SIZE_RANGE=100-500
PRIMER_THERMODYNAMIC_PARAMETERS_PATH=./primer3_config
=
SEQUENCE_ID=clinvar_first_1000_17_82587257_ideal
SEQUENCE_TEMPLATE=TAGTACAACAGGCACCTCTAGGTCAACACCAGCTACCAATAAAAACTGTAACACAAAACGGCACTCACGTGGCATCAGTCCCCACTGCGGTCCACGGCCAGGTGAACAATGGTAAGACATGCTGGTCGGTGGCTCCCCGTGGCTGTGGGTACTGGGAGCAGAGCCCCTTCTCACTCGTGGTTTCGGTTCTG
SEQUENCE_TARGET=35,120
PRIMER_PRODUCT_SIZE_RANGE=100-500
PRIMER_THERMODYNAMIC_PARAMETERS_PATH=./primer3_config
=
SEQUENCE_ID=clinvar_first_1000_19_10996537_ideal
SEQUENCE_TEMPLATE=GTGGCCTCAGCCTTGTGGGTCAGGGCCTGACCGTGTCTCTCTCTATTTCCAGAAGGCAGAAAATGCAGAAGGACAGACGCCTGCCATTGGGCCGGATGGCGAGGTGAGGAAGCAGGGTTTCTTGTGGAAGTATCAAGCTAGCCCTAAGGCGTTGGTCTGTTTCAGACTTTAAAACCTGTGTTCTTTTAAAA
SEQUENCE_TARGET=35,120
PRIMER_PRODUCT_SIZE_RANGE=100-500
PRIMER_THERMODYNAMIC_PARAMETERS_PATH=./primer3_config
=
SEQUENCE_ID=clinvar_first_1000_19_39377486_ideal
SEQUENCE_TEMPLATE=CCTTCTGCAAGCCCTGTCTGACTCTCTGTGTAGATACTCTCTGTCCCTCATTGTAGGGTCTGCATGTGACCCCAGCCTGTGTCCTCCCATCCAGGATGTGCTGGAAGGCGGGAACCTACGAAACGCTCTGCAGGAGCTGCAGCAGATCATCATCACTCCCATCAAGGCCTACAGTGTCCTCCAGGCCACCG
SEQUENCE_TARGET=35,120
PRIMER_PRODUCT_SIZE_RANGE=100-500
PRIMER_THERMODYNAMIC_PARAMETERS_PATH=./primer3_config
=
SEQUENCE_ID=clinvar_first_1000_19_45351951_ideal
SEQUENCE_TEMPLATE=ATCCAGAGCGGGCCATCCCTGTCAACATAAGATGGGGCTGAGGGAGGAGCCAGCTAGGGAGTCGGAGAAGGACCGGCTTTCTCCAGGCCAGCACCGTCTCTCCTGAAAACGCCCAATGCCTCCTCACCCCAACTTCTCTCACCCTGCCGTGCCTGGGCCACCTGCTGGCATCTGTGGCCCCTCGAATCTCC
SEQUENCE_TARGET=35,120
PRIMER_PRODUCT_SIZE_RANGE=100-500
PRIMER_THERMODYNAMIC_PARAMETERS_PATH=./primer3_config
=
SEQUENCE_ID=clinvar_first_1000_19_58544769_ideal
SEQUENCE_TEMPLATE=AGCAGTTGGCGGCGAGCGCGTCTGCGCCTGCGCGGCGGGCCCCGCGCCCCTCCTCCCCCCCTGGGCGCCCCCGGCGGCGTGTGAATGGCGGCCTCCGCGGCGGCAGCCTCGGCAGCAGCGGCCTCGGCCGCCTCTGGCAGCCCGGGCCCGGGCGAGGGCTCCGCTGGCGGCGAAAAGCGCTCCACCGCCCC
SEQUENCE_TARGET=35,120
PRIMER_PRODUCT_SIZE_RANGE=100-500
PRIMER_THERMODYNAMIC_PARAMETERS_PATH=./primer3_config
=
SEQUENCE_ID=clinvar_first_1000_20_765667_ideal
SEQUENCE_TEMPLATE=CAGCTGGGCCGGAAGTGATGGAGCAGGGTGACCAGGAGGGGCCCGATGTTGGCCAGCTGGATGACCACCGTGAGGTAGGAGGGCAGGTACCAGCCCTCGGGCAGCTCCATCACCAGCAGGGGCAGCTCTACCCAGAGCCCATTGATGGTCACCCAGGAGCCCATTCCGAAGACGCAGACCAGCAGGTGCAT
SEQUENCE_TARGET=35,120
PRIMER_PRODUCT_SIZE_RANGE=100-500
PRIMER_THERMODYNAMIC_PARAMETERS_PATH=./primer3_config
=
SEQUENCE_ID=clinvar_first_1000_20_23443971_ideal
SEQUENCE_TEMPLATE=GAGGGTCAGCCACTGGATGCTTGGAGTCCACACTAACAGCACAACTGATTCTCGGCAGCTGACGACGGGAGTGGAGTATATAGTCACTGTGAAGATTGGCTGGACCAAATGCAAGAGGAATGACACGAGCAATTCTTCCTGCCCCCTGCAAAGCAAGAAGCTGAGAAAGGTGTGTAGTGGAAGTCATCCCA
SEQUENCE_TARGET=35,120
PRIMER_PRODUCT_SIZE_RANGE=100-500
PRIMER_THERMODYNAMIC_PARAMETERS_PATH=./primer3_config
=
SEQUENCE_ID=clinvar_first_1000_20_44115688_ideal
SEQUENCE_TEMPLATE=CCTGAATCCTCCCTCAAGCCCTGCTACCTCTAGGGAACCCGACCTTAGGCACACCTTGCCCGACAGCCTCACCTCTTCCACCTCCACCTCCGCCTCTGCCGCCAGTGCGGCCTCCTTCCGCGCCTTCTTCTTGGCCCCCGCCTTGGTCAGCCCTCGAGCCTCAGTCTTGCGGGCCTTGGCCCTGGGCTCGG
SEQUENCE_TARGET=35,120
PRIMER_PRODUCT_SIZE_RANGE=100-500
PRIMER_THERMODYNAMIC_PARAMETERS_PATH=./primer3_config
=
SEQUENCE_ID=clinvar_first_1000_20_62328392_ideal
SEQUENCE_TEMPLATE=CCCTGAGCAGTTACACTCCTCACAGCCGACCAGGGGGTGGCAGCCAAAGGTCTGGGGCTGGCACAGCAGGCAGTCGGGCGGGATGGTGCGTGGCGGGCAGATGCACTGGCCCGTGAGCTCGTCACAGAGGCGGGCACCGCAGTCACAGGCTGTGGGGCGGGTACAGGGTTTACTGACCCCTCTTCCCAGTC
SEQUENCE_TARGET=35,120
PRIMER_PRODUCT_SIZE_RANGE=100-500
PRIMER_THERMODYNAMIC_PARAMETERS_PATH=./primer3_config
=
SEQUENCE_ID=clinvar_first_1000_22_19761213_ideal
SEQUENCE_TEMPLATE=CCGCCGAGCCCGAGGGCCCCGGGGCCAGCTGCGCGGCCGCAGCCAAGGCGCCGGTGAAGAAGAACGCGAAGGTGGCCGGTGTGAGCGTGCAGCTAGAGATGAAGGCGCTGTGGGACGAGTTCAACCAGCTGGGCACCGAGATGATCGTCACCAAGGCCGGCAGGTCAGGGCGCCCCTCCCCACGCCGCGAC
SEQUENCE_TARGET=35,120
PRIMER_PRODUCT_SIZE_RANGE=100-500
PRIMER_THERMODYNAMIC_PARAMETERS_PATH=./primer3_config
=
SEQUENCE_ID=clinvar_first_1000_X_41150954_ideal
SEQUENCE_TEMPLATE=ATTTGAAAATAAAATTCTCCTGAGTATTGATCTATTTAAAACATTGAAATCATTTGTTTAAGGACCGTGATACACAAAAGATCCAATGGATAGATCGCTTTATAGAAGAACTTCGCACAAATGACAAATGGGTTATTCCCGCACTGAAACAAATTAGAGAAATTTGTAGTTTGTTTGGTGAAGCGCCTCAA
SEQUENCE_TARGET=35,120
PRIMER_PRODUCT_SIZE_RANGE=100-500
PRIMER_THERMODYNAMIC_PARAMETERS_PATH=./primer3_config
=
SEQUENCE_ID=clinvar_first_1000_X_53413055_ideal
SEQUENCE_TEMPLATE=TCCTTCAGTTCATCCTCCACCTTGTCCATACGCTTCTTGTCCTTCTCGATCTCCTTGTTCTTTGAGGCCAGTTCCTTGTTGAGCTTCTCAATTTCCACTTCATTATGGTAAAGCTTAAAGAGCTGCAGCTGTACCTGAGCCCGTACTACCTCATCCTTCAGGCGCTGGTACCGGTCAGCCTGTGCAAACAG
SEQUENCE_TARGET=35,120
PRIMER_PRODUCT_SIZE_RANGE=100-500
PRIMER_THERMODYNAMIC_PARAMETERS_PATH=./primer3_config
=
SEQUENCE_ID=clinvar_first_1000_X_72206972_ideal
SEQUENCE_TEMPLATE=GATTGTAAAGAGCTCTCTTAATTCTTGTTTACTAAAATATCGGAAAGGGTTCTTTTTTTCACCAGTAGTTTGTCTTATTAATGAGTCCTTGAAAACCTGTCTTCTGTATATTTTTTCCTCTACAGTCCCACAAGTGATTAGCCTATAAACCACAACATTCTCTTTTTGTCCAATTCGGTAAACTCTATCCA
SEQUENCE_TARGET=35,120
PRIMER_PRODUCT_SIZE_RANGE=100-500
PRIMER_THERMODYNAMIC_PARAMETERS_PATH=./primer3_config
=
SEQUENCE_ID=clinvar_first_1000_X_77684012_ideal
SEQUENCE_TEMPLATE=CTCCTTTTCGTGCTTTTGTTTCAAACTTAGCATCTATGACTTTATGCTCTTTGGTATTTTTCTCTTTGTTTACAGCATCCATCGCTCGAAACTCGGAATTTAAGTCTTCTTCCAATGCAAGATGAGCCTTCTTAATATCAGCCAACACAGACTTAAAAGCCTTAAGCTGACGTAATTTTGTAGCAGAACTG
SEQUENCE_TARGET=35,120
PRIMER_PRODUCT_SIZE_RANGE=100-500
PRIMER_THERMODYNAMIC_PARAMETERS_PATH=./primer3_config
=
SEQUENCE_ID=clinvar_first_1000_X_77697752_ideal
SEQUENCE_TEMPLATE=AAAAGTGAATAAAATTCTCGAAACGGCATCCCTACAATTAGCTATTTCCCTATAGCAACTTCAATACAGTGATATAATGAGATGCTATTTATGTGCCTAGAATATTTTTCTAAAAGGAACTTCAAAAACTAATTCTCTACCACATAAGGAACACAGATGCAAAAAAATAAAAATTAAAACTAATTCTCATT
SEQUENCE_TARGET=35,120
PRIMER_PRODUCT_SIZE_RANGE=100-500
PRIMER_THERMODYNAMIC_PARAMETERS_PATH=./primer3_config
=
SEQUENCE_ID=clinvar_first_1000_X_134475361_ideal
SEQUENCE_TEMPLATE=TTCTTTGCTGACCTGCTGGATTACATCAAAGCACTGAATAGAAATAGTGATAGATCCATTCCTATGACTGTAGATTTTATCAGACTGAAGAGCTATTGTGTGAGTATATTTAATATATGATTCTTTTTAGTGGCAACAGTAGGTTTTCTTATATTTTCTTTGAATCTCTGCAAACCATACTTGCTTTCATT
SEQUENCE_TARGET=35,120
PRIMER_PRODUCT_SIZE_RANGE=100-500
PRIMER_THERMODYNAMIC_PARAMETERS_PATH=./primer3_config
=
SEQUENCE_ID=clinvar_first_1000_1_944041_ideal
SEQUENCE_TEMPLATE=CTTCCCCGTGGCTCTGCCACTGCAGCCACCAACCCTGCGGGCCCCGGAGCGAGAACTCGGCACAGGAGAGCAGCCCTTGTCCCCCACGACGGCCACGTCCCCCTATGGAGGGGGCCACGCCCTTGCCGGTCAAACTTCACCCAAGCAGGAGAATGGGACCTTGGCTCTACTTCCAGGGGCCCCCGACCCTT
SEQUENCE_TARGET=35,120
PRIMER_PRODUCT_SIZE_RANGE=100-500
PRIMER_THERMODYNAMIC_PARAMETERS_PATH=./primer3_config
=
SEQUENCE_ID=clinvar_first_1000_1_1020209_ideal
SEQUENCE_TEMPLATE=CTGTCCAGTCCCGTCCCCGGCGCGGCCCGCGCGCTCCTCCGCCGCCTCTCGCCTGCGCCATGGCCGGCCGGTCCCACCCGGGCCCGCTGCGGCCGCTGCTGCCGCTCCTTGTGGTGGCCGCGTGCGTCCTGCCCGGAGCCGGCGGGACATGCCCGGAGCGCGCGCTGGAGCGGCGCGAGGAGGAGGCGAAC
SEQUENCE_TARGET=35,120
PRIMER_PRODUCT_SIZE_RANGE=100-500
PRIMER_THERMODYNAMIC_PARAMETERS_PATH=./primer3_config
=
SEQUENCE_ID=clinvar_first_1000_1_1048791_ideal
SEQUENCE_TEMPLATE=GGCGGAGGTTGCGGTGAGCCAGGATCGCGCCACTGCACTCCAGCCGGGGCAAAAAGAGCAAAACTCCGTCTCAAAAAAAAAAAAAAAAAAAAAAGCAGGGGGCGGTTTCAGGGATAAAAGTGGGGAATCCTCGGAGCTTTTCCAGCCGGCCCTCCCGGTCGCCCTTTGCAGTGCTTGGCGCCCCTGTGCCG
SEQUENCE_TARGET=35,120
PRIMER_PRODUCT_SIZE_RANGE=100-500
PRIMER_THERMODYNAMIC_PARAMETERS_PATH=./primer3_config
=
SEQUENCE_ID=clinvar_first_1000_1_1212981_ideal
SEQUENCE_TEMPLATE=CAGAGGAGGCACCGGTGGGGCCAGGTCCCTGCGGCCCACGGCCCATCTGCGTCACAGACAGCCGCTATGCACACCCCCAACCGCCGGCCGCAGCCACCGAGCTCACCAACTCCAGGCTTGTAGCTGTCCAGGGGCTGGGTGCCCGCCCGGCAGCGGCAGACTGTGTCCTGTGTGGCCGTGCACAGCTGCTT
SEQUENCE_TARGET=35,120
PRIMER_PRODUCT_SIZE_RANGE=100-500
PRIMER_THERMODYNAMIC_PARAMETERS_PATH=./primer3_config
=
SEQUENCE_ID=clinvar_first_1000_1_5909155_ideal
SEQUENCE_TEMPLATE=GGGATCCACTGTGCTTAAGGGGGGACAGAGGGTTTTCTTGCAAGTAATTGACTCTGGAATTCTGAAGGAGGCCGTGGGGGGCCTGGACTTACCCCTGGTCCCACAGGTGAGTTCTGCGGGGCAGCGAGAACTCGAGGTACTGGCGCTGGCGGGCCTGGGAGGAAGCACAGTGGGGTAGGAGAGGGAATGTG
SEQUENCE_TARGET=35,120
PRIMER_PRODUCT_SIZE_RANGE=100-500
PRIMER_THERMODYNAMIC_PARAMETERS_PATH=./primer3_config
=
SEQUENCE_ID=clinvar_first_1000_1_10365507_ideal
SEQUENCE_TEMPLATE=GAAAAAACCCGCCACTTTTTGCTGCTGCGTGAGAGACTTGGTGACAGCATCCCCAAATCCCTGAGCGACTCGTTATCCCCCAGCCTCAGCAGTGGGACCCTCAGCACCTCCACCAGTATCTCCTCTCAGATCTCAACCACTACCTTTGAAAGCGCCATCACACCTAGCGAGAGCAGTGGCTATGATTCAGG
SEQUENCE_TARGET=35,120
PRIMER_PRODUCT_SIZE_RANGE=100-500
PRIMER_THERMODYNAMIC_PARAMETERS_PATH=./primer3_config
=
SEQUENCE_ID=clinvar_first_1000_1_11126758_ideal
SEQUENCE_TEMPLATE=ACTTGCAAAGACGGTGCTATGGACTGAATGCGAATGATTGGCTGGTTGGGGTCATATGTTCCTGGCACAGCCAATTCAAGGTCCCGGCACATCAGAAGTTTTGGGGAAACATATTGCAGCTCTAAGGATGTGAGCTGTAAATAATTACCAAAGGATTTAGTGTTCTGCCTCCAGGGAAGAATTTAAACGCA
SEQUENCE_TARGET=35,120
PRIMER_PRODUCT_SIZE_RANGE=100-500
PRIMER_THERMODYNAMIC_PARAMETERS_PATH=./primer3_config
=
SEQUENCE_ID=clinvar_first_1000_1_11240408_ideal
SEQUENCE_TEMPLATE=AAAGCTGCCAAGCGTTCGGAGGGCAAGAGTGATGCTGCCCACATCGCTGGCCTCAGGGAGGGTCGTGAGGCCAGGAGAGGCCAGCTGATGGGCCAGGCCCTTGGGCATGCCTGGGTGGCGAAGGGGTTTGTGCATAAGGACCAGGGACAGCATTTTCAGTAGCCCATCTTGAATGTCCTTCTTTAGCTGTG
SEQUENCE_TARGET=35,120
PRIMER_PRODUCT_SIZE_RANGE=100-500
PRIMER_THERMODYNAMIC_PARAMETERS_PATH=./primer3_config
=
SEQUENCE_ID=clinvar_first_1000_1_11248100_ideal
SEQUENCE_TEMPLATE=AGGTTTTGTTCCGAAGCCCATGAGATCTTTGCAGTACTTGTCGTGTACCAGCTGCTGCTGTGTGATTTCTTCCATTTCTTCTCTCAGACGCTATATATATGAGGAGGAAAAAAATCATCTTTACTTATGACTGGCATTCAAACTGGGCACTGTGGATTCTACAGACAATTACATTTGCCTAATCCCGAAAC
SEQUENCE_TARGET=35,120
PRIMER_PRODUCT_SIZE_RANGE=100-500
PRIMER_THERMODYNAMIC_PARAMETERS_PATH=./primer3_config
=
SEQUENCE_ID=clinvar_first_1000_1_11248104_ideal
SEQUENCE_TEMPLATE=TTTGTTCCGAAGCCCATGAGATCTTTGCAGTACTTGTCGTGTACCAGCTGCTGCTGTGTGATTTCTTCCATTTCTTCTCTCAGACGCTATATATATGAGGAGGAAAAAAATCATCTTTACTTATGACTGGCATTCAAACTGGGCACTGTGGATTCTACAGACAATTACATTTGCCTAATCCCGAAACGCAA
SEQUENCE_TARGET=35,120
PRIMER_PRODUCT_SIZE_RANGE=100-500
PRIMER_THERMODYNAMIC_PARAMETERS_PATH=./primer3_config
=
SEQUENCE_ID=clinvar_first_1000_1_11998864_ideal
SEQUENCE_TEMPLATE=GCCCTGGTATTGATGTCACCACAGAGCTGGACAGCTGGATTGACAAGTTTTGTCTGGATGCTGATGTGTTTGTGCTGGTGGCCAACTCAGAGTCCACCCTGATGCAGACGGTAACTCCTCCTCTGCCTTCTCCCAAGCTCCCAGCACCCCCTGGGCAGGCAGCTGATGGGGCCTTGGCTGTCAAGCTCCTG
SEQUENCE_TARGET=35,120
PRIMER_PRODUCT_SIZE_RANGE=100-500
PRIMER_THERMODYNAMIC_PARAMETERS_PATH=./primer3_config
=
SEQUENCE_ID=clinvar_first_1000_1_12001401_ideal
SEQUENCE_TEMPLATE=CCCAGCCTCTTATGACCTATTCTTTTAATAAAAGAGGCAGGTGGGGGCTGTGGGGCCACCTACACTCACTCTGGACACATTTGTTTGGGCTCCAGGTGCGGCGGCAGCACATGGAGCGTTGTACCAGCTTCCTGGTGGATGAGCTGGGCGTGGTGGATCGATCCCAGGCCGGGGACCGCATCTTCTTTGTG
SEQUENCE_TARGET=35,120
PRIMER_PRODUCT_SIZE_RANGE=100-500
PRIMER_THERMODYNAMIC_PARAMETERS_PATH=./primer3_config
=
SEQUENCE_ID=clinvar_first_1000_1_12002034_ideal
SEQUENCE_TEMPLATE=CCCTGGTGGCCCCCACCTCCCTCCGTGCCTCTGTGTGTTCCAGGAGTGCATCTCCCAGTCTGCAGTGAAGACCAAGTTTGAGCAGCACACGGTCCGGGCCAAGCAGATTGCAGAGGCGGTTCGACTCATCATGGACTCCCTGCACATGGCGGCTCGGGAGCAGCAGTAAGAGTCCAAGACTGCAGATAGGT
SEQUENCE_TARGET=35,120
PRIMER_PRODUCT_SIZE_RANGE=100-500
PRIMER_THERMODYNAMIC_PARAMETERS_PATH=./primer3_config
=
SEQUENCE_ID=clinvar_first_1000_1_12461455_ideal
SEQUENCE_TEMPLATE=TACTGAAGACACATTACTGCAGTAGGGGAAATGCTCCGATTGTGGACTGGGGCCATGCAGTGTGCTGTGCCAGAATGCCTTCCATCTGGAAGCAGCTGAGTAAACTCTGTATGGTTTACTTTAGTTAAGTTACATTCTATTCTCAGATACAAAACTAAAACAATCCTTGAGTATATTTTGAAGCATTTATG
SEQUENCE_TARGET=35,120
PRIMER_PRODUCT_SIZE_RANGE=100-500
PRIMER_THERMODYNAMIC_PARAMETERS_PATH=./primer3_config
=
SEQUENCE_ID=clinvar_first_1000_1_21554162_ideal
SEQUENCE_TEMPLATE=GTCTTGGGGTGCACCATGATTTCACCATTCTTAGTACTGGCCATTGGCACCTGCCTTACTAACTCCTTAGTGCCAGGTATGCTTGGGGACACAGGTGGAGGCATAAAAAGGTGGTGCAGATGGGGTATGATGAGGGCAGTGTCTATGTTTTAAGGTCCCAGAACCATCCAAAGTATTTAAGAGCTGAAAAC
SEQUENCE_TARGET=35,120
PRIMER_PRODUCT_SIZE_RANGE=100-500
PRIMER_THERMODYNAMIC_PARAMETERS_PATH=./primer3_config
=
SEQUENCE_ID=clinvar_first_1000_1_21855290_ideal
SEQUENCE_TEMPLATE=GGAGCCACAGAGGAGGAGGTGGGGTGGGGCGTGAAGGGGGAGGGAAGGTGGCTGGGACTCTCTGCAGAGCCTGTGGGCCTCCTCCTCCTGGGTGGGCCCATCTCCTCACCTGTGGTGGGAGGCTGCCCCCTTCCTTCCTCCAGGTGATGGTGGCGCTAGGCACGCCTGCAGCCCTGCAGTACAGCCTGACG
SEQUENCE_TARGET=35,120
PRIMER_PRODUCT_SIZE_RANGE=100-500
PRIMER_THERMODYNAMIC_PARAMETERS_PATH=./primer3_config
=
SEQUENCE_ID=clinvar_first_1000_1_23808343_ideal
SEQUENCE_TEMPLATE=TCCCTGGGGTGCCCACACCAATGGTGTCCCCCAGGGAGATCTCGTAGCAGCCCATTGAGTAGAACTTCTTGGTGACCTAAGGAAGCAAGCAGGCACTTGGAGGATACAGAATCCACCAGCCAGGGGATCCATGCACTCAGAAGAGGGGGCCTTTGCCTGGGCAGAACACTTCTGGGTATGACGCACTCAGT
SEQUENCE_TARGET=35,120
PRIMER_PRODUCT_SIZE_RANGE=100-500
PRIMER_THERMODYNAMIC_PARAMETERS_PATH=./primer3_config
=
SEQUENCE_ID=clinvar_first_1000_1_27548790_ideal
SEQUENCE_TEMPLATE=CGTTGGGCTCGCTGACGTGGCAGTCAAAACTGGGATTGTAGAGCTGACTAAAGGCCTCTGAGGCCCAGTCCAGGCCTCCATAGCCCTGCCGGAAAGGCCACTGAGAAGCCCCCGCAAACTGCCGACAGTTCTCGGGCGAGGGCTGGAAGGAGGAGGAGGAGGAGGAGGCGGCAGAGGCTGCAGAGGTGGCA
SEQUENCE_TARGET=35,120
PRIMER_PRODUCT_SIZE_RANGE=100-500
PRIMER_THERMODYNAMIC_PARAMETERS_PATH=./primer3_config
=
SEQUENCE_ID=clinvar_first_1000_1_27551450_ideal
SEQUENCE_TEMPLATE=GGGCAAGTGAGGGAGGCCAGCTCACTAAGGATGTCGGCGTCAGCAAGTTCTGAGTAATCAGTGCTGTCTGGCTCAGGCTCTGGGGGCAGACCCGTGGCCGCAGCCGTGGCTCCGGGACTATGGCCTTGGCCAGGCTGGGGACTGTCCCTAGGCTCAGGCTCAGGCTCGTAGAGGGGATGGCTGGGCCGCTC
SEQUENCE_TARGET=35,120
PRIMER_PRODUCT_SIZE_RANGE=100-500
PRIMER_THERMODYNAMIC_PARAMETERS_PATH=./primer3_config
=
SEQUENCE_ID=clinvar_first_1000_1_36087497_ideal
SEQUENCE_TEMPLATE=TCCAGCAGGTGGAAACCAGTCACTCTGTCCCCTGCAGACCTTGGAGGAGATCGCTGAGCTGCAGGAGGACATCCGGCACCTGGAGGAGGATCTGCGCACAAAGCTCCTGAGCCTGAAGCTGTCCCATACCCGGCTAGAGGCCAGAACCTACCGGCCCAACGTGGAACTCTGCCGGGACCAGGTGAGAGGGT
SEQUENCE_TARGET=35,120
PRIMER_PRODUCT_SIZE_RANGE=100-500
PRIMER_THERMODYNAMIC_PARAMETERS_PATH=./primer3_config
=
SEQUENCE_ID=clinvar_first_1000_1_39353114_ideal
SEQUENCE_TEMPLATE=AAGGAACTGGCAGAGAACAAGAAGAAGATCGATGCTCTCCTGGATTGGGTAACTTCAGTAGGATCATCTGGTGGACAGCTGCTGACCAACCTTCCAGGAATGGAGCAGCTCTCGGGAGCTAGCTTGGAGAAAGGAGCCTTGGACACCACTGATGGTTACATGGGGGTGAATCAAGCCCCAGAGAAACTGGA
SEQUENCE_TARGET=35,120
PRIMER_PRODUCT_SIZE_RANGE=100-500
PRIMER_THERMODYNAMIC_PARAMETERS_PATH=./primer3_config
=
SEQUENCE_ID=clinvar_first_1000_1_39434476_ideal
SEQUENCE_TEMPLATE=TTATCCTTTTTTTTTTTTTTTTTGCTCACATAGGAAAAGACAGAGTCTCTAATACAGCAATATGAAGCCATTAGCCTACTCAATTCAGAGCGTTATGCCCGCCTAGAGCGGGCCCAGGTCTTAGTAAACCAGTTTTGGGAAACTTATGAAGAGCTCAGCCCCTGGATTGAGGAAACTCGGGCACTAATAGC
SEQUENCE_TARGET=35,120
PRIMER_PRODUCT_SIZE_RANGE=100-500
PRIMER_THERMODYNAMIC_PARAMETERS_PATH=./primer3_config
=
SEQUENCE_ID=clinvar_first_1000_1_39454952_ideal
SEQUENCE_TEMPLATE=AAAGGGGGTATGCTTGACTGAAAGAGGCCATGGTTTCCTTCTTTTTCCACAGGTCCTGACATGGGCTAAGCAGCACCAGCAGCGTCTTGAAACGGCCTTGTCAGAACTGGTGGCTAATGCTGAGCTCCTGGAAGAACTTCTGGCATGGATCCAGTGGGCTGAGACCACCCTCATTCAGCGGGATCAGGAGC
SEQUENCE_TARGET=35,120
PRIMER_PRODUCT_SIZE_RANGE=100-500
PRIMER_THERMODYNAMIC_PARAMETERS_PATH=./primer3_config
=
SEQUENCE_ID=clinvar_first_1000_1_39897758_ideal
SEQUENCE_TEMPLATE=GCAGGACTGGGCAGCCTCACTTTCTACAGGTGGGGGACTCACAATCTCTTCATCCTCCTCATCTTCCTTTTCCCCTGCAGCATCTCTCTCCAGAACCTCTTCTTGGGGACCCCTCTCTGAAGCCTCTTCTTGGGAGCAGCTTTCTGGAGGAAAACGGGCAGCATAGTTGTGCTGTTGCTGATGGATGGAGA
SEQUENCE_TARGET=35,120
PRIMER_PRODUCT_SIZE_RANGE=100-500
PRIMER_THERMODYNAMIC_PARAMETERS_PATH=./primer3_config
=
SEQUENCE_ID=clinvar_first_1000_1_40097167_ideal
SEQUENCE_TEMPLATE=GAGAGAGAATCGCCAAACCCTTTTAAATTTCTCACTCACTCACCCATCCCATGCCAGATCACCAACGGCAGCGGCGCCGGCGGGTCCAGATGCTGCAGCGCCCGAGAAGCGCAGGTCCATGGCAGGAGAGCCACAGCCAAGAGCCACAGGCAGCCGGGCGACGCCATCTTCGCTGTGTCACATGACCGCGG
SEQUENCE_TARGET=35,120
PRIMER_PRODUCT_SIZE_RANGE=100-500
PRIMER_THERMODYNAMIC_PARAMETERS_PATH=./primer3_config
=
SEQUENCE_ID=clinvar_first_1000_1_40317151_ideal
SEQUENCE_TEMPLATE=GCTCCTCCATCCCGGACTCCAGACCCCGCACCCTGGACCCTGGCAGCGGAGGGGCTGCGAAACTTACAATCTGCGCCAGAGCGAGCACTACCACCTGGAGGAGAACAAGGAGGCTGCGGGGGGAGGCCGTAGCGGCGGCCATGGCTGGCGGCGAGACCAAGGGGGACGGGTGCGTGTCCGCGCACGCACCG
SEQUENCE_TARGET=35,120
PRIMER_PRODUCT_SIZE_RANGE=100-500
PRIMER_THERMODYNAMIC_PARAMETERS_PATH=./primer3_config
=
SEQUENCE_ID=clinvar_first_1000_1_41001076_ideal
SEQUENCE_TEMPLATE=GCCTGGGGTCACGAGCCTGCTTTTCTCCCCTGTCTGAATAACATCCAGTACATAGATTCTGCGGACTTGGAGCCCATCACCTCGCAAGAAGAGCCCGTGCGCTACCACGAAGCTTGGCAGAAGCTCTGTAGTGCTCAGTGAGTAGAGTTCGCTGCCTTGGGTTTCCAGAGTTCTTTTGGTTTGTTTTAATG
SEQUENCE_TARGET=35,120
PRIMER_PRODUCT_SIZE_RANGE=100-500
PRIMER_THERMODYNAMIC_PARAMETERS_PATH=./primer3_config
=
SEQUENCE_ID=clinvar_first_1000_1_42759437_ideal
SEQUENCE_TEMPLATE=CCTGTGGCTGTTCCTCTGAGTAGAGTCGCACTCCCAGTCGAAATTCTTGCTACTGGGAAGAAGGAGCACTCAAATGCAGGCCACAGAGGAGGAACCCTCTCTCCTTGCCCTCAGCCACCTTCACAGGGGTCCTAATTTCCTGTTCCTCAGGTTATGGATGGAAAGGGGTGACCTGGGTACCACTATAAAAT
SEQUENCE_TARGET=35,120
PRIMER_PRODUCT_SIZE_RANGE=100-500
PRIMER_THERMODYNAMIC_PARAMETERS_PATH=./primer3_config
=
SEQUENCE_ID=clinvar_first_1000_1_42929676_ideal
SEQUENCE_TEMPLATE=GGGGGCACTCACAGCGTTGATGCCAGACAGCTGCTGGGACAGCTGCAGCACCACAGCGATGAGGATGGGCTGGCGGTAGGCGGGGGAGCGGAACAGCTCCAGGATGGTGACCTTCTTCTCCCGCATCATCTGCCGACTCTCTTCCTTCATCTCCTGCAGGTCATGGGTCACGTCAGCTGTCCCGCGCAGCT
SEQUENCE_TARGET=35,120
PRIMER_PRODUCT_SIZE_RANGE=100-500
PRIMER_THERMODYNAMIC_PARAMETERS_PATH=./primer3_config
=
SEQUENCE_ID=clinvar_first_1000_1_42943240_ideal
SEQUENCE_TEMPLATE=TGGTGGCGTGAGACTGTGGGCATGTGTGATGTGCAACAGAGCAGGCTGGTGTCCATAAGCCAACGATGGCACAGTACTCACCTTCTGGGGGGCATTGATGACTCCAGTGTTGTAGCCAAACTGCAGGGAGCCAAGCACTGCTCCTCCCACGGCCAGCATGAGGCGACCCGTCAGCTTCTGCGGAGAAACAA
SEQUENCE_TARGET=35,120
PRIMER_PRODUCT_SIZE_RANGE=100-500
PRIMER_THERMODYNAMIC_PARAMETERS_PATH=./primer3_config
=
SEQUENCE_ID=clinvar_first_1000_1_43349016_ideal
SEQUENCE_TEMPLATE=GCCAGGCTCAACGGCCCCACCTACCAAGGTCCCTGGAGCTCGTGGTCGGACCCAACTAGGGTGGAGACCGCCACCGAGACCGGTGAGGCAAGCCCCGGCCGCACCAAAGCCGCACAGCGCCTGCGCCAGGGACTGGGCGCCGGGTGCGAGTGGGGCGGGGCTCGGAGAGGGGCGAGGCGCGGGGCGCGGAG
SEQUENCE_TARGET=35,120
PRIMER_PRODUCT_SIZE_RANGE=100-500
PRIMER_THERMODYNAMIC_PARAMETERS_PATH=./primer3_config
=
SEQUENCE_ID=clinvar_first_1000_1_43443026_ideal
SEQUENCE_TEMPLATE=GTCCTCTTCCCCTGGACACATTCCCCTTTGACGAGGCCCTAAGGGATATCACGGCTGCCCGCCCCAGCTCCGTACTTGGTCCTGTGCCCAGACCTCCTGATCCTGTCACCTACCATGGACAACAGTTCCTAGAGATCAAGATGGCAGAGCGCAGAGGTGAGGGTACTGGGCCAGGCAGCAGGGACAGGAAA
SEQUENCE_TARGET=35,120
PRIMER_PRODUCT_SIZE_RANGE=100-500
PRIMER_THERMODYNAMIC_PARAMETERS_PATH=./primer3_config
=
SEQUENCE_ID=clinvar_first_1000_1_47416968_ideal
SEQUENCE_TEMPLATE=CCCCTACGCGCCCTACGCGCCCGCGCCCGGCCCCGCGCTGCTGGTGCCGCCGCCTTCTGCCGGACCGGGCCCCTCGCCGCCCGCGCGTCTGTTCAGCGTCGACAGCCTGGTGAACCTGCAGCCGGAGCTAGCGGGGCTGGGCGCCCCCGAGCCGCCCTGCTGCGCCGCGCCCGACGCCGCAGCCGCAGCCT
SEQUENCE_TARGET=35,120
PRIMER_PRODUCT_SIZE_RANGE=100-500
PRIMER_THERMODYNAMIC_PARAMETERS_PATH=./primer3_config
=
SEQUENCE_ID=clinvar_first_1000_1_52961574_ideal
SEQUENCE_TEMPLATE=TGAAATTTTGTTCCCCCCTCTTAGTTTTCAGATAGAACCATTCCCACTGATAAGCATGTTGACCTCCTGATCAATAAGTATGGATTGTCTGCTCACCCAGTTGCTCCTCAGATGTTTGGGTATGCTGGAAAAGAACATATGGAAAAATATGGTATGTTACAGTTAAAAAACTTTGAGGCTTCTTACTAGTT
SEQUENCE_TARGET=35,120
PRIMER_PRODUCT_SIZE_RANGE=100-500
PRIMER_THERMODYNAMIC_PARAMETERS_PATH=./primer3_config
=
SEQUENCE_ID=clinvar_first_1000_1_55040001_ideal
SEQUENCE_TEMPLATE=GGGTCCCGCGGGCGCCCGTGCGCAGGAGGACGAGGACGGCGACTACGAGGAGCTGGTGCTAGCCTTGCGTTCCGAGGAGGACGGCCTGGCCGAAGCACCCGAGCACGGAACCACAGCCACCTTCCACCGCTGCGCCAAGGTGCGGGTGTAGGGATGGGAGGCCGGGGCGAACCCGCAGCCGGGACGGTGCG
SEQUENCE_TARGET=35,120
PRIMER_PRODUCT_SIZE_RANGE=100-500
PRIMER_THERMODYNAMIC_PARAMETERS_PATH=./primer3_config
=
SEQUENCE_ID=clinvar_first_1000_1_58575434_ideal
SEQUENCE_TEMPLATE=TTTGAAATAAAAAAAAAATACAAGTCTTGGGAAATTAGAGACCAATGTGATAGAAATCTGGAGGGACTTTTCACAAATGCCGACTTCTGGTTTGTGCCTTTCCCATATTTTATTAAATTCGTGTTTTATTTTAAAAAATTACAGCAACATTATCAAAGACAACATATGTACAAACATTTTACAAAAAAGAA
SEQUENCE_TARGET=35,120
PRIMER_PRODUCT_SIZE_RANGE=100-500
PRIMER_THERMODYNAMIC_PARAMETERS_PATH=./primer3_config
=
SEQUENCE_ID=clinvar_first_1000_1_62489078_ideal
SEQUENCE_TEMPLATE=GATAGTTTCTTTGCATCCCGATTAGCTTCATGAATAGGAATAAGTACTTTGTAAACTTCATTAACTGCTTCATACATGCCAGCCTATAAGAAAAAATTTTGTTAAGATGTTGCTTTCTTTTACATCAATAAGAAAGAAAAGTAATTATATGAATTCGCAATATTTCTATTAAGATAATACACTGAGGCCAG
SEQUENCE_TARGET=35,120
PRIMER_PRODUCT_SIZE_RANGE=100-500
PRIMER_THERMODYNAMIC_PARAMETERS_PATH=./primer3_config
=
SEQUENCE_ID=clinvar_first_1000_1_77166727_ideal
SEQUENCE_TEMPLATE=TCACGTGTTTAAATTTCTTTCCATTTGCCTTTCTTTTCAAAGAGTTTCAATATACTCTACTATAAAAACTCTAAATTATGAAATTACCTGTCATATAAATTAGAATATTGCTTCTGTCATCAGAAAGAAGACGTTTTGACCGAGGAGTACTAGGTGGGATCCTCCCAGTTAATACCCGTAAAAAATTCTCC
SEQUENCE_TARGET=35,120
PRIMER_PRODUCT_SIZE_RANGE=100-500
PRIMER_THERMODYNAMIC_PARAMETERS_PATH=./primer3_config
=
SEQUENCE_ID=clinvar_first_1000_1_84565843_ideal
SEQUENCE_TEMPLATE=ACATATAACTTAGAAATACTAAAAACATCTTAATATTTTAATTTATAGAATATTATTAATATTATTAATAAATGACCATGTTTAGAGTCTTACCAGTTAATGTCTGATTATAGGGAGCATTGGCTGCTGCAATACATTCTGACCAGATCTGACTTTGTTCATCATAAGACATCACAAAGAGGAAGTCACAA
SEQUENCE_TARGET=35,120
PRIMER_PRODUCT_SIZE_RANGE=100-500
PRIMER_THERMODYNAMIC_PARAMETERS_PATH=./primer3_config
=
SEQUENCE_ID=clinvar_first_1000_1_94014537_ideal
SEQUENCE_TEMPLATE=ACAGCTGCTACATGTACGATGCTTGCCCCTGGCTCTGCTCGACCAACACATACTCTACTATCCTACTAATCAAACAAAAAAGCCAAGAAAGTTATGCTCACCCGGTTATTCTCAAATAATTCCAAGATGAAGGTAATAGCACTGCTGTTGATGCCGATGAACAGATTAGCACAAGATAAAGCCACATAGGC
SEQUENCE_TARGET=35,120
PRIMER_PRODUCT_SIZE_RANGE=100-500
PRIMER_THERMODYNAMIC_PARAMETERS_PATH=./primer3_config
=
SEQUENCE_ID=clinvar_first_1000_1_94047014_ideal
SEQUENCE_TEMPLATE=AAGGTGGTGGTTTTCCCAGCTCCATTGTGGCCCAGGAATGCGGTGATCTGGTTCTCGTAGAAGGTGATGTTCAGACGGTCCACAGCTGGCCGGCCACAGGGCTCAAAAATCTTTACCAGATTCTTCACGCATACCCCAGGAACCCACCCTGGATGCTCACGTTCAAAGAAGGAGTCTTGGAGGAAAAAAAA
SEQUENCE_TARGET=35,120
PRIMER_PRODUCT_SIZE_RANGE=100-500
PRIMER_THERMODYNAMIC_PARAMETERS_PATH=./primer3_config
=
SEQUENCE_ID=clinvar_first_1000_1_94108671_ideal
SEQUENCE_TEMPLATE=CCTGCAATTCTCTCCGGGTGAGTCCGGAGGGTGTCCATGAATTGGGACAAGATGTGTAGCTCTGTCCAAATACGGCCAAGGTGCTGGCTCTCTGGTGCATTCATGAGGAGTTCTTGAAAATCTCGATATACCCTTGCCAAGCTGTAAGGACAAAGCCTCATTAATAAGGAAATAGCTGTTATTTTTATAAC
SEQUENCE_TARGET=35,120
PRIMER_PRODUCT_SIZE_RANGE=100-500
PRIMER_THERMODYNAMIC_PARAMETERS_PATH=./primer3_config
=
SEQUENCE_ID=clinvar_first_1000_1_100462825_ideal
SEQUENCE_TEMPLATE=AAAGATTTATGAGGCAAAGCGCTTCACAGACGCTGGCTTCGAGCACTATGACCTCTTCTTCATAGATGGCAGCACACCCAGTGACAACATCGTGCGAAGGTTCCTGAACATCTGTGAGAACACCGAAGGGGCCATCGCCGTTCACTGCAAAGGTGTGTGCAAGGCCTCGGTGGTGGTGGCTGTGCTTATCG
SEQUENCE_TARGET=35,120
PRIMER_PRODUCT_SIZE_RANGE=100-500
PRIMER_THERMODYNAMIC_PARAMETERS_PATH=./primer3_config
=
SEQUENCE_ID=clinvar_first_1000_1_109628714_ideal
SEQUENCE_TEMPLATE=TGACTCAGCTCACCTCATGTCTAGGAGGTGATGTCAGACCTGGAGGAGAGCAAATACCAGAATGCAGAGCTGCGGCTCTCCATTTACGGGCGCTCGAGGGATGAGTGGGACAAGCTGGCGCGCTGGGCCGTCATGCACCGCGTGCACTCCCCCAACGTGCGCTGGCTGGTGCAGGTGCCCCGCCTCTTGTG
SEQUENCE_TARGET=35,120
PRIMER_PRODUCT_SIZE_RANGE=100-500
PRIMER_THERMODYNAMIC_PARAMETERS_PATH=./primer3_config
=
SEQUENCE_ID=clinvar_first_1000_1_113899875_ideal
SEQUENCE_TEMPLATE=TTTAGTGCATAGTACTTTGCTTCTGAAGCAAGATTCATGCCCTTTGCTCTCTATGGTTCCTCTAACCACAGTTTTCTTGCTGGCTGGTCTAGGTTCTCAAGAAGGAAAAGGAGCAGACACCTACCTATGGCAAAGATGGCAGCCTGTGCAAAGTCCGCAGACACATCCGTGCAGTACCCTCGAAGCTCCTC
SEQUENCE_TARGET=35,120
PRIMER_PRODUCT_SIZE_RANGE=100-500
PRIMER_THERMODYNAMIC_PARAMETERS_PATH=./primer3_config
=
SEQUENCE_ID=clinvar_first_1000_1_150344485_ideal
SEQUENCE_TEMPLATE=TTCAATGCCTTTCTCACTTGTGGATGTCCTTCCTGTCACGACAGAGCGCATGAAGAGGCCAACGCTGCCCGAAAACTCACAGCAGAACAGAGAAAGGTCAAGAAAATTAAAAAGCTTAAAGAAGACATTTCACAGGGGGTACACATATCTGTATATAGGTAGGTGTCCATACTGGGCCAAACTTCCCCTTA
SEQUENCE_TARGET=35,120
PRIMER_PRODUCT_SIZE_RANGE=100-500
PRIMER_THERMODYNAMIC_PARAMETERS_PATH=./primer3_config
=
SEQUENCE_ID=clinvar_first_1000_1_150804005_ideal
SEQUENCE_TEMPLATE=AGCAGGATAGGATAACAGAAAACAGTATTTCTGGAATTGTTTCCAGTACAAAACATCATGCTGGGGAAGGAGGAGCCAACAGAGCTGTATAATTGTGTGGAGCAATCTCACCTGTCCCACATATGGGTAGGCATCTTCAGAGTCAATACCCCGGTTCTTCTGCACATATTGGAAGGCATTGGTCATGTAGC
SEQUENCE_TARGET=35,120
PRIMER_PRODUCT_SIZE_RANGE=100-500
PRIMER_THERMODYNAMIC_PARAMETERS_PATH=./primer3_config
=
SEQUENCE_ID=clinvar_first_1000_1_150806716_ideal
SEQUENCE_TEMPLATE=GAAGCTAAGATGAGAGAGCTCAGGTCTCAGCCTTCCTGCCATGCCCCCTCCAGGACCCCAGGCACCTTGTTGTTATATTGCTTCCTGTGGGTCTTCTTCCATAGCTCCCAGTGGGTGTCCAGTATCTCCTCAGGGTACAGAGCAAAGCTCACCACAGGTAGCAGCAGAACCTTGAGCCCCCACATCCTGCA
SEQUENCE_TARGET=35,120
PRIMER_PRODUCT_SIZE_RANGE=100-500
PRIMER_THERMODYNAMIC_PARAMETERS_PATH=./primer3_config
=
SEQUENCE_ID=clinvar_first_1000_1_151138034_ideal
SEQUENCE_TEMPLATE=GTGCCTCCTCCCCAATAACAGTCTCCTTTCCCCAGGCCCGCCCTGACCTCGGAGCCACTTGGAGTCATACTTGGCGGAGCGGAGTGGGGGCTGGGGCCCAAGGCTTCTGTAAACTACAGCATCACTGGCCTGGAAATCCGCAGCTGTGGCTGAGTACAGGCTGCCCTCTGGAGGGATGGGTGGAGTGGGGT
SEQUENCE_TARGET=35,120
PRIMER_PRODUCT_SIZE_RANGE=100-500
PRIMER_THERMODYNAMIC_PARAMETERS_PATH=./primer3_config
=
SEQUENCE_ID=clinvar_first_1000_1_151291143_ideal
SEQUENCE_TEMPLATE=GACCCCGATGGTGGAGACTCACCCCTGCCTGCTTCTGGAGGCCCACTGACCTGTAAGGTCTGTGGCAAGAGCTGCGACAGCCCTCTAAACCTCAAGACCCACTTCCGCACGCATGGCATGGCGTTCATCAGGGCTCGGCAGGGGGCTGTTGGGGACAACTAGTCTCCAAGGCCTGGGACTGACCAGCCCCT
SEQUENCE_TARGET=35,120
PRIMER_PRODUCT_SIZE_RANGE=100-500
PRIMER_THERMODYNAMIC_PARAMETERS_PATH=./primer3_config
=
SEQUENCE_ID=clinvar_first_1000_1_152308306_ideal
SEQUENCE_TEMPLATE=CACCAGTGAGTGTCTAGAGCTGTCGGCCCAAGAGGAAGCTTCATGATGATGCGACCCTGAGTGCCTAGAGCCATCTCCTGATTGTTCCTTGTCATATGTTTTTCTGCTTGCACTTCTGGATCCTGACTGCCCACGGGAGGCATCAGACCTTCCCTGGGATGTGGTGTGGCTGTGATGAGACCCTGAGTGTC
SEQUENCE_TARGET=35,120
PRIMER_PRODUCT_SIZE_RANGE=100-500
PRIMER_THERMODYNAMIC_PARAMETERS_PATH=./primer3_config
=
SEQUENCE_ID=clinvar_first_1000_1_154429365_ideal
SEQUENCE_TEMPLATE=GACAATGCCACTGTTCACTGGGTGCTCAGGAAGCCGGCTGCAGGCTCCCACCCCAGCAGATGGGCTGGCATGGGAAGGAGGCTGCTGCTGAGGTCGGTGCAGCTCCACGACTCTGGAAACTATTCATGCTACCGGGCCGGCCGCCCAGCTGGGACTGTGCACTTGCTGGTGGATGGTGAGTTGTGCCTCAG
SEQUENCE_TARGET=35,120
PRIMER_PRODUCT_SIZE_RANGE=100-500
PRIMER_THERMODYNAMIC_PARAMETERS_PATH=./primer3_config
=
SEQUENCE_ID=clinvar_first_1000_1_155765999_ideal
SEQUENCE_TEMPLATE=AAGGAAGTAGGGTTAACCAAGAGGGTAGTGATGGGAATAGTCTGGGGACTCTGGGCCACAGCCGCATTGACAGGCTGGATCATGTTACAGCCACCGCCAAGGCTCACAATCTTCACAGTGGTAGCAGGAACAGTGAAGATAACAGATGCAGGGTGGTGGATAACAGGGGCAGGTTTCATACAGGGAGAGGC
SEQUENCE_TARGET=35,120
PRIMER_PRODUCT_SIZE_RANGE=100-500
PRIMER_THERMODYNAMIC_PARAMETERS_PATH=./primer3_config
=
SEQUENCE_ID=clinvar_first_1000_1_156154693_ideal
SEQUENCE_TEMPLATE=GCCTGGACCCCTGGAGCCTCCTGGGCCTTTTCCTCTTCCAACTGCTTCAGCTGCTGCTGCCGACGACGACCGCGGGGGGAGGCGGGCAGGGGCCCATGCCCAGGGTCAGATACTATGCAGGTAAGTGTCCGACAGCAGGAAGTGTGGGGATAGCAATAGAGAGCTGGAGGTGGGTGGAGGAAGGAGAGAGG
SEQUENCE_TARGET=35,120
PRIMER_PRODUCT_SIZE_RANGE=100-500
PRIMER_THERMODYNAMIC_PARAMETERS_PATH=./primer3_config
=
SEQUENCE_ID=clinvar_first_1000_1_156872836_ideal
SEQUENCE_TEMPLATE=TCTCGGCTCACTTCAAGCTCCGCCTCCCAGGTTCACGTCATTCTCCTGCTTCAGCCTCCTGAGTATCTGGGACTACAGGCGCCCTCCACCACGCCCAGCTAATTTTTTGTATTTTTTTAGTGGAGACGGGGTTTCACCGTGTTAGCCAGGATGGTCTCGATCTCCTGACCTCGTGATCCGCCCGCCTCGGC
SEQUENCE_TARGET=35,120
PRIMER_PRODUCT_SIZE_RANGE=100-500
PRIMER_THERMODYNAMIC_PARAMETERS_PATH=./primer3_config
=
SEQUENCE_ID=clinvar_first_1000_1_158088062_ideal
SEQUENCE_TEMPLATE=TGAGGCCTGATCCCACCTCTGTGTTGCCTCCTCCCCTAGGTGGGCCAAAGGGGGTTTCTTGATTGAAGACGCCCACGAGAGTCGCTATGAGACAAATGTGGATTATTCCTTTTTCACGGAGCCTGTGTCTTGTGAGGTTCACAACAAAGTGGGAAGCACCAATGTCAGCACTTTAGTAAATGTCCACTGTG
SEQUENCE_TARGET=35,120
PRIMER_PRODUCT_SIZE_RANGE=100-500
PRIMER_THERMODYNAMIC_PARAMETERS_PATH=./primer3_config
=
SEQUENCE_ID=clinvar_first_1000_1_158656588_ideal
SEQUENCE_TEMPLATE=CAGCAATAAAGACAATTTCTTTTTCTTTGTGGTGGGAAGTGTGAATCCTGTCATCGCTAAGTTAGTCTTACCTGGCAGGCGTTTGCCTGATTCCGCAGAGCTTTCATACTGTCTCCAAATGAATTGAGATCTAATAGAAAGGCCTCATGCTTCTTTAGAAGAGCCTGCATTTATTGATGGAAGATCATCAG
SEQUENCE_TARGET=35,120
PRIMER_PRODUCT_SIZE_RANGE=100-500
PRIMER_THERMODYNAMIC_PARAMETERS_PATH=./primer3_config
=
SEQUENCE_ID=clinvar_first_1000_1_158661354_ideal
SEQUENCE_TEMPLATE=TGTCCAACTGAATCTCAATCATACATACCTTCCTCTACCATTTTGTTTCCCCTTTCTGTTATCTCTTGAATGCGTGGTTCATGGCTGGCAATGTTCTCCAGGATGACTCTATGCCTATTCAGAAGCTTTTTGGAAGCAATCAGGTCCTTTCCTGCAGAGGAAAGGAATTTCAAAGTTTCGGATTATCCTGG
SEQUENCE_TARGET=35,120
PRIMER_PRODUCT_SIZE_RANGE=100-500
PRIMER_THERMODYNAMIC_PARAMETERS_PATH=./primer3_config
=
SEQUENCE_ID=clinvar_first_1000_1_160130464_ideal
SEQUENCE_TEMPLATE=GCGTCCAGGAAGCCACTCTGCGGATCTCACTGATCCCTTCTGCCCCCCTTTAGGATTCTGTCAACTGAATCTGCCATCTGGAAAGTTTCCTCGGGGCTTCAAATTCGACACGGATGAGCTGAACTTTCCCACGGAGAAGCTTTGCTTTGTGGGGCTCATGTCTATGATTGACCCTCCCCGGGCTGCTGTGC
SEQUENCE_TARGET=35,120
PRIMER_PRODUCT_SIZE_RANGE=100-500
PRIMER_THERMODYNAMIC_PARAMETERS_PATH=./primer3_config
=
SEQUENCE_ID=clinvar_first_1000_1_160285095_ideal
SEQUENCE_TEMPLATE=CAGAATGGGTCCTCACACGTGCCCTCTTCGGGCCTTTCCCACTATGGGCTCTTACTTTCCAGAAGCTCCTCCAATTCCCTGTCCGCTTCGGCCCCGACACTACAGCCTTCCTCAGCGGCGGCCATCTTGCTACCTCCGACTTGCCGTAGGAGGCGGGACCTCCTCGGTGCCGACACGCCCTCCACCCCTTC
SEQUENCE_TARGET=35,120
PRIMER_PRODUCT_SIZE_RANGE=100-500
PRIMER_THERMODYNAMIC_PARAMETERS_PATH=./primer3_config
=
SEQUENCE_ID=clinvar_first_1000_1_161306827_ideal
SEQUENCE_TEMPLATE=CCTGAGAGGTCTTGCCCACTATGTCTGGAGGGTTTTTGACGTCACAAGTGAACGTGCCATTGTCACTGTAGTCTAGGTTGTGTATGACAATGGAGCCATCCTTCCAGCGAGGGTCCCCTACCCACTGGATGCGCTCTTTGAAGGTCCCCACCTCGTCAATGTAGGGTTGTCCCTTGGCATAGTGGAAGATC
SEQUENCE_TARGET=35,120
PRIMER_PRODUCT_SIZE_RANGE=100-500
PRIMER_THERMODYNAMIC_PARAMETERS_PATH=./primer3_config
=
SEQUENCE_ID=clinvar_first_1000_1_181733585_ideal
SEQUENCE_TEMPLATE=AGGCTGACACCCCCCTAGTCCTGCCCCATCCTGAGCTGGAAGTGGGGAAGCACGTGGTGCTGACGGAGCAGGAGCCAGAAGGCAGCAGTGAGCAGGCCCTGCTGGGGAATGTGCAGCTAGACATGGGCCGGGTCATCAGCCAGAGCGAGCCTGACCTCTCCTGCATCACGGCCAACACGGACAAGGCCACC
SEQUENCE_TARGET=35,120
PRIMER_PRODUCT_SIZE_RANGE=100-500
PRIMER_THERMODYNAMIC_PARAMETERS_PATH=./primer3_config
=
SEQUENCE_ID=clinvar_first_1000_1_181758809_ideal
SEQUENCE_TEMPLATE=CTTAAGGCTGTGATTCTTTCTCTCTTCTTTTTTCTTCCTGGCAGTATTATTCTGCTCCCTGTACCTATGAGCTGGCCCTGAAGTACCTGAATATCGCCTTCACCATGGTGTTTTCCCTGGAATGTGTCCTGAAGGTCATCGCTTTTGGCTTTTTGGTATGTTGCTGAATCCTTCCCAGCACTGGGCTTGTC
SEQUENCE_TARGET=35,120
PRIMER_PRODUCT_SIZE_RANGE=100-500
PRIMER_THERMODYNAMIC_PARAMETERS_PATH=./primer3_config
=
SEQUENCE_ID=clinvar_first_1000_1_185990337_ideal
SEQUENCE_TEMPLATE=CTGTTTCCCTTCCAAAACATGTGTTTATTTTAGTAAGGCCCAGAGTGTTTGGAGATCAACGAGGACTGTCCCAGGATAAGCCTGTTGAGATCTCCGTCCTTGCAGGGGAAGAGGTAACACTTCCATGTGAAGTGAAGAGCTTACCTCCACCCATAATTACTTGGGCCAAAGAAACCCAGCTCATCTCACCG
SEQUENCE_TARGET=35,120
PRIMER_PRODUCT_SIZE_RANGE=100-500
PRIMER_THERMODYNAMIC_PARAMETERS_PATH=./primer3_config
=
SEQUENCE_ID=clinvar_first_1000_1_193150355_ideal
SEQUENCE_TEMPLATE=ATTTAAAAATATTAACAAGTAACTCATAATTAATTTTTTTACAGGATCCCACTTTGCGCACCAAACAGCCTATCCCAGCTGCCTATAACAGATACGATCAGGAAAGATTCAAAGGAAAAGAAGGCAAGTTGCTTAATTCTTATCTTCCCCTTAGTGTGGTTGTGTTGAACTTGAGAGGCAGTGTGGCCTGA
SEQUENCE_TARGET=35,120
PRIMER_PRODUCT_SIZE_RANGE=100-500
PRIMER_THERMODYNAMIC_PARAMETERS_PATH=./primer3_config
=
SEQUENCE_ID=clinvar_first_1000_1_196994086_ideal
SEQUENCE_TEMPLATE=AAGCCCCTTGCATCTTATTTTTATATAGCACACATTAAATTTGTTTCTGCAATGAAAATTCACATATGTTCATTTAATTTTATTTTTAGAAGGAGAATGTCATGTTCCAATTTTAGAAGCCAATGTAGATGCTCAGCCAAAAAAAGAAAGCTACAAAGTTGGAGACGTGTTGAAATTCTCCTGCAGAAAAA
SEQUENCE_TARGET=35,120
PRIMER_PRODUCT_SIZE_RANGE=100-500
PRIMER_THERMODYNAMIC_PARAMETERS_PATH=./primer3_config
=
SEQUENCE_ID=clinvar_first_1000_1_201060742_ideal
SEQUENCE_TEMPLATE=GGAGCCCTTACCTGCATGCCGAGGCAGATGGTGTTGAGCATGATGAGGGCAAACATCAGGTATTCAAAGTAGGAGGAGGTGACAATGTACCACACCTGGTACTGGTATGGGTTTTTGGGAATGTAGCACCTCAGTGGGCGGGCCTTCAGGGCATACTGTACACATTGGCGCTGTGACACATACAACAGGAC
SEQUENCE_TARGET=35,120
PRIMER_PRODUCT_SIZE_RANGE=100-500
PRIMER_THERMODYNAMIC_PARAMETERS_PATH=./primer3_config
=
SEQUENCE_ID=clinvar_first_1000_1_203180585_ideal
SEQUENCE_TEMPLATE=CTGCCTCCTTGGTGAACCGGCCTGGAATTCCCGGTCCTGAGATTGGGGCTCCAACACCAGTCTCAGAAGAAGCCAGAGTGAAGCTCCTCCCGAAGGTGGGGATGCCCATCACCAGCTTACTGGCAGGAGCCCCCAGCCTCAACATGTACCCCACAGCATAGTCCTGGGTGGGGTAGGGTGGGAACAACGTG
SEQUENCE_TARGET=35,120
PRIMER_PRODUCT_SIZE_RANGE=100-500
PRIMER_THERMODYNAMIC_PARAMETERS_PATH=./primer3_config
=
SEQUENCE_ID=clinvar_first_1000_1_209617988_ideal
SEQUENCE_TEMPLATE=CCATAATGCCTCACCTCAGCAACCCTGTCCTGGATAAGCCGAAGGGAGCGGCTGGTGCCTTGCATGGTGTCCTGAGCTTCCTGCAGTGCCACTGTCCCCTGCCGCAGGTTCCCAACCACATCTTCCACCTGGCCCTCCACTGCATGGGCTCGGCTCCTGGGTGAGAGAAGCAGCAGGGAGAGGAGAGAGAG
SEQUENCE_TARGET=35,120
PRIMER_PRODUCT_SIZE_RANGE=100-500
PRIMER_THERMODYNAMIC_PARAMETERS_PATH=./primer3_config
=
SEQUENCE_ID=clinvar_first_1000_1_215790168_ideal
SEQUENCE_TEMPLATE=CAGTTGAAATCTTGTCAGAGCAAACATATTTCAAAGGATTATATCCAACTCCATTACAGCATTTCTGGCTCTTTGGAATAAGTTCAGTCTCACAGCATTTTACTGGCACCGGGTCATTCTTTTTAATATGTGCTTTAGACTCTCCACTGGAAGCTGAGCAGCATATGGTATCTGACATATTCACATAATCC
SEQUENCE_TARGET=35,120
PRIMER_PRODUCT_SIZE_RANGE=100-500
PRIMER_THERMODYNAMIC_PARAMETERS_PATH=./primer3_config
=
SEQUENCE_ID=clinvar_first_1000_1_218437450_ideal
SEQUENCE_TEMPLATE=TAATTGCTGCCTACGTCCACTTTACATTGATTTCAAGAGGGATCTAGGGTGGAAATGGATACACGAACCCAAAGGGTACAATGCCAACTTCTGTGCTGGAGCATGCCCGTATTTATGGAGTTCAGACACTCAGCACAGCAGGGTGAGTGTTCAGCTTACCTGTTGCCTCTGTTCTTGGGTTACCATGTGCA
SEQUENCE_TARGET=35,120
PRIMER_PRODUCT_SIZE_RANGE=100-500
PRIMER_THERMODYNAMIC_PARAMETERS_PATH=./primer3_config
=
SEQUENCE_ID=clinvar_first_1000_1_221702677_ideal
SEQUENCE_TEMPLATE=TGTGCTTCATCAAGTAAGCGATGACGATGGTGGCGGAGCGGGACACCCCAGCCTGGCAGTGGATGAGAAGCCCCTTCCCACACTGGTGAGCTTCCTCTGAAAAAAGGGAGAAAGACAAGAGATGAAGGGAAGATGGAAGAGAGAGGCACGGAGAGAGAAACTTTCATCTCAACTTTGCAATGCCTTATTTT
SEQUENCE_TARGET=35,120
PRIMER_PRODUCT_SIZE_RANGE=100-500
PRIMER_THERMODYNAMIC_PARAMETERS_PATH=./primer3_config
=
SEQUENCE_ID=clinvar_first_1000_1_236142768_ideal
SEQUENCE_TEMPLATE=GACCCCGCCGTGGGACCCAGCCCGCAACGACTCGCTGCCGCCCACGCTGACCCCGGCCGTGCCCCCCTACGTGAAGCTTGGCCTCACCGTCGTCTACACCGTGTTCTACGCGCTGCTCTTCGTGTTCATCTACGTGCAGCTCTGGCTGGTGCTGCGTTACCGCCACAAGCGGCTCAGCTACCAGAGCGTCT
SEQUENCE_TARGET=35,120
PRIMER_PRODUCT_SIZE_RANGE=100-500
PRIMER_THERMODYNAMIC_PARAMETERS_PATH=./primer3_config
=
SEQUENCE_ID=clinvar_first_1000_1_240207384_ideal
SEQUENCE_TEMPLATE=GGTCACAGCCGCCCCATTCTATTTCTACCGAGTTTCAAACCAGCCACGAACACTCTGTTTCCTCTGCCTTTAAAAACAGCTGTAACATCCCATCTCCACCACCTCTGCCTTGCACAGAGTCCTCCAGCTCCATGCCTGGCCTGGGCATGGTGCCTCCCCCACCTCCCCCTCTCCCTGGCATGACAGTGCCT
SEQUENCE_TARGET=35,120
PRIMER_PRODUCT_SIZE_RANGE=100-500
PRIMER_THERMODYNAMIC_PARAMETERS_PATH=./primer3_config
=
SEQUENCE_ID=clinvar_first_1000_1_241508803_ideal
SEQUENCE_TEMPLATE=TAGTCCTGGTAACAGTACTTCATGAACTTCTATTGCAGCAGCAATGTGCATTGCTGTGGGAAAAGTATCATTTGAGCTCTGTTGGAAATTTTTCAAAAGAAATATAAAATGTTAAATCAGAGGCAACAAAAACAAACTTCTGAATTAAACTTCTCAATTAAAAAACTCTCCAACTAACTACTCAAAACCCA
SEQUENCE_TARGET=35,120
PRIMER_PRODUCT_SIZE_RANGE=100-500
PRIMER_THERMODYNAMIC_PARAMETERS_PATH=./primer3_config
=
SEQUENCE_ID=clinvar_first_1000_1_247419003_ideal
SEQUENCE_TEMPLATE=CATCCCCCTCCCGAGGGGTCAGACAGAGAAGGCAGACCATGTGGATCTAGCCACGCTAATGATCGACTTCAATGGGGAGGAGAAGGCGTGGGCCATGGCCGTGTGGATCTTCGCTGCGATCAACAGGAGAGACCTTTATGAGAAAGCAAAAAGAGATGAGCCGAAGTGGGGTGAGTGGAAGGAAGACTTTT
SEQUENCE_TARGET=35,120
PRIMER_PRODUCT_SIZE_RANGE=100-500
PRIMER_THERMODYNAMIC_PARAMETERS_PATH=./primer3_config
=
SEQUENCE_ID=clinvar_first_1000_1_247423245_ideal
SEQUENCE_TEMPLATE=TGCCAAATATTAGGCCAGGTTTCAATTGCATCCTCTGTGATAATAGTTCTGGGTTTTGACACCTTTTTTTTCCCTTTTAGGTTCAGATAATGCACGTGTTTCGAATCCCACTGTGATATGCCAGGAAGACAGCATTGAAGAGGAGTGGATGGGTTTACTGGAGTACCTTTCGAGAATCTCTATTTGTAAAA
SEQUENCE_TARGET=35,120
PRIMER_PRODUCT_SIZE_RANGE=100-500
PRIMER_THERMODYNAMIC_PARAMETERS_PATH=./primer3_config
=
SEQUENCE_ID=clinvar_first_1000_1_247435987_ideal
SEQUENCE_TEMPLATE=GGCAGGTACGGGTGCTTCCTTGTCCATGGTGGAGCGTGGGTGAGAGACATGACTGACATTCTGCCATCTCTATGGAAGGTTGGTCAGCTGCTGCCTCACATCAGCATGTTGTCAGGATCTTGCATCAGTATTGAGCACCAGCCATTCCCTGACCAGACTCTATGTGGGGGAGAATGCCTTGGGAGACTCAG
SEQUENCE_TARGET=35,120
PRIMER_PRODUCT_SIZE_RANGE=100-500
PRIMER_THERMODYNAMIC_PARAMETERS_PATH=./primer3_config
=
SEQUENCE_ID=clinvar_first_1000_1_248038917_ideal
SEQUENCE_TEMPLATE=GCTAGCCTGCACAGACACTTGGGTCTATGAGAGCACAGTGTTTTTGAGCAGCACCATCTTTCTTGTGCTTCCTTTCACTGGTATTGCATGTTCCTATGGCCGGGTTCTCCTTGCTGTCTACCGCATGCACTCTGCAGAAGGGAGGAAGAAGGCCTATTCAACCTGTAGCACCCACCTCACTGTAGTGTCCT
SEQUENCE_TARGET=35,120
PRIMER_PRODUCT_SIZE_RANGE=100-500
PRIMER_THERMODYNAMIC_PARAMETERS_PATH=./primer3_config
=
SEQUENCE_ID=clinvar_first_1000_1_248574715_ideal
SEQUENCE_TEMPLATE=CCCAGTGAGGGCCATCAAGAAAAGAAGGAAGGTCACGGTGTAGAGGAGGGCAGCATGCTTGCTCTCAGCAAAGAGTCCCGTGAGGGTGAAATCAGTGCTTGCTGTTTGATTCTGAGAAGTCTGATTCCCTGAGCACATGACTGGCTCACAGTTTCCCCCTGAGGAAAAAAAAGTCATTAATTTTAAATCTT
SEQUENCE_TARGET=35,120
PRIMER_PRODUCT_SIZE_RANGE=100-500
PRIMER_THERMODYNAMIC_PARAMETERS_PATH=./primer3_config
=
SEQUENCE_ID=clinvar_first_1000_2_11177796_ideal
SEQUENCE_TEMPLATE=AAGACAGTTTTTAATACACTTTTTTTTTTATTTCAGTTCTTCTACGTTTTGTGATCATGCTGGCTTTAAATATATGGGTAACAGTGACAGTACTTCGCTACCGGAAGACCGCTATAAAGGCTGAATGATGGATACATTATTCCTTCACACAGTGGATTTTGAGTAACTGAACCAAAGGAAAAAGAAGCTCT
SEQUENCE_TARGET=35,120
PRIMER_PRODUCT_SIZE_RANGE=100-500
PRIMER_THERMODYNAMIC_PARAMETERS_PATH=./primer3_config
=
SEQUENCE_ID=clinvar_first_1000_2_15942191_ideal
SEQUENCE_TEMPLATE=GCATGATCTGCAAGAACCCAGACCTCGAGTTTGACTCGCTACAGCCCTGCTTCTACCCGGACGAAGATGACTTCTACTTCGGCGGCCCCGACTCGACCCCCCCGGGGGAGGACATCTGGAAGAAGTTTGAGCTGCTGCCCACGCCCCCGCTGTCGCCCAGCCGTGGCTTCGCGGAGCACAGCTCCGAGCCC
SEQUENCE_TARGET=35,120
PRIMER_PRODUCT_SIZE_RANGE=100-500
PRIMER_THERMODYNAMIC_PARAMETERS_PATH=./primer3_config
=
SEQUENCE_ID=clinvar_first_1000_2_24084252_ideal
SEQUENCE_TEMPLATE=CGCCCGCCCCGGCGCGGCTGAGCCCTGGGTACCTGCATTAAGTCCGCCCGGTTCAGGGCGCTGGCCGCCACCTTCAGGAGGACTTCACCCTCCCCCGGGCTCGGCTTGGCCACCTCCTTCACGTAGAGGTTTTCCGGTCCTCCCGGCTTGTCAAAGTGCACGGCTAACATATTGTCTGAGGACACAGGGCA
SEQUENCE_TARGET=35,120
PRIMER_PRODUCT_SIZE_RANGE=100-500
PRIMER_THERMODYNAMIC_PARAMETERS_PATH=./primer3_config
=
SEQUENCE_ID=clinvar_first_1000_2_26476918_ideal
SEQUENCE_TEMPLATE=GCCCCAGGTGGGGGCTGCTGCTCCCCTGAAAGGACCCAGGCCCCCATCCATCCTGCCCCCTCCAGCACCTTAAGGAAGAGCGTCTTGACCTTGGCGCAGTCCTTGCCAGTCTCCTCCTCCACGATGGAGAAGAGCAGGTCCTTGGAGGGCACACGGGCATAGGCGACACGCTTGTTGTTGCTCATCATCCA
SEQUENCE_TARGET=35,120
PRIMER_PRODUCT_SIZE_RANGE=100-500
PRIMER_THERMODYNAMIC_PARAMETERS_PATH=./primer3_config
=
SEQUENCE_ID=clinvar_first_1000_2_27037574_ideal
SEQUENCE_TEMPLATE=TGGGCTCTGAAGCAAGCAAAAGGTTCATATCATACAGCTCCACTTATAGCTTATGCCTGTCTTTCCTCCCCACCCCACCCAGCCTGCAGGAGCAGCTGTGTCAGCTCTACCCCCGACTGAAAGTGCTGGCATTTGGAGCAAAGCCGGATTCCACCCTGCATACCTACTTCCCTTCTTTCCTGTCCAGAGCC
SEQUENCE_TARGET=35,120
PRIMER_PRODUCT_SIZE_RANGE=100-500
PRIMER_THERMODYNAMIC_PARAMETERS_PATH=./primer3_config
=
SEQUENCE_ID=clinvar_first_1000_2_27367530_ideal
SEQUENCE_TEMPLATE=CCTTATTTCTCATACTCATCACCTCCTCTTCCCGCTTGGAACTGCCCACACTGGTGATTTCCTTGTTAAGGAACTTGATGGCGTTGTGCATGCTCGCTGACAGGGGACGGCACTGAGTCAGGAAGCTATAATACAACAGCAATACCTTATATCTGCGCAACTCTTCACAACTTACAAAGCCTTCACATTTA
SEQUENCE_TARGET=35,120
PRIMER_PRODUCT_SIZE_RANGE=100-500
PRIMER_THERMODYNAMIC_PARAMETERS_PATH=./primer3_config
=
SEQUENCE_ID=clinvar_first_1000_2_28776997_ideal
SEQUENCE_TEMPLATE=GAGGCTTATGTATCAAGTCTCGGGAGATCTTTCTCAGCCAGCCTATTCTTTTGGAATTGGAAGCACCGCTGAAAATTTGTGGTATGTAAATGGGTAAAGTTGGAAACAACTCTTTTGAATCATGTTTTTCCTCCCATGTTTAAGATCTAGAGAAAACATTTTTTGAAATTTTTGTATAAAACAGATCAGTA
SEQUENCE_TARGET=35,120
PRIMER_PRODUCT_SIZE_RANGE=100-500
PRIMER_THERMODYNAMIC_PARAMETERS_PATH=./primer3_config
=
SEQUENCE_ID=clinvar_first_1000_2_30924789_ideal
SEQUENCE_TEMPLATE=GCCTCTGCTTTCAGCCAGCCAAAGCTCCAACAGGTAGGACGGATACCTGAGTTCAGGGTAGATATTCTCCAGGTACCACTTGAAGCTCTGGCAGCGCAGATTCTTCCTCAGGTCCAATCTGCTCTCAACACTGGGGGCAACGGGGTTGTGGACAGACACAAAGACAAAACACAGCTGTCAGAGGCAGGCGC
SEQUENCE_TARGET=35,120
PRIMER_PRODUCT_SIZE_RANGE=100-500
PRIMER_THERMODYNAMIC_PARAMETERS_PATH=./primer3_config
=
SEQUENCE_ID=clinvar_first_1000_2_32137157_ideal
SEQUENCE_TEMPLATE=TGTTATTACTTTTCTAAATGAATTGAAAAAAGATTTTTTGCTTGTAGGTACAGTCTGCTGGAGATGACAGAGTACTTGTAATGGGTGCAACTAATAGGCCACAAGAGCTTGATGAGGCTGTTCTCAGGTAGGGAGATTTATATGGAAATACATGCATTTATTACAGACAATATTTACTCATGTGTCCATCT
SEQUENCE_TARGET=35,120
PRIMER_PRODUCT_SIZE_RANGE=100-500
PRIMER_THERMODYNAMIC_PARAMETERS_PATH=./primer3_config
=
SEQUENCE_ID=clinvar_first_1000_2_42055335_ideal
SEQUENCE_TEMPLATE=AGTGGGAGCCCCAGGCATCCTGTCTTAGCCACACTGCACTCTGCAGGAGAGCTCGCCTGGGGGGTGGACGAGACCCTGGCCCAGCTGGAGAAGGTGCTGCACCTGTACCGGAGCGGGCAGTATCTGCAGAACTCCACGGCAAGCAGCAGTACCGGTGAGTGGCCCCAAGCTGATCCACAGGGAAGCAAGAA
SEQUENCE_TARGET=35,120
PRIMER_PRODUCT_SIZE_RANGE=100-500
PRIMER_THERMODYNAMIC_PARAMETERS_PATH=./primer3_config
=
SEQUENCE_ID=clinvar_first_1000_2_43839068_ideal
SEQUENCE_TEMPLATE=ACAGAGTGAAGACACTGGCCCTGGCAGGCAGCAGCTGGGTCTAAGAGAGCTGCAGCCCAGGGTCACAGACCTGTGGGCCCCATGGCCGGGAAGGCGGCAGAGGAGAGAGGGCTGCCGAAAGGGGCCACTCCCCAGGATACCTCGGTGAGTGAGCAATGGGAAGTCGGCCCAGGCCTGGTGGGCGGGTAGGA
SEQUENCE_TARGET=35,120
PRIMER_PRODUCT_SIZE_RANGE=100-500
PRIMER_THERMODYNAMIC_PARAMETERS_PATH=./primer3_config
=
SEQUENCE_ID=clinvar_first_1000_2_43846274_ideal
SEQUENCE_TEMPLATE=TGGTTTGAGCAGCTGGCTCAGTTCAAGATGCCCTGGACATCTCCCAGCTGCCAGAATTCTTGTGAGCTGGGCATCCAGAACCTAAGCTTCAAAGTGAGAAGTGGGCAGATGCTGGCCATCATAGGGAGCTCAGGTACCGGAAAGGCAAATCGCTGGGCAATGGTTTCTCTCCTGGGATACAGAATGGTCCT
SEQUENCE_TARGET=35,120
PRIMER_PRODUCT_SIZE_RANGE=100-500
PRIMER_THERMODYNAMIC_PARAMETERS_PATH=./primer3_config
=
SEQUENCE_ID=clinvar_first_1000_2_43851592_ideal
SEQUENCE_TEMPLATE=GTCCTGGAGAGTGTATGGGGAGCAGTGGCTGACAGCCTGGCCCCCACAGAAGCTCCGCTCTCAGGGATATCCCTGGTGGCTTTGCAGGTTGTGGGAGAGCCTCCTTGCTAGATGTGATCACTGGCCGAGGTCACGGCGGCAAGATCAAGTCAGGCCAGATCTGGATCAATGGGCAGCCCAGCTCGCCTCAG
SEQUENCE_TARGET=35,120
PRIMER_PRODUCT_SIZE_RANGE=100-500
PRIMER_THERMODYNAMIC_PARAMETERS_PATH=./primer3_config
=
SEQUENCE_ID=clinvar_first_1000_2_43852765_ideal
SEQUENCE_TEMPLATE=TCCAGGCTGGCCAAAGGCAACCGGCTGGTGCTCATCTCCCTCCACCAGCCTCGCTCTGACATCTTCAGGCTGTTTGATCTGGTCCTCCTGATGACGTCTGGCACCCCCATCTACTTAGGGGCGGCCCAGCACATGGTCCAGTATTTCACAGCCATCGGCTACCCCTGTCCTCGCTACAGCAATCCTGCTGA
SEQUENCE_TARGET=35,120
PRIMER_PRODUCT_SIZE_RANGE=100-500
PRIMER_THERMODYNAMIC_PARAMETERS_PATH=./primer3_config
=
SEQUENCE_ID=clinvar_first_1000_2_43873888_ideal
SEQUENCE_TEMPLATE=GATTTCCAACGACTTCCGAGACCTGCCCACCCTCCTCATCCATGGGGCGGAGGCCTGTCTGATGTCAATGACCATCGGCTTCCTCTATTTTGGCCATGGGAGCATCCAGCTCTCCTTCATGGATACAGCCGCCCTCTTGTTCATGATCGGTGCTCTCATCCCTTTCAACGTCATTCTGGATGTCATCTCCA
SEQUENCE_TARGET=35,120
PRIMER_PRODUCT_SIZE_RANGE=100-500
PRIMER_THERMODYNAMIC_PARAMETERS_PATH=./primer3_config
=
SEQUENCE_ID=clinvar_first_1000_2_45573326_ideal
SEQUENCE_TEMPLATE=GTTGCAGGAAAAATGCTGGTAGAGCAGAAACTTATCAACATCTTTCTCATTTACCTTTTTTGAGGATACTTTTGCCAGAGATGACTGGATACAAACATGTCTCTTCTGGCACCTGTTCAGATACACAAGTGTTCAAAAAACAAGCAGTTATTAATTTGTGCTTTAGTAAAGAATATATAGAAATAAGGATA
SEQUENCE_TARGET=35,120
PRIMER_PRODUCT_SIZE_RANGE=100-500
PRIMER_THERMODYNAMIC_PARAMETERS_PATH=./primer3_config
=
SEQUENCE_ID=clinvar_first_1000_2_47482759_ideal
SEQUENCE_TEMPLATE=AAAATTTTTTAAATGTGTGATATGTTTAGATGGAAATGAAACAATTTGTCACTGTCTAACATGACTTTTAGAAAAGATATTTTAATTACTAATGGGACATTCACATGTGTTTCAGCAAGGTGAAAAAATTATTCAGGAGTTCCTGTCCAAGGTGAAACAAATGCCCTTTACTGAAATGTCAGAAGAAAACA
SEQUENCE_TARGET=35,120
PRIMER_PRODUCT_SIZE_RANGE=100-500
PRIMER_THERMODYNAMIC_PARAMETERS_PATH=./primer3_config
=
SEQUENCE_ID=clinvar_first_1000_2_50620115_ideal
SEQUENCE_TEMPLATE=ACCTCTTTGAGACAGCCCATAAAGTTGTTACTGACTGGTGACCCTGGAAGGTCGGCTGTGCTGGGACTGCCTCCAACATAGAAAAAGTCATCAGACCCCAGCATGGTATAATCTTCTTGCGTGTAGCCCGTTGTGGTAAGAATCCCATCCACTGATATTGTCACCTAGATAACAAAGCACAGGGAAAGGAC
SEQUENCE_TARGET=35,120
PRIMER_PRODUCT_SIZE_RANGE=100-500
PRIMER_THERMODYNAMIC_PARAMETERS_PATH=./primer3_config
=
SEQUENCE_ID=clinvar_first_1000_2_55296406_ideal
SEQUENCE_TEMPLATE=CTTCACTTCCAGGGGAACCAGTTTTGATCTTGTGATGTCGACTCTCCAGTGTTTCAGATATTTTGTGCTGGAGCACTGGGCTTGATCTGGTCTGTCTTTTCAAGTACTGGATTGGACTGCTACCACTGCTGGACCAAGCCTCATGGTCATGAAGCAGGCTAAATTCTCCACTGCTGTGGCTTTGTGGCCTG
SEQUENCE_TARGET=35,120
PRIMER_PRODUCT_SIZE_RANGE=100-500
PRIMER_THERMODYNAMIC_PARAMETERS_PATH=./primer3_config
=
SEQUENCE_ID=clinvar_first_1000_2_66437815_ideal
SEQUENCE_TEMPLATE=TCCTGTTTGTCATGCAGTACGACGATCTACCCCATTACGGGGGCATGGATGGAGTAGGCATCCCCTCCACGATGTATGGGGACCCGCATGCAGCCAGGTCCATGCAGCCGGTCCACCACCTGAACCACGGGCCTCCTCTGCACTCGCATCAGTACCCGCACACAGCTCATACCAACGCCATGGCCCCCAGC
SEQUENCE_TARGET=35,120
PRIMER_PRODUCT_SIZE_RANGE=100-500
PRIMER_THERMODYNAMIC_PARAMETERS_PATH=./primer3_config
=
SEQUENCE_ID=clinvar_first_1000_2_69342196_ideal
SEQUENCE_TEMPLATE=TACAGATATTCTCTAATATTCAACATAATTAAAATTTTAAAAAGCACTTACTGCTACACCAGCATGGTAACTTGTTCCACAAGCAATAAGAATCAAACGCCGGCATCTCTGGATCTCCTTTATGTGATCCTTCAAACCACCCAAATTCACTGAAATAAAAGTTTGTGTACATAATTATTTAGCAAAGAACC
SEQUENCE_TARGET=35,120
PRIMER_PRODUCT_SIZE_RANGE=100-500
PRIMER_THERMODYNAMIC_PARAMETERS_PATH=./primer3_config
=
SEQUENCE_ID=clinvar_first_1000_2_72575625_ideal
SEQUENCE_TEMPLATE=CTGAATCCTGTTCAGACTTCGGACTAGTACTTTCTATCTCTGTATCAAAGATTATATATGCATCTTTCTTAGATTTCCTCTTGCTACCTATTCTGGGTTGTTGCAAGACGATGTTATCCAGGTTTCTTTGCTGCTGGGCCTAGGATAGAGAAGAACACACACAAACACACCAAAAAGGTGGGGTTAGGGAG
SEQUENCE_TARGET=35,120
PRIMER_PRODUCT_SIZE_RANGE=100-500
PRIMER_THERMODYNAMIC_PARAMETERS_PATH=./primer3_config
=
SEQUENCE_ID=clinvar_first_1000_2_73291519_ideal
SEQUENCE_TEMPLATE=GGCGGCGCCCCAACCCATAAACCCATCTCTTGCTCAGAGAGAAGCGAAGGAGAGGCCCAGCGAGTAAAAGCCGAGGCCCTTGAGCCGCTCCTCGGCGCGCGCCTTCTGCTTGAGGTGCACCTTGCTGTGCCGTTTCTTCTCATCGCTGCGCGCGAAGCGGCGGCCGCACACGTCGCAAGCAAAAGGCTTCT
SEQUENCE_TARGET=35,120
PRIMER_PRODUCT_SIZE_RANGE=100-500
PRIMER_THERMODYNAMIC_PARAMETERS_PATH=./primer3_config
=
SEQUENCE_ID=clinvar_first_1000_2_73408614_ideal
SEQUENCE_TEMPLATE=GGCTTTATAAACTGGGAAGTATGGTCTAAATATTAGTTTATTTTTGTTGTATAATCATAGTGATTGTGTTATTACTCTATTTAAGCCTGCTTTTGATTTTCAGATTGTTCCATTGACCTGTCATGTATGGCAACAGATAGTATATCAAGGCAATAGTAGAACACAAATTTCTGATACTAATGTGGTCTGTT
SEQUENCE_TARGET=35,120
PRIMER_PRODUCT_SIZE_RANGE=100-500
PRIMER_THERMODYNAMIC_PARAMETERS_PATH=./primer3_config
=
SEQUENCE_ID=clinvar_first_1000_2_73450623_ideal
SEQUENCE_TEMPLATE=ACTCACACACAGAGAAGCCTGGTGTTTTCTACCAACAGGTCTTGCCACATAGTCATCCAACTGAAGAGGCTCTGAAAATTTCAGTTGCCTCTGAACCAGTTGACCAGACAACTGGCACACCAACTGTAACCTCTACTTCTTACTCACAACATACAGAGAAGCCGAGTATTTTCTACCAACAGTCGTTGCCA
SEQUENCE_TARGET=35,120
PRIMER_PRODUCT_SIZE_RANGE=100-500
PRIMER_THERMODYNAMIC_PARAMETERS_PATH=./primer3_config
=
SEQUENCE_ID=clinvar_first_1000_2_73519994_ideal
SEQUENCE_TEMPLATE=GCTGAAGATCGTGGACATGAAATTATAGAGCCTGGTAACCAGAAGCTACGCAAAGCTCCTGTCAAGTTTGCCTCATCATCTTCAGTCCAACAGGTTACTTTTTCTCGCGGCACAGATGGTAAGAGAATGTGATTGCATTTTAGATTGTTAGACCAGCTCTTTTGTGTAGTTATCTTAGAAATTTGTGGTTG
SEQUENCE_TARGET=35,120
PRIMER_PRODUCT_SIZE_RANGE=100-500
PRIMER_THERMODYNAMIC_PARAMETERS_PATH=./primer3_config
=
SEQUENCE_ID=clinvar_first_1000_2_84459270_ideal
SEQUENCE_TEMPLATE=AGGAAGCTGCGCGACAGGAGACGGGCGGCGGCGAGGCCGCTGCTGCCGGAGACCATGGTAGCGATGTCAGCGGCAGCGGCAAGGGTTGCGGTCATACGCCAATGACACTCCCAGGCCCCCGGGGACCTCCCAGGGGCAGAGGCCGGAGGAGGCAGAGGGTGGCCACAGCAGTCGCCTGAACAAATTTCCCT
SEQUENCE_TARGET=35,120
PRIMER_PRODUCT_SIZE_RANGE=100-500
PRIMER_THERMODYNAMIC_PARAMETERS_PATH=./primer3_config
=
SEQUENCE_ID=clinvar_first_1000_2_85666725_ideal
SEQUENCE_TEMPLATE=AAGTAGTCGATGACCAGGGGGAAGTAGTCGTCAAGCACTTGGTTGCACTGGGGCATGAGCAGCTTCAAGGGGAGGACGTTGCACTCCTGCTCCAGGAACTTCCTCATCGTGTCCTGGGAGGCCAGAGGGGGCCGTCAGCTGGGCCTCTCTGAGGTCTACCCCGCCCAAGTCCCTGGACACAAGGCCCCACC
SEQUENCE_TARGET=35,120
PRIMER_PRODUCT_SIZE_RANGE=100-500
PRIMER_THERMODYNAMIC_PARAMETERS_PATH=./primer3_config
=
SEQUENCE_ID=clinvar_first_1000_2_108764619_ideal
SEQUENCE_TEMPLATE=CATGATAACAAGGATATTTGCAAATCTGATGCTGGAAACCTGAATTTTGAATTTCAGGTTGCAAAGAAAGAAGGGTCTTGGTGGCATTGTAACAGCTGCTCATTAAAGAATGCTTCAACTGCTAAGAAATGTGTATCATGCCAAAATCTAAACCCAAGCAATAAAGAGCTCGTTGGCCCACCATTAGCTGA
SEQUENCE_TARGET=35,120
PRIMER_PRODUCT_SIZE_RANGE=100-500
PRIMER_THERMODYNAMIC_PARAMETERS_PATH=./primer3_config
=
SEQUENCE_ID=clinvar_first_1000_2_109614586_ideal
SEQUENCE_TEMPLATE=TGGAGGGGCCGGCAGAGTGGGGCCCCGAGGCGGCGCTGGGCCCCGAGGCGGTGCTGCGCTTCCTGGCGGAGCGCGGGGGCCGGGCCCTGCACGCCGAGCTGGTGCAGCACTTCAGGGGCGCCCTAGGCGGCGAACCGGAGCAGCGCGCCCGCGCCCGCGCGCACTTCAAGGAGCTGGTGAACGCCGTGGCC
SEQUENCE_TARGET=35,120
PRIMER_PRODUCT_SIZE_RANGE=100-500
PRIMER_THERMODYNAMIC_PARAMETERS_PATH=./primer3_config
=
SEQUENCE_ID=clinvar_first_1000_2_110661788_ideal
SEQUENCE_TEMPLATE=ATAGCATTTGCCAAAGGAGGAACAACAGGAGGTGCCTCTCTTGGGTTCTTTTCCATGTTCACTGGTGTCTGCTGATAGGTTACTGGAAGACATGGCGCTCTCAGTTCCTGCTGGGAGCCTACACTTGGCCCCATACGTGCTGGATTAACCTTTCATATTAAACAAACAAACAACAAAAACAAAACCATGAA
SEQUENCE_TARGET=35,120
PRIMER_PRODUCT_SIZE_RANGE=100-500
PRIMER_THERMODYNAMIC_PARAMETERS_PATH=./primer3_config
=
SEQUENCE_ID=clinvar_first_1000_2_112756815_ideal
SEQUENCE_TEMPLATE=GGTTTGATTATAAGAGTCAGTCTTTGGCTTACTTCTGGTATATAATTTAGGATCTGGCTTCCTCTCAGGTTCTGTTAAGATATCGAGCAAGTTCTCTTTGTTTGTTTCTTTTAGAAAGTTATCCAAAGATTCGTTTTCAACATGGATATTATTCATAAAGTCTATACATTTACCATTTCCTTGATCTGTTA
SEQUENCE_TARGET=35,120
PRIMER_PRODUCT_SIZE_RANGE=100-500
PRIMER_THERMODYNAMIC_PARAMETERS_PATH=./primer3_config
=
SEQUENCE_ID=clinvar_first_1000_2_120349744_ideal
SEQUENCE_TEMPLATE=GGGCAGCTGCCCAGCCTACCTGGCAGGGGTCCCCGGCTCTGCCTCCTCCTTCCACACGGCTGTGGTGAACCAGTACCGCATGCGGGGTCTGAACCCCGGCACGGTGAACTCCTGCTGCATTCCCACCAAGCTGAGCACCATGTCCATGCTGTACTTCGATGATGAGTACAACATCGTCAAGCGGGACGTGC
SEQUENCE_TARGET=35,120
PRIMER_PRODUCT_SIZE_RANGE=100-500
PRIMER_THERMODYNAMIC_PARAMETERS_PATH=./primer3_config
=
SEQUENCE_ID=clinvar_first_1000_2_120989237_ideal
SEQUENCE_TEMPLATE=CGCTCTGGACGAGGGCACCGGGCAGGTGTATCCCACGGAAAGCACTGGCTTCTCTGACAACCCCAGACTACCCAGCCCGGGGCTGCACGGCCAGCGCAGGATGGTGGCTGCGGACTCCAACGTGGGCCCCTCCGCCCCTATGCTGGGAGGATGCCAGTTAGGCTTTGGGGCGCCCTCCAGCCTGAACAAAA
SEQUENCE_TARGET=35,120
PRIMER_PRODUCT_SIZE_RANGE=100-500
PRIMER_THERMODYNAMIC_PARAMETERS_PATH=./primer3_config
=
SEQUENCE_ID=clinvar_first_1000_2_124798232_ideal
SEQUENCE_TEMPLATE=ATGTTTCAAGAACCCTATCCTGTGACCAAGAATATAAGCCTCTCATCCTCAGCTATTTACACAGATTCAGCTCCATCCAAGGAAAACATTGCACTTAGCTTTGTGACAACCCAGGCACCCAGTCTTTTGCTCTTTATCAATTCTTCTTCTCAGGACTTCGTGGTTGTTCTGCTCTGCAAGAATGGTGAGTG
SEQUENCE_TARGET=35,120
PRIMER_PRODUCT_SIZE_RANGE=100-500
PRIMER_THERMODYNAMIC_PARAMETERS_PATH=./primer3_config
=
SEQUENCE_ID=clinvar_first_1000_2_127624273_ideal
SEQUENCE_TEMPLATE=AGCGCCAGTCACCCTGGCGCATCTACTTCCGGAAGGAATTCTTCACCCCCTGGCACGACTCCCGGGAGGACCCTGTCAGCACCGAGCTTATTTACCGCCAAGTCCTCCGAGGAGTCTGGTCTGGCGAGTACAGCTTCGAGAAGGTGAGGGGCCTGAGAGCCAGGTCCACCCTAGGCTTTGCCATCAGGAAA
SEQUENCE_TARGET=35,120
PRIMER_PRODUCT_SIZE_RANGE=100-500
PRIMER_THERMODYNAMIC_PARAMETERS_PATH=./primer3_config
=
SEQUENCE_ID=clinvar_first_1000_2_136115353_ideal
SEQUENCE_TEMPLATE=AGATGATAATGCAATAGCAGGACAGGATGACAATACCAGGCAGGATAAGGCCAACCATGATGTGCTGAAACTGGAACACAACCACCCACAAGTCATTGGGGTAGAAGCGGTCACAGATATATCTGTCATCTGCCTCACTGACGTTGGCAAAGATGAAGTCGGGAATAGTCAGCAGGAGGGCAGGGATCCAG
SEQUENCE_TARGET=35,120
PRIMER_PRODUCT_SIZE_RANGE=100-500
PRIMER_THERMODYNAMIC_PARAMETERS_PATH=./primer3_config
=
SEQUENCE_ID=clinvar_first_1000_2_140501714_ideal
SEQUENCE_TEMPLATE=ATTAAATAGCTTTCTTAACCTCCAATTCTAATGTATCGTATGATTTGCTACTTTTGATGAGTACCTACCTTATAACTGACCGGAAGGTCTTGACAGTCTTGAGAACATCCACTGACTTTCTTACTCAAACATTCATTTATATGGCAGTTTCTCTCATCTGAACCATCGCCACAGTCATCCTTATTGTCGCA
SEQUENCE_TARGET=35,120
PRIMER_PRODUCT_SIZE_RANGE=100-500
PRIMER_THERMODYNAMIC_PARAMETERS_PATH=./primer3_config
=
SEQUENCE_ID=clinvar_first_1000_2_151555009_ideal
SEQUENCE_TEMPLATE=CGCATGACCGTACTTACATCGATGTTAAGCTTGCCAACTCGGAGGCACCGTGCTGTGTTCGGATCATCGTCAACACTTCTTGGTAACGTATAAAGAGCTTTGAACTTTTCATATTCTTCCCGATATTTGATCTATAGAGAATAAGTAGAAAGGAAGAAACAGTTTTAGAGAGTAATGGATTTATATTATTA
SEQUENCE_TARGET=35,120
PRIMER_PRODUCT_SIZE_RANGE=100-500
PRIMER_THERMODYNAMIC_PARAMETERS_PATH=./primer3_config
=
SEQUENCE_ID=clinvar_first_1000_2_151617370_ideal
SEQUENCE_TEMPLATE=GTAAATTAGTCAAAACCTTTTCCTAAGGAAACAGCTACAGTGGTTCATTTTTGCCTTTCTGTTCATTACAAGATCAACAGTTTACTTACATCACTGTAGTTTATTCGGTTGAGTTTGGCTAACATGATTTCTGGTGTATCAGGCATGACATGAATAGTTTTCTTGTCATTGTCCCAGGCTTCAGTATATAA
SEQUENCE_TARGET=35,120
PRIMER_PRODUCT_SIZE_RANGE=100-500
PRIMER_THERMODYNAMIC_PARAMETERS_PATH=./primer3_config
=
SEQUENCE_ID=clinvar_first_1000_2_151642595_ideal
SEQUENCE_TEMPLATE=CCACTATAAATCCAGGAGAGAGAAATAAATCTTTGAGCCAAAGCTAAGGCAAATAACTTTCCAAGTATACTTACTTCACTTGCAATATCTCTGGAGGCCTTGGCTGCCTTGATAGGAATGGCATCTACCCGCATGTCATAACCTTTCCTCTTGGCTTCTTCTAGGCCAAGCTTATACAATTTCTAAAATAG
SEQUENCE_TARGET=35,120
PRIMER_PRODUCT_SIZE_RANGE=100-500
PRIMER_THERMODYNAMIC_PARAMETERS_PATH=./primer3_config
=
SEQUENCE_ID=clinvar_first_1000_2_157738433_ideal
SEQUENCE_TEMPLATE=CACGGGACAGATCACTCAGATGCAATACCAGTTGAAACTCAAAGGGAAACAAATAGCAAACAATGGAAAAGAGCTCTAAAACTGAGAAACTGGCATTCTTACCGGGTCTGAGAACCATCTGTTGGGTATGTTTGGCCTTTGTTGATCCACACAGACTACCTTCCTCATATCTTCAAAACTTGGGTCATTGG
[truncated: 4,000 more rows]

## Sheet: Legend
Columns read by Primer3 to start primer design for input target sites
SEQUENCE_ID	primer name
SEQUENCE_TEMPLATE	nucleotide sequence pulled from reference genome. Used by Primer3 as template for primer design
SEQUENCE_TARGET	values that instruct Primer3 to design primers in sequence before base 35 and after base 155, giving the target site 60bp of padding before the forward and reverse primers
PRIMER_PRODUCT_SIZE_RANGE	size range of the PCR product allowed during primer design
PRIMER_THERMODYNAMIC_PARAMETERS_PATH	path to the primer3_config directory, which contains a file needed for primer design (primer3_configstack.ds)
