# Supplementary material for: CREPE (CREate Primers and Evaluate): A Computational Tool for Large-Scale Primer Design and Specificity Analysis
Source: Genes (Basel). 2025 Sep 10;16(9):1062. doi: 10.3390/genes16091062 (PMC12469620; doi:10.3390/genes16091062)
Supplement: Supplementary file 1 [file genes-16-01062-s001.zip › S_File6_all_Highoff_offtargets.xlsx]

## Sheet: Supplementary_File6_All_Off-tar
chrom	amplicon_start	amplicon_end	amplicon_size	primer_name	variant_ID	forward_name	forward_primer	forward_tm	reverse_name	reverse_primer	reverse_tm	score	amplicon	on_target_chrom	on_target_pos	forward_alignment	mismatch_count_forward	forward_alignment_string	reverse_alignment	mismatch_count_reverse	reverse_alignment_string	standard	gold_amplicon	normalized_match_to_test_amplicon	normalized_match_to_gold_amplicon
chr1	74572816	74573019	203	clinvar2_1_74572924_ideal	chr1_74572816_74573019_203_clinvar2_1_74572924_ideal_878	clinvar2_1_74572924_ideal_F	TGGGTCCTGTGTCCTCTAGG	59.959	clinvar2_1_74572924_ideal_R	GGGTTTAGAGAAGGCAGTGCT	59.996	878	TtGaTgCTGTGTCCTCcAtGggtcctgtgtcctctaggtctatggatgcttcctcttcactttctccgacatcactcacagccaccccaccctcagcctctccctcctccgatgtcgctgcctctctcagggctgctacttcatgaagatgctccaagttcagggctgctgcttcatttgcaAGCACTGCCTTCTCTAAACCC	chr1	74572924	TtGaTgCTGTGTCCTCcAtG	5	5' _X_X_X__________X_X_ 3'	AGCACTGCCTTCTCTAAACCC	0	3' _____________________ 5'	TRUE	clinvar2_1_74572924_ideal	0.902463	0.99027
chr14	95096661	95096821	160	clinvar2_14_95096737_ideal	chr14_95096661_95096821_160_clinvar2_14_95096737_ideal_933	clinvar2_14_95096737_ideal_F	CCTCCTCCTCATCCTCCTCC	60.179	clinvar2_14_95096737_ideal_R	TGTGGTTGTCATTTGAAATTATCCA	57.705	933	CCTCCTCgTaATCCTCaTCCagtttgccattcgccagcatgcagtcttttgtctgaaacgagggggaatggggaaggaggggaaacatagctgctgtttttaaaagggtttgaaactcaataaaagcaagggttaTGGATAATTTCAAATGACAACCACA	chr14	95096737	CCTCCTCgTaATCCTCaTCC	3	5' _______X_X______X___ 3'	TGGATAATTTCAAATGACAACCACA	0	3' _________________________ 5'	TRUE	clinvar2_14_95096737_ideal	0.990625	0.905714
chr14	95096655	95096821	166	clinvar2_14_95096737_ideal	chr14_95096655_95096821_166_clinvar2_14_95096737_ideal_889	clinvar2_14_95096737_ideal_F	CCTCCTCCTCATCCTCCTCC	60.179	clinvar2_14_95096737_ideal_R	TGTGGTTGTCATTTGAAATTATCCA	57.705	889	CaTCCTCCTCcTCgTaaTCCtcatccagtttgccattcgccagcatgcagtcttttgtctgaaacgagggggaatggggaaggaggggaaacatagctgctgtttttaaaagggtttgaaactcaataaaagcaagggttaTGGATAATTTCAAATGACAACCACA	chr14	95096737	CaTCCTCCTCcTCgTaaTCC	5	5' _X________X__X_XX___ 3'	TGGATAATTTCAAATGACAACCACA	0	3' _________________________ 5'	TRUE	clinvar2_14_95096737_ideal	0.994578	0.943429
chr14	95096643	95096821	178	clinvar2_14_95096737_ideal	chr14_95096643_95096821_178_clinvar2_14_95096737_ideal_933	clinvar2_14_95096737_ideal_F	CCTCCTCCTCATCCTCCTCC	60.179	clinvar2_14_95096737_ideal_R	TGTGGTTGTCATTTGAAATTATCCA	57.705	933	tCTCCTCCTCcTCaTCCTCCtcctcgtaatcctcatccagtttgccattcgccagcatgcagtcttttgtctgaaacgagggggaatggggaaggaggggaaacatagctgctgtttttaaaagggtttgaaactcaataaaagcaagggttaTGGATAATTTCAAATGACAACCACA	chr14	95096737	tCTCCTCCTCcTCaTCCTCC	3	5' X_________X__X______ 3'	TGGATAATTTCAAATGACAACCACA	0	3' _________________________ 5'	TRUE	clinvar2_14_95096737_ideal	0.981461	0.998286
chr14	95096640	95096821	181	clinvar2_14_95096737_ideal	chr14_95096640_95096821_181_clinvar2_14_95096737_ideal_867	clinvar2_14_95096737_ideal_F	CCTCCTCCTCATCCTCCTCC	60.179	clinvar2_14_95096737_ideal_R	TGTGGTTGTCATTTGAAATTATCCA	57.705	867	ggctCTCCTCcTCCTCaTCCtcctcctcgtaatcctcatccagtttgccattcgccagcatgcagtcttttgtctgaaacgagggggaatggggaaggaggggaaacatagctgctgtttttaaaagggtttgaaactcaataaaagcaagggttaTGGATAATTTCAAATGACAACCACA	chr14	95096737	ggctCTCCTCcTCCTCaTCC	6	5' XXXX______X_____X___ 3'	TGGATAATTTCAAATGACAACCACA	0	3' _________________________ 5'	TRUE	clinvar2_14_95096737_ideal	0.963536	0.996571
chr15	42403687	42403847	160	clinvar2_15_42403780_ideal	chr15_42403687_42403847_160_clinvar2_15_42403780_ideal_825	clinvar2_15_42403780_ideal_F	CTCCTGCTTGCTTCTGGTGA	59.964	clinvar2_15_42403780_ideal_R	CCATTCTCCCCTGCACCATC	60.467	825	CTCCTGCTTGCTTCTGGTGAcactgagaccccacatgtctgtattcctcacagggaagttgaaaataccatctccgtggatcggccagtggtgagtggtttagatcttctgtgcgaaaagtccagagggtccccttccctGAccaTGCAGGGGAcAgatG	chr15	42403780	CTCCTGCTTGCTTCTGGTGA	0	5' ____________________ 3'	GAccaTGCAGGGGAcAgatG	7	3' __XXX_________X_XXX_ 5'	TRUE	clinvar2_15_42403780_ideal	0.99	0.9
chr16	68812183	68812329	146	clinvar2_16_68812265_ideal	chr16_68812183_68812329_146_clinvar2_16_68812265_ideal_825	clinvar2_16_68812265_ideal_F	AGGGGTTAAGCACAACAGCA	59.815	clinvar2_16_68812265_ideal_R	AAAGACTTCGCCCATGAGCA	59.963	825	AGGGGTTAAGCACAACAGCAacagctgtgatcacagtcactgacaccaacgataatcctccgatcttcaatcccaccacggtaattctataactccttagagggtttccaaagaaaggtcttttgtTGtTCATGaaCtAAGTgTca	chr16	68812265	AGGGGTTAAGCACAACAGCA	0	5' ____________________ 3'	TGtTCATGaaCtAAGTgTca	7	3' __X_____XX_X____X_XX 5'	TRUE	clinvar2_16_68812265_ideal	0.983562	0.844706
chrX	146620579	146620753	174	clinvar2_16_89279638_ideal	chrX_146620579_146620753_174_clinvar2_16_89279638_ideal_1000	clinvar2_16_89279638_ideal_F	AGGGATCTCCTCCACTCGG	59.768	clinvar2_16_89279638_ideal_R	CCGAACACTGTGGCACAAG	59.351	1000	AGGGATCTCCTCCACTCGGggggccttcggggcttcggccgtgggttttggttctgcggcttccggctggatgccgccaggagggccttcggctggggcggcggcacgggaggcctcagtgtcgtcctcggggccggcaccgtctgcggcctgagCTTGTGCCACAGTGTTCGG	chr16	89279638	AGGGATCTCCTCCACTCGG	0	5' ___________________ 3'	CTTGTGCCACAGTGTTCGG	0	3' ___________________ 5'	TRUE	clinvar2_16_89279638_ideal	1	1
chr15	34023758	34024410	652	clinvar2_18_58481869_ideal	chr15_34023758_34024410_652_clinvar2_18_58481869_ideal_825	clinvar2_18_58481869_ideal_F	ATTGTGTGCTGCTAGCCAGT	59.963	clinvar2_18_58481869_ideal_R	TGCAAAATGCTGGGACTGAA	58.298	825	ATTGTGTGCTGCTAGCaAcTaaaaagacctaatctatacaccttcaggctgtgaagggcatcaaagaaagaaaacatgtgttagaaattctgacagatgccacgtttttggccagggaaatttaaactcattctggctctttttattgatggcaaaatagaggactctatccagagaggagcccagagagtggatttgatttcagatgtaagctaaacctcttctcccttcactggttttaatcgtaacaggaaaagcataaaacctgctaccagaaaataaatgtgaatgtttccagaatactgcaagtaatcccttgcttaaacacaaaatcctttattcaattacacaacaaatatctactgagagctgatactatgccaggcattagtcagtgtg…	chr18	58481869	ATTGTGTGCTGCTAGCaAcT	2	5' ________________X_X_ 3'	TatAaTCCCAGCATTTTGgg	5	3' _XX_X_____________XX 5'	TRUE	clinvar2_18_58481869_ideal	0.204294	0.723913
chr10	92740741	92741533	792	clinvar2_18_58481869_ideal-reverse-reverse	chr10_92740741_92741533_792_clinvar2_18_58481869_ideal-reverse-reverse_750	clinvar2_18_58481869_ideal-reverse-reverse_F	TGCAAAATGCTGGGACTGAA	58.298	clinvar2_18_58481869_ideal-reverse-reverse_R	TGCAAAATGCTGGGACTGAA	58.298	750	ccCAAAATGCTGGGAtTacAgatgtgagccaccgtgcccagtctctctctcctctcctcttctgtcttgtcctctcctctcctctctctctctctctctctttaaagagcttgagtctctctgctcaaaatttcaaactcaaaaagtttactcatctggattactttcatataggcttctgagactgagtcagagccttggaacccagctgatctacttgtttgtggcagtagagcggcagataccctggttggcctccaggtctccaatctctccttgttcctcactaacagggctccagctgggcttagggcagcaggttgcccatggaagatcacatacctccccagagccccttgaagctgaagtgtctacaacccaagtctggccaaaaaatat…	chr18	58481869	ccCAAAATGCTGGGAtTacA	5	5' XX_____________X_XX_ 3'	TgtAaTCCCAGCATTTTGgg	5	3' _XX_X_____________XX 5'	FALSE	clinvar2_18_58481869_ideal	0.154293	0.66413
chr10	34901011	34901533	522	clinvar2_18_58481869_ideal-reverse-reverse	chr10_34901011_34901533_522_clinvar2_18_58481869_ideal-reverse-reverse_750	clinvar2_18_58481869_ideal-reverse-reverse_F	TGCAAAATGCTGGGACTGAA	58.298	clinvar2_18_58481869_ideal-reverse-reverse_R	TGCAAAATGCTGGGACTGAA	58.298	750	ccCAAAATGCTGGGAtTacAggcatgagccaccacgcccagcctaaagcctttaaaacctaaagctttaaaggctttagtggggtttctgtttttctagaccctgactgatactaaaattgacagctcaagtaacaaaagtgtaaacatattaaaagaacaaaggttggccgggcgcggtggctcatgcctgtaatccagcgctttgggaggccgaggtgggtggatcacctaaggtcgagagttcgagaccagcctgaccaacatggagaaaccccatctctactaaaaatacaaaattagccgggtgtggtggtgcctgcctgtaatcccagctattcgggaagctgagacaggagaattgcttgaacctgtgaggcggaggttggggtgagctgag…	chr18	58481869	ccCAAAATGCTGGGAtTacA	5	5' XX_____________X_XX_ 3'	TatAaTCCCAGCATTTTGgg	5	3' _XX_X_____________XX 5'	FALSE	clinvar2_18_58481869_ideal	0.259004	0.734783
chr11	9598201	9598465	264	clinvar2_18_58481869_ideal-reverse-reverse	chr11_9598201_9598465_264_clinvar2_18_58481869_ideal-reverse-reverse_775	clinvar2_18_58481869_ideal-reverse-reverse_F	TGCAAAATGCTGGGACTGAA	58.298	clinvar2_18_58481869_ideal-reverse-reverse_R	TGCAAAATGCTGGGACTGAA	58.298	775	ccCAAAATGCTGGGAtTacAggcatgagccactgcatctggccattataattatcttgaaagcatatattgttatgggtattgagacatctggacttctagttgttgtaggagtatgtcgttgcaggtatctttaagctgtttcctcaactgtaaacagcttgtgatcatgggtcgtgagtggcaaggaatgtgccttggctagttttaagatggagtttaggccaggcacggtggctcacgccTgtAaTCCCAGCATTTTGgA	chr18	58481869	ccCAAAATGCTGGGAtTacA	5	5' XX_____________X_XX_ 3'	TgtAaTCCCAGCATTTTGgA	4	3' _XX_X_____________X_ 5'	FALSE	clinvar2_18_58481869_ideal	0.510606	0.732609
chr17	76487507	76488260	753	clinvar2_18_58481869_ideal-reverse-reverse	chr17_76487507_76488260_753_clinvar2_18_58481869_ideal-reverse-reverse_750	clinvar2_18_58481869_ideal-reverse-reverse_F	TGCAAAATGCTGGGACTGAA	58.298	clinvar2_18_58481869_ideal-reverse-reverse_R	TGCAAAATGCTGGGACTGAA	58.298	750	ccCAAAATGCTGGGAtTacAggcgtgagccaccgcgcccgtcccttccctgcccttattcctccctctcgctccctgaattgactttcttcattcactgtccaccgctgttcagacagagagcgtgggccccgcaggaggtatctggacgtgggcacagcagccagcgccctgggtccagccacccggccgcccagcttcctaccttcgagtctgagtttgcccgcggcttcctgggtcttgctgtgaagggctttagagcatgttcttgtcttctccttgctctgtacagatgctccggtgtcaagcctcagtctgtggaagggtggctggacagacaggtggctggaaggacagatagacagctccaggccacacggtgcagcttcctgggtactca…	chr18	58481869	ccCAAAATGCTGGGAtTacA	5	5' XX_____________X_XX_ 3'	TgtAaTCCCAGCATTTTGgg	5	3' _XX_X_____________XX 5'	FALSE	clinvar2_18_58481869_ideal	0.166135	0.679891
chr17	9113278	9113923	645	clinvar2_18_58481869_ideal-reverse-reverse	chr17_9113278_9113923_645_clinvar2_18_58481869_ideal-reverse-reverse_750	clinvar2_18_58481869_ideal-reverse-reverse_F	TGCAAAATGCTGGGACTGAA	58.298	clinvar2_18_58481869_ideal-reverse-reverse_R	TGCAAAATGCTGGGACTGAA	58.298	750	ccCAAAATGCTGGGAtTacAggcatgagccaccgcactgggcctgtatacggtatttttaaagcagaaatacatataaaaaaagggtacatactgaccagtttgcgaaaatgttgtgactaaaggctcacaggaacttaaccctgtattttccctgggagcaatggttcattatttgctgactattcatggcagcttgatagaatgtgaataccacagctaatgagcatcaactgtatctgaaggagcccgcttctgaaaatgattatacagcaagctccgggagaacatgtcaggagattggcaccctcttattgcaggaagacactttctttgtgcaatccaagcagactttgctcaggagaggacagtccgagactagaaggcagcagaatgagat…	chr18	58481869	ccCAAAATGCTGGGAtTacA	5	5' XX_____________X_XX_ 3'	TgtAaTCCCAGCATTTTGgg	5	3' _XX_X_____________XX 5'	FALSE	clinvar2_18_58481869_ideal	0.204496	0.716848
chr19	4022622	4023239	617	clinvar2_18_58481869_ideal-reverse-reverse	chr19_4022622_4023239_617_clinvar2_18_58481869_ideal-reverse-reverse_750	clinvar2_18_58481869_ideal-reverse-reverse_F	TGCAAAATGCTGGGACTGAA	58.298	clinvar2_18_58481869_ideal-reverse-reverse_R	TGCAAAATGCTGGGACTGAA	58.298	750	ccCAAAATGCTGGGAtTacAggcgtgagccaccgcgcctggccgtttgtttttgtttttgtttttttgggtttttttggaaacagtctcactctgtcgcccaggcagtggtgtgatctccactcactgcaacctttgcctctcagcttcagacaattctcctgcctcagcctcccaagtagctgggattacaggcgcccgaaccaggcctggctattttttttttttttgagacaccacaccctgctgtttttttaagagatgcggcagccaggcgccgtagctcatgcctgtaattccagcacattgggaggccgaggtgggcagatcacctgaggtcgggagttcgagagcagcctggccaacatggagaaaccctacctctactaaaaatagaaaa…	chr18	58481869	ccCAAAATGCTGGGAtTacA	5	5' XX_____________X_XX_ 3'	TgtAaTCCCAGCATTTTGag	5	3' _XX_X_____________XX 5'	FALSE	clinvar2_18_58481869_ideal	0.211507	0.709239
chr21	36129163	36129728	565	clinvar2_18_58481869_ideal-reverse-reverse	chr21_36129163_36129728_565_clinvar2_18_58481869_ideal-reverse-reverse_775	clinvar2_18_58481869_ideal-reverse-reverse_F	TGCAAAATGCTGGGACTGAA	58.298	clinvar2_18_58481869_ideal-reverse-reverse_R	TGCAAAATGCTGGGACTGAA	58.298	775	ccCAAAATGCTGGGAtTacAggtatgagccacaggaaaaaaaaatcactttcccaatctgcaaaatggctactgtcctcaatttccccaaactaatccctctcaatgatgacctcaaatctctcaccctccaaagagataacagatgccctcaggaaggccttagtttccccaacatgcttgggtctaaacccacacactctgcctttccttctgttacaagagaagaggtgtgctgtttccccctccacacccccacctgattcctggatccacccgtgcttggtcttcccacacattttgttcttgcaattcttcctgttcttcaactgttctctctctgagattattgtcattacataaaaacatgctttaatatctctctcggcttttgaaattc…	chr18	58481869	ccCAAAATGCTGGGAtTacA	5	5' XX_____________X_XX_ 3'	TgtAaTCCCAGCATTTTGgA	4	3' _XX_X_____________X_ 5'	FALSE	clinvar2_18_58481869_ideal	0.236991	0.727717
chr21	32436318	32436920	602	clinvar2_18_58481869_ideal-reverse-reverse	chr21_32436318_32436920_602_clinvar2_18_58481869_ideal-reverse-reverse_750	clinvar2_18_58481869_ideal-reverse-reverse_F	TGCAAAATGCTGGGACTGAA	58.298	clinvar2_18_58481869_ideal-reverse-reverse_R	TGCAAAATGCTGGGACTGAA	58.298	750	ccCAAAATGCTGGGAtTacAgacatgagccaccacacctggccattcaattgtttttgtttcactttttcacacctatacaatcaaccaccactctctacctttggcttactgatgtgtaaggaagaattgaaaggaaaaataactatgactctgctatctttgcttctcctatgtcatcatttccagtggaagtggttggctactacagggaatcagatgagtagaaaaggctgggagagagttccttgtttgttcctgtttcttagaatgccattgacttggttttcaattctgattctataataagggaaagtgcaacctcttggtgctgtcagcatctctcgcagactccgttgtggacatagtaggcttcccttatgcccacttggagccttgc…	chr18	58481869	ccCAAAATGCTGGGAtTacA	5	5' XX_____________X_XX_ 3'	TgtAaTCCCAGCATTTTGgg	5	3' _XX_X_____________XX 5'	FALSE	clinvar2_18_58481869_ideal	0.226246	0.740217
chr22	50411047	50411513	466	clinvar2_18_58481869_ideal-reverse-reverse	chr22_50411047_50411513_466_clinvar2_18_58481869_ideal-reverse-reverse_750	clinvar2_18_58481869_ideal-reverse-reverse_F	TGCAAAATGCTGGGACTGAA	58.298	clinvar2_18_58481869_ideal-reverse-reverse_R	TGCAAAATGCTGGGACTGAA	58.298	750	ccCAAAATGCTGGGAtTacAggtgtgagcccccacacccggcctttaaatggtatctttttaattgaaattttgactgagattactgtatttacatgaggttgtatgaaataatatgaagaaaatccttggccaggagcagtggctcactccacccaacactttgggaggccgaggtgagtggatcacttgagcccatgagtttgagagcagcctggccaacatgccgaaaccccgtctctactaaaaatataaaaattagctgggtgtggtggcacacgcctgtaatcccagctccttggtggggctgagacaggagaatcacttgaacctgaaggcggaggttgcagtgagccaagattgggccactgcactccagcctaggtaacagagcgagact…	chr18	58481869	ccCAAAATGCTGGGAtTacA	5	5' XX_____________X_XX_ 3'	TgtAaTCCCAGCATTTTGgg	5	3' _XX_X_____________XX 5'	FALSE	clinvar2_18_58481869_ideal	0.288841	0.731522
chr1	182376303	182376650	347	clinvar2_18_58481869_ideal-reverse-reverse	chr1_182376303_182376650_347_clinvar2_18_58481869_ideal-reverse-reverse_750	clinvar2_18_58481869_ideal-reverse-reverse_F	TGCAAAATGCTGGGACTGAA	58.298	clinvar2_18_58481869_ideal-reverse-reverse_R	TGCAAAATGCTGGGACTGAA	58.298	750	ccCAAAATGCTGGGAtTacAggtgtgagccaccacacccagccgatgcttttaaatgatatataaaccctcagggttagaaagtgctgggctgagttacctgaggatgatggttatatagctttaggactcctaaagcacagaagccagagccctggaacagagagaaatggttcttcctaacctgaaataaatgtatgctaaatcattttatgattaaatattcctatcactactaatataaaatgctgcctcatatgcccctccctacccctccatgacacccaaatgctgtgttaaaatatggccaggcatgttggctcacaccTgtAaTCCCAGCATTTTGgg	chr18	58481869	ccCAAAATGCTGGGAtTacA	5	5' XX_____________X_XX_ 3'	TgtAaTCCCAGCATTTTGgg	5	3' _XX_X_____________XX 5'	FALSE	clinvar2_18_58481869_ideal	0.388184	0.732065
chr1	112690616	112691039	423	clinvar2_18_58481869_ideal-reverse-reverse	chr1_112690616_112691039_423_clinvar2_18_58481869_ideal-reverse-reverse_750	clinvar2_18_58481869_ideal-reverse-reverse_F	TGCAAAATGCTGGGACTGAA	58.298	clinvar2_18_58481869_ideal-reverse-reverse_R	TGCAAAATGCTGGGACTGAA	58.298	750	ccCAAAATGCTGGGAtTacAggggcgagccaccgtgcccagccaacatctctgtttttttaaacagctgtattgagataattcacataccatatgattcacccatttaaattacacaattcagtaatttttttagtatattcacaaatatgtgacactatcaccaccatcggttttagaacatttcattatcccaaaaagctatcacccttttatcctccacccactttgttcagccctaagaaactgctcatctacttcctgtctctgtagatttctctgtgctggatacttcatatggatggaagcgtaggatatgtgtagacatctctttttgtttttgctagatgttcacaaaatactgagttataaaagcaaactagccgggtgtggtggctca…	chr18	58481869	ccCAAAATGCTGGGAtTacA	5	5' XX_____________X_XX_ 3'	TgtAaTCCCAGCATTTTGgg	5	3' _XX_X_____________XX 5'	FALSE	clinvar2_18_58481869_ideal	0.325532	0.74837
chr1	26227031	26227277	246	clinvar2_18_58481869_ideal-reverse-reverse	chr1_26227031_26227277_246_clinvar2_18_58481869_ideal-reverse-reverse_775	clinvar2_18_58481869_ideal-reverse-reverse_F	TGCAAAATGCTGGGACTGAA	58.298	clinvar2_18_58481869_ideal-reverse-reverse_R	TGCAAAATGCTGGGACTGAA	58.298	775	ccCAAAATGCTGGGAtTatAggtgtgagccatcatgcccggcagttaacttatttgagtctcagcttcttgggtctcaacagtacatggcacttgtcattgtggggctggtggtttatccttcatcagaacctgagtctatccagaaatgattgaaaattcaagatacaggggcaagcaggtaggaggtgaaaattcaagatacaggccaggcagtggctcacactTgtAaTCCCAGCATTTTGCg	chr18	58481869	ccCAAAATGCTGGGAtTatA	5	5' XX_____________X_XX_ 3'	TgtAaTCCCAGCATTTTGCg	4	3' _XX_X______________X 5'	FALSE	clinvar2_18_58481869_ideal	0.504065	0.673913
chr4	3962763	3962929	166	clinvar2_18_58481869_ideal-reverse-reverse	chr4_3962763_3962929_166_clinvar2_18_58481869_ideal-reverse-reverse_750	clinvar2_18_58481869_ideal-reverse-reverse_F	TGCAAAATGCTGGGACTGAA	58.298	clinvar2_18_58481869_ideal-reverse-reverse_R	TGCAAAATGCTGGGACTGAA	58.298	750	ctCAAAATGCTGGGAtTacAggcatggccgttatgtctggcccttaaagctgctttttaataacagctttattgaaagataattcatataccatacaatttacccatttaaagtgtatcatttggacgggcatggtggctcacactTgtAaTCCCAGCATTTTGgg	chr18	58481869	ctCAAAATGCTGGGAtTacA	5	5' XX_____________X_XX_ 3'	TgtAaTCCCAGCATTTTGgg	5	3' _XX_X_____________XX 5'	FALSE	clinvar2_18_58481869_ideal	0.618072	0.557609
chr6	33474842	33475060	218	clinvar2_18_58481869_ideal-reverse-reverse	chr6_33474842_33475060_218_clinvar2_18_58481869_ideal-reverse-reverse_750	clinvar2_18_58481869_ideal-reverse-reverse_F	TGCAAAATGCTGGGACTGAA	58.298	clinvar2_18_58481869_ideal-reverse-reverse_R	TGCAAAATGCTGGGACTGAA	58.298	750	ccCAAAATGCTGGGAtTtcAggcatgagccactgcagccggccaggaaccagtatttttagtacaagagaaatgatacaattatataatcaaagaaactaagtgaaaacacaataatgctaaaattgaattgaaaaatcaatattaactcattgtttttaaaaatatattttctgggccaggcatggtggctcacgtcTgtAaTCCCAGCATTTTGgg	chr18	58481869	ccCAAAATGCTGGGAtTtcA	5	5' XX_____________X_XX_ 3'	TgtAaTCCCAGCATTTTGgg	5	3' _XX_X_____________XX 5'	FALSE	clinvar2_18_58481869_ideal	0.510092	0.604348
chr6	14982903	14983323	420	clinvar2_18_58481869_ideal-reverse-reverse	chr6_14982903_14983323_420_clinvar2_18_58481869_ideal-reverse-reverse_750	clinvar2_18_58481869_ideal-reverse-reverse_F	TGCAAAATGCTGGGACTGAA	58.298	clinvar2_18_58481869_ideal-reverse-reverse_R	TGCAAAATGCTGGGACTGAA	58.298	750	ccCAAAATGCTGGGAtTacAggggtgagccaccacgcccggccgtgagaccctatctcttaaaaaacaaaacaaaacaaaacaaaagctggttatggtggtgcacacttatggaggctgcagcaggaggatcctatgagcctgggagatggaggctgccatgagctctgattgtgccactgcactgcagcctgattgagagagcaagaccttgtctcaaaaaaatggaaaattttcactgcttcacaaaactgaatagcagaaacttaaaatggtttggtggtagtagcatgtgtatgttacctctgaattaaatgttcctggcaagtgacttaattgtgatatgaatattacaatttttgttaagtagaaaccaaagtccaggcacagtggctcactt…	chr18	58481869	ccCAAAATGCTGGGAtTacA	5	5' XX_____________X_XX_ 3'	TgtAaTCCCAGCATTTTGgg	5	3' _XX_X_____________XX 5'	FALSE	clinvar2_18_58481869_ideal	0.331429	0.756522
chr7	154382983	154383650	667	clinvar2_18_58481869_ideal-reverse-reverse	chr7_154382983_154383650_667_clinvar2_18_58481869_ideal-reverse-reverse_750	clinvar2_18_58481869_ideal-reverse-reverse_F	TGCAAAATGCTGGGACTGAA	58.298	clinvar2_18_58481869_ideal-reverse-reverse_R	TGCAAAATGCTGGGACTGAA	58.298	750	ccCAAAATGCTGGGAtTacAggcttgagccactgtgcctggccaatattccttttaaaatctcaaacctgccaaaacatacaggagggagaattattagctcatcagattcagtatatcaaaatgaacctgctgacaaggtggaacataattcacagactacagctgttattaatgtgtgactatttctggcaaggcccagggtgcacaatcagaaaactattaatatataacaggctgaagtggaaatgtgaatgagccaatacttggaattcctatagtatttacactaactgttcctctgcccttctgaactgagtacttcgcaactcataaaatacaatttcctgttttccactttgcagcctcttcacatctcctatttcttctggctcctcta…	chr18	58481869	ccCAAAATGCTGGGAtTacA	5	5' XX_____________X_XX_ 3'	TgtAaTCCCAGCATTTTGgg	5	3' _XX_X_____________XX 5'	FALSE	clinvar2_18_58481869_ideal	0.195952	0.710326
chr7	77652578	77653058	480	clinvar2_18_58481869_ideal-reverse-reverse	chr7_77652578_77653058_480_clinvar2_18_58481869_ideal-reverse-reverse_750	clinvar2_18_58481869_ideal-reverse-reverse_F	TGCAAAATGCTGGGACTGAA	58.298	clinvar2_18_58481869_ideal-reverse-reverse_R	TGCAAAATGCTGGGACTGAA	58.298	750	ccCAAAATGCTGGGAtTacAggcgtgagtccaagacacacacacacacacacgcacacacacgtgtgtatgtatgtatgtgtgtgtgtgtatatatatatatatattgtgtgtaatttttttttttgagacgagactttatggccaggctggagtgcagtggtgcaatctcggctcactgcaacctccccctcccgggttcaagcgattctcctgcctcagcctcctgcgtagctgggactacagtcacacaccaccgtgcccagctaatttttttttttgtatttttagtagagacggagtttcaccatgttagccaggatggtctcgatatcttaacctcgtgatccgcctgcctcggcctcccaaagtcctgggattacaggtgtgagccaccacg…	chr18	58481869	ccCAAAATGCTGGGAtTacA	5	5' XX_____________X_XX_ 3'	TgtAaTCCCAGCATTTTGgc	5	3' _XX_X_____________XX 5'	FALSE	clinvar2_18_58481869_ideal	0.285417	0.744565
chr19	10987774	10987879	105	clinvar2_19_10987801_ideal	chr19_10987774_10987879_105_clinvar2_19_10987801_ideal_838	clinvar2_19_10987801_ideal_F	GAAGCTGATTCCCCCGCAG	60.821	clinvar2_19_10987801_ideal_R	GGCTTCTGGATGGGGGTG	59.723	838	GcccgTGATgCCaCCGCAGacccagtcccccgggcagccggcccagcccgcgcccatggtgccactgcaccagaagcagagccgcatCACCCCCATCCAGAAGCC	chr19	10987801	GcccgTGATgCCaCCGCAG	6	5' _XXXX____X__X______ 3'	CACCCCCATCCAGAAGCC	0	3' __________________ 5'	TRUE	clinvar2_19_10987801_ideal	0.934286	0.563793
chr10	43482647	43482828	181	clinvar2_19_19934554_ideal	chr10_43482647_43482828_181_clinvar2_19_19934554_ideal_780	clinvar2_19_19934554_ideal_F	TGGAGAGAAACCCTACAAATGTGA	59.65	clinvar2_19_19934554_ideal_R	AGGTTTCTCTCCAGTATGAAGTATCT	58.871	780	TGGcGAGAAACCCTAtgAgTGTaAggaatgtgggaaaactttctcccagaagccaaacttcattaatcatcagtgaactcacacaggagagagaccctttgaatgcaatgaatgtcaaaaatccttctctgtgaagtcaaaacttagagaacatcAGAgAaTTCAcACaGGgGAGAAACCc	chr19	19934554	TGGcGAGAAACCCTAtgAgTGTaA	5	5' ___X___________XX_X___X_ 3'	AGAgAaTTCAcACaGGgGAGAAACCc	6	3' ___X_X____X__X__X________X 5'	TRUE	clinvar2_19_19934554_ideal	0.724862	0.724862
chr10	43482563	43482828	265	clinvar2_19_19934554_ideal	chr10_43482563_43482828_265_clinvar2_19_19934554_ideal_780	clinvar2_19_19934554_ideal_F	TGGAGAGAAACCCTACAAATGTGA	59.65	clinvar2_19_19934554_ideal_R	AGGTTTCTCTCCAGTATGAAGTATCT	58.871	780	aGGAGAGAAACCCTAtggATGTaAtgaatgtcagaaagcctttggtgataggtcagctctaaaagtacatcagagaatacatactggcgagaaaccctatgagtgtaaggaatgtgggaaaactttctcccagaagccaaacttcattaatcatcagtgaactcacacaggagagagaccctttgaatgcaatgaatgtcaaaaatccttctctgtgaagtcaaaacttagagaacatcAGAgAaTTCAcACaGGgGAGAAACCc	chr19	19934554	aGGAGAGAAACCCTAtggATGTaA	5	5' X______________XXX____X_ 3'	AGAgAaTTCAcACaGGgGAGAAACCc	6	3' ___X_X____X__X__X________X 5'	TRUE	clinvar2_19_19934554_ideal	0.521509	0.763536
chr10	43482563	43482660	97	clinvar2_19_19934554_ideal	chr10_43482563_43482660_97_clinvar2_19_19934554_ideal_800	clinvar2_19_19934554_ideal_F	TGGAGAGAAACCCTACAAATGTGA	59.65	clinvar2_19_19934554_ideal_R	AGGTTTCTCTCCAGTATGAAGTATCT	58.871	800	aGGAGAGAAACCCTAtggATGTaAtgaatgtcagaaagcctttggtgataggtcagctctaaaagtacatcAGAgAaTaCATACTGGcGAGAAACCc	chr19	19934554	aGGAGAGAAACCCTAtggATGTaA	5	5' X______________XXX____X_ 3'	AGAgAaTaCATACTGGcGAGAAACCc	5	3' ___X_X_X________X________X 5'	TRUE	clinvar2_19_19934554_ideal	0.795876	0.426519
chr11	63470245	63470343	98	clinvar2_19_19934554_ideal	chr11_63470245_63470343_98_clinvar2_19_19934554_ideal_840	clinvar2_19_19934554_ideal_F	TGGAGAGAAACCCTACAAATGTGA	59.65	clinvar2_19_19934554_ideal_R	AGGTTTCTCTCCAGTATGAAGTATCT	58.871	840	TaGAGAGAAACCCTAtAAATGTaAaggatgtgacaaagccttttaagtgcatctcaagccttagtaaacataAGATAaTTCgTgCTGGAGAaAAACCc	chr19	19934554	TaGAGAGAAACCCTAtAAATGTaA	3	5' _X_____________X______X_ 3'	AGATAaTTCgTgCTGGAGAaAAACCc	5	3' _____X___X_X_______X_____X 5'	TRUE	clinvar2_19_19934554_ideal	0.803061	0.434807
chr11	63470161	63470343	182	clinvar2_19_19934554_ideal	chr11_63470161_63470343_182_clinvar2_19_19934554_ideal_780	clinvar2_19_19934554_ideal_F	TGGAGAGAAACCCTACAAATGTGA	59.65	clinvar2_19_19934554_ideal_R	AGGTTTCTCTCCAGTATGAAGTATCT	58.871	780	TaGAcAGAAttCtTACAgATGTGAataatgtggcaaagcctttaactggtcttcaaaccttaatgaacataagagaattcacagtagagagaaaccctataaatgtaaaggatgtgacaaagccttttaagtgcatctcaagccttagtaaacataAGATAaTTCgTgCTGGAGAaAAACCc	chr19	19934554	TaGAcAGAAttCtTACAgATGTGA	6	5' _X__X____XX_X____X______ 3'	AGATAaTTCgTgCTGGAGAaAAACCc	5	3' _____X___X_X_______X_____X 5'	TRUE	clinvar2_19_19934554_ideal	0.803846	0.808287
chr11	63469765	63470343	578	clinvar2_19_19934554_ideal	chr11_63469765_63470343_578_clinvar2_19_19934554_ideal_840	clinvar2_19_19934554_ideal_F	TGGAGAGAAACCCTACAAATGTGA	59.65	clinvar2_19_19934554_ideal_R	AGGTTTCTCTCCAGTATGAAGTATCT	58.871	840	TGGAGAGAAACCtTtCAAATGTaAagaatacggcaaattggccaggtgcagtggctcacacttttaatactagcattttgggaggccaaggtgagtggatcacctgaggtcaggagttcaagaccagcctgaccagcatggtgaaaccccatctccactaaaaatacaaaaaaattagccaggcttggtggcacgcacctacagttccagctattcaggaggctgaggcaggagaatagcttgaacccaggaggtggaagttgcagtgagctaagatcgcgccattgcacttcagcctgggtgacagagcaagactcccatctcaaaaaaaaaaaaagaatgtggcaaattatttcacatgctctcacacctaactcaacatcagagaagtcatactag…	chr19	19934554	TGGAGAGAAACCtTtCAAATGTaA	3	5' ____________X_X_______X_ 3'	AGATAaTTCgTgCTGGAGAaAAACCc	5	3' _____X___X_X_______X_____X 5'	TRUE	clinvar2_19_19934554_ideal	0.237543	0.758564
chr11	63469765	63470174	409	clinvar2_19_19934554_ideal	chr11_63469765_63470174_409_clinvar2_19_19934554_ideal_800	clinvar2_19_19934554_ideal_F	TGGAGAGAAACCCTACAAATGTGA	59.65	clinvar2_19_19934554_ideal_R	AGGTTTCTCTCCAGTATGAAGTATCT	58.871	800	TGGAGAGAAACCtTtCAAATGTaAagaatacggcaaattggccaggtgcagtggctcacacttttaatactagcattttgggaggccaaggtgagtggatcacctgaggtcaggagttcaagaccagcctgaccagcatggtgaaaccccatctccactaaaaatacaaaaaaattagccaggcttggtggcacgcacctacagttccagctattcaggaggctgaggcaggagaatagcttgaacccaggaggtggaagttgcagtgagctaagatcgcgccattgcacttcagcctgggtgacagagcaagactcccatctcaaaaaaaaaaaaagaatgtggcaaattatttcacatgctctcacacctaactcaacatcAGAgAagTCATACTaG…	chr19	19934554	TGGAGAGAAACCtTtCAAATGTaA	3	5' ____________X_X_______X_ 3'	AGAgAagTCATACTaGAcAGAAttCT	7	3' ___X_XX_______X__X____XX__ 5'	TRUE	clinvar2_19_19934554_ideal	0.354034	0.8
chr12	133106332	133106513	181	clinvar2_19_19934554_ideal	chr12_133106332_133106513_181_clinvar2_19_19934554_ideal_820	clinvar2_19_19934554_ideal_F	TGGAGAGAAACCCTACAAATGTGA	59.65	clinvar2_19_19934554_ideal_R	AGGTTTCTCTCCAGTATGAAGTATCT	58.871	820	TGGAGAaAAgCtCTAtgAATGTGAtgaatgtggtaaagttttcacttggcatgcatcccttattcaacatacgaagagtcacactggagagaaaccctatgcgtgtgctgaatgtgataaagccttcagccggagcttttccctcattctacatcAGAgAacTCATACTGGAGAGAAACCc	chr19	19934554	TGGAGAaAAgCtCTAtgAATGTGA	5	5' ______X__X_X___XX_______ 3'	AGAgAacTCATACTGGAGAGAAACCc	4	3' ___X_XX__________________X 5'	TRUE	clinvar2_19_19934554_ideal	0.771271	0.771271
chr12	124012641	124012738	97	clinvar2_19_19934554_ideal	chr12_124012641_124012738_97_clinvar2_19_19934554_ideal_840	clinvar2_19_19934554_ideal_F	TGGAGAGAAACCCTACAAATGTGA	59.65	clinvar2_19_19934554_ideal_R	AGGTTTCTCTCCAGTATGAAGTATCT	58.871	840	aGGAGAGAAACCCTAtAAATGTtAtgagtgtgggaaggcgttcagtcagagttcgagcctctgcatccaccAGAgAgTcCAcACTGGAGAGAAACCc	chr19	19934554	aGGAGAGAAACCCTAtAAATGTtA	3	5' X______________X______X_ 3'	AGAgAgTcCAcACTGGAGAGAAACCc	5	3' ___X_X_X__X______________X 5'	TRUE	clinvar2_19_19934554_ideal	0.779381	0.41768
chr12	57967985	57968082	97	clinvar2_19_19934554_ideal	chr12_57967985_57968082_97_clinvar2_19_19934554_ideal_820	clinvar2_19_19934554_ideal_F	TGGAGAGAAACCCTACAAATGTGA	59.65	clinvar2_19_19934554_ideal_R	AGGTTTCTCTCCAGTATGAAGTATCT	58.871	820	TaaAGAGAAAaCCTcCAAgTGTGAagaatgtggcaaatccttcagtgaatcctcaattcttaagagacgcaAGATAaTTCATACTGGAGAGAAAttc	chr19	19934554	TaaAGAGAAAaCCTcCAAgTGTGA	5	5' _XX_______X___X___X_____ 3'	AGATAaTTCATACTGGAGAGAAAttc	4	3' _____X_________________XXX 5'	TRUE	clinvar2_19_19934554_ideal	0.797938	0.427624
chr12	57967900	57968082	182	clinvar2_19_19934554_ideal	chr12_57967900_57968082_182_clinvar2_19_19934554_ideal_880	clinvar2_19_19934554_ideal_F	TGGAGAGAAACCCTACAAATGTGA	59.65	clinvar2_19_19934554_ideal_R	AGGTTTCTCTCCAGTATGAAGTATCT	58.871	880	gGGAGAGAAACCCTACAAAcGTGAagaatgtggcaaaggctgttaaccaattctcaaaccttactaaacataagaaaatttatactaaagagaaaacctccaagtgtgaagaatgtggcaaatccttcagtgaatcctcaattcttaagagacgcaAGATAaTTCATACTGGAGAGAAAttc	chr19	19934554	gGGAGAGAAACCCTACAAAcGTGA	2	5' X__________________X____ 3'	AGATAaTTCATACTGGAGAGAAAttc	4	3' _____X_________________XXX 5'	TRUE	clinvar2_19_19934554_ideal	0.835714	0.840331
chr12	57967900	57967998	98	clinvar2_19_19934554_ideal	chr12_57967900_57967998_98_clinvar2_19_19934554_ideal_820	clinvar2_19_19934554_ideal_F	TGGAGAGAAACCCTACAAATGTGA	59.65	clinvar2_19_19934554_ideal_R	AGGTTTCTCTCCAGTATGAAGTATCT	58.871	820	gGGAGAGAAACCCTACAAAcGTGAagaatgtggcaaaggctgttaaccaattctcaaaccttactaaacataAGAaAaTTtATACTaaAGAGAAAaCc	chr19	19934554	gGGAGAGAAACCCTACAAAcGTGA	2	5' X__________________X____ 3'	AGAaAaTTtATACTaaAGAGAAAaCc	7	3' ___X_X__X_____XX_______X_X 5'	TRUE	clinvar2_19_19934554_ideal	0.85	0.460221
chr12	57967817	57968082	265	clinvar2_19_19934554_ideal	chr12_57967817_57968082_265_clinvar2_19_19934554_ideal_900	clinvar2_19_19934554_ideal_F	TGGAGAGAAACCCTACAAATGTGA	59.65	clinvar2_19_19934554_ideal_R	AGGTTTCTCTCCAGTATGAAGTATCT	58.871	900	TGGAaAGAAACCCTACAAATGTGAagagtgtggccaattttttaactggtcctcacaccttactatacataagtaattcatatgggagagaaaccctacaaacgtgaagaatgtggcaaaggctgttaaccaattctcaaaccttactaaacataagaaaatttatactaaagagaaaacctccaagtgtgaagaatgtggcaaatccttcagtgaatcctcaattcttaagagacgcaAGATAaTTCATACTGGAGAGAAAttc	chr19	19934554	TGGAaAGAAACCCTACAAATGTGA	1	5' ____X___________________ 3'	AGATAaTTCATACTGGAGAGAAAttc	4	3' _____X_________________XXX 5'	TRUE	clinvar2_19_19934554_ideal	0.573585	0.839779
chr12	57967817	57967998	181	clinvar2_19_19934554_ideal	chr12_57967817_57967998_181_clinvar2_19_19934554_ideal_840	clinvar2_19_19934554_ideal_F	TGGAGAGAAACCCTACAAATGTGA	59.65	clinvar2_19_19934554_ideal_R	AGGTTTCTCTCCAGTATGAAGTATCT	58.871	840	TGGAaAGAAACCCTACAAATGTGAagagtgtggccaattttttaactggtcctcacaccttactatacataagtaattcatatgggagagaaaccctacaaacgtgaagaatgtggcaaaggctgttaaccaattctcaaaccttactaaacataAGAaAaTTtATACTaaAGAGAAAaCc	chr19	19934554	TGGAaAGAAACCCTACAAATGTGA	1	5' ____X___________________ 3'	AGAaAaTTtATACTaaAGAGAAAaCc	7	3' ___X_X__X_____XX_______X_X 5'	TRUE	clinvar2_19_19934554_ideal	0.844199	0.844199
chr12	57967732	57968082	350	clinvar2_19_19934554_ideal	chr12_57967732_57968082_350_clinvar2_19_19934554_ideal_920	clinvar2_19_19934554_ideal_F	TGGAGAGAAACCCTACAAATGTGA	59.65	clinvar2_19_19934554_ideal_R	AGGTTTCTCTCCAGTATGAAGTATCT	58.871	920	TGGAGAGAAACCCTACAAATGTGAagaatgtggcgaagttttttaaccagtcctcgcaccttactattcataagacaattcatactggaaagaaaccctacaaatgtgaagagtgtggccaattttttaactggtcctcacaccttactatacataagtaattcatatgggagagaaaccctacaaacgtgaagaatgtggcaaaggctgttaaccaattctcaaaccttactaaacataagaaaatttatactaaagagaaaacctccaagtgtgaagaatgtggcaaatccttcagtgaatcctcaattcttaagagacgcaAGATAaTTCATACTGGAGAGAAAttc	chr19	19934554	TGGAGAGAAACCCTACAAATGTGA	0	5' ________________________ 3'	AGATAaTTCATACTGGAGAGAAAttc	4	3' _____X_________________XXX 5'	TRUE	clinvar2_19_19934554_ideal	0.446	0.862431
chr12	57967732	57967998	266	clinvar2_19_19934554_ideal	chr12_57967732_57967998_266_clinvar2_19_19934554_ideal_860	clinvar2_19_19934554_ideal_F	TGGAGAGAAACCCTACAAATGTGA	59.65	clinvar2_19_19934554_ideal_R	AGGTTTCTCTCCAGTATGAAGTATCT	58.871	860	TGGAGAGAAACCCTACAAATGTGAagaatgtggcgaagttttttaaccagtcctcgcaccttactattcataagacaattcatactggaaagaaaccctacaaatgtgaagagtgtggccaattttttaactggtcctcacaccttactatacataagtaattcatatgggagagaaaccctacaaacgtgaagaatgtggcaaaggctgttaaccaattctcaaaccttactaaacataAGAaAaTTtATACTaaAGAGAAAaCc	chr19	19934554	TGGAGAGAAACCCTACAAATGTGA	0	5' ________________________ 3'	AGAaAaTTtATACTaaAGAGAAAaCc	7	3' ___X_X__X_____XX_______X_X 5'	TRUE	clinvar2_19_19934554_ideal	0.58985	0.866851
chr12	57967732	57967830	98	clinvar2_19_19934554_ideal	chr12_57967732_57967830_98_clinvar2_19_19934554_ideal_920	clinvar2_19_19934554_ideal_F	TGGAGAGAAACCCTACAAATGTGA	59.65	clinvar2_19_19934554_ideal_R	AGGTTTCTCTCCAGTATGAAGTATCT	58.871	920	TGGAGAGAAACCCTACAAATGTGAagaatgtggcgaagttttttaaccagtcctcgcaccttactattcataAGAcAaTTCATACTGGAaAGAAACCc	chr19	19934554	TGGAGAGAAACCCTACAAATGTGA	0	5' ________________________ 3'	AGAcAaTTCATACTGGAaAGAAACCc	4	3' ___X_X___________X_______X 5'	TRUE	clinvar2_19_19934554_ideal	0.854082	0.462431
chr14	50472053	50472245	192	clinvar2_19_19934554_ideal	chr14_50472053_50472245_192_clinvar2_19_19934554_ideal_820	clinvar2_19_19934554_ideal_F	TGGAGAGAAACCCTACAAATGTGA	59.65	clinvar2_19_19934554_ideal_R	AGGTTTCTCTCCAGTATGAAGTATCT	58.871	820	TGGtGAtAAACttTAtgAATGTGAaaaatgtggtaaaaccttcagacatttcagttcccttcgaacacatgaaaaaactcatactggagagaaactctatgaaggtaaaaaaaaaaaaaaaaaagtggtaaagcctttagtcgtttcaattaccttgaaacacatgAcAgAaTTCATACTGGAGAGAAACCT	chr19	19934554	TGGtGAtAAACttTAtgAATGTGA	6	5' ___X__X____XX__XX_______ 3'	AcAgAaTTCATACTGGAGAGAAACCT	3	3' _X_X_X____________________ 5'	TRUE	clinvar2_19_19934554_ideal	0.711979	0.755249
chr14	50472053	50472150	97	clinvar2_19_19934554_ideal	chr14_50472053_50472150_97_clinvar2_19_19934554_ideal_760	clinvar2_19_19934554_ideal_F	TGGAGAGAAACCCTACAAATGTGA	59.65	clinvar2_19_19934554_ideal_R	AGGTTTCTCTCCAGTATGAAGTATCT	58.871	760	TGGtGAtAAACttTAtgAATGTGAaaaatgtggtaaaaccttcagacatttcagttcccttcgaacacatgAaAaAacTCATACTGGAGAGAAACtc	chr19	19934554	TGGtGAtAAACttTAtgAATGTGA	6	5' ___X__X____XX__XX_______ 3'	AaAaAacTCATACTGGAGAGAAACtc	6	3' _X_X_XX_________________XX 5'	TRUE	clinvar2_19_19934554_ideal	0.808247	0.433149
chr14	50471969	50472245	276	clinvar2_19_19934554_ideal	chr14_50471969_50472245_276_clinvar2_19_19934554_ideal_880	clinvar2_19_19934554_ideal_F	TGGAGAGAAACCCTACAAATGTGA	59.65	clinvar2_19_19934554_ideal_R	AGGTTTCTCTCCAGTATGAAGTATCT	58.871	880	TGGAGAGAAACCCTACgAAcGTcAaaaatgtggtaaatcctccagtcatttcagttacctttaaacacatgagagaactcatactggtgataaactttatgaatgtgaaaaatgtggtaaaaccttcagacatttcagttcccttcgaacacatgaaaaaactcatactggagagaaactctatgaaggtaaaaaaaaaaaaaaaaaagtggtaaagcctttagtcgtttcaattaccttgaaacacatgAcAgAaTTCATACTGGAGAGAAACCT	chr19	19934554	TGGAGAGAAACCCTACgAAcGTcA	3	5' ________________X__X__X_ 3'	AcAgAaTTCATACTGGAGAGAAACCT	3	3' _X_X_X____________________ 5'	TRUE	clinvar2_19_19934554_ideal	0.518478	0.790608
chr14	50471969	50472150	181	clinvar2_19_19934554_ideal	chr14_50471969_50472150_181_clinvar2_19_19934554_ideal_820	clinvar2_19_19934554_ideal_F	TGGAGAGAAACCCTACAAATGTGA	59.65	clinvar2_19_19934554_ideal_R	AGGTTTCTCTCCAGTATGAAGTATCT	58.871	820	TGGAGAGAAACCCTACgAAcGTcAaaaatgtggtaaatcctccagtcatttcagttacctttaaacacatgagagaactcatactggtgataaactttatgaatgtgaaaaatgtggtaaaaccttcagacatttcagttcccttcgaacacatgAaAaAacTCATACTGGAGAGAAACtc	chr19	19934554	TGGAGAGAAACCCTACgAAcGTcA	3	5' ________________X__X__X_ 3'	AaAaAacTCATACTGGAGAGAAACtc	6	3' _X_X_XX_________________XX 5'	TRUE	clinvar2_19_19934554_ideal	0.754696	0.754696
chr14	50471969	50472066	97	clinvar2_19_19934554_ideal	chr14_50471969_50472066_97_clinvar2_19_19934554_ideal_820	clinvar2_19_19934554_ideal_F	TGGAGAGAAACCCTACAAATGTGA	59.65	clinvar2_19_19934554_ideal_R	AGGTTTCTCTCCAGTATGAAGTATCT	58.871	820	TGGAGAGAAACCCTACgAAcGTcAaaaatgtggtaaatcctccagtcatttcagttacctttaaacacatgAGAgAacTCATACTGGtGAtAAACtT	chr19	19934554	TGGAGAGAAACCCTACgAAcGTcA	3	5' ________________X__X__X_ 3'	AGAgAacTCATACTGGtGAtAAACtT	6	3' ___X_XX_________X__X____X_ 5'	TRUE	clinvar2_19_19934554_ideal	0.810309	0.434254
chr16	68564346	68564527	181	clinvar2_19_19934554_ideal	chr16_68564346_68564527_181_clinvar2_19_19934554_ideal_840	clinvar2_19_19934554_ideal_F	TGGAGAGAAACCCTACAAATGTGA	59.65	clinvar2_19_19934554_ideal_R	AGGTTTCTCTCCAGTATGAAGTATCT	58.871	840	TGGAGAGAAACCCTAtgAATGTaAtgagtgtggagaagcctttagtcgacgctcatcgcttactcaacatgagagaacccacactggagagaaaccctatgaatgtattgactgtgggaaagcctttagtcaaagttcatctctcattcagcatgAGAgAacTCATACTGGAGAGAAgCCc	chr19	19934554	TGGAGAGAAACCCTAtgAATGTaA	3	5' _______________XX_____X_ 3'	AGAgAacTCATACTGGAGAGAAgCCc	5	3' ___X_XX_______________X__X 5'	TRUE	clinvar2_19_19934554_ideal	0.761326	0.761326
chr16	68564262	68564527	265	clinvar2_19_19934554_ideal	chr16_68564262_68564527_265_clinvar2_19_19934554_ideal_840	clinvar2_19_19934554_ideal_F	TGGAGAGAAACCCTACAAATGTGA	59.65	clinvar2_19_19934554_ideal_R	AGGTTTCTCTCCAGTATGAAGTATCT	58.871	840	TGGAGAGAAACCCTAtcAATGTaAtgtatgtgggaaagctttcaaaaggagtacaagtttcatagagcatcacagaattcatactggagagaaaccctatgaatgtaatgagtgtggagaagcctttagtcgacgctcatcgcttactcaacatgagagaacccacactggagagaaaccctatgaatgtattgactgtgggaaagcctttagtcaaagttcatctctcattcagcatgAGAgAacTCATACTGGAGAGAAgCCc	chr19	19934554	TGGAGAGAAACCCTAtcAATGTaA	3	5' _______________XX_____X_ 3'	AGAgAacTCATACTGGAGAGAAgCCc	5	3' ___X_XX_______________X__X 5'	TRUE	clinvar2_19_19934554_ideal	0.546415	0.8
chr16	68564262	68564359	97	clinvar2_19_19934554_ideal	chr16_68564262_68564359_97_clinvar2_19_19934554_ideal_860	clinvar2_19_19934554_ideal_F	TGGAGAGAAACCCTACAAATGTGA	59.65	clinvar2_19_19934554_ideal_R	AGGTTTCTCTCCAGTATGAAGTATCT	58.871	860	TGGAGAGAAACCCTAtcAATGTaAtgtatgtgggaaagctttcaaaaggagtacaagtttcatagagcatcAcAgAaTTCATACTGGAGAGAAACCc	chr19	19934554	TGGAGAGAAACCCTAtcAATGTaA	3	5' _______________XX_____X_ 3'	AcAgAaTTCATACTGGAGAGAAACCc	4	3' _X_X_X___________________X 5'	TRUE	clinvar2_19_19934554_ideal	0.847423	0.454144
chr16	68564205	68564527	322	clinvar2_19_19934554_ideal	chr16_68564205_68564527_322_clinvar2_19_19934554_ideal_800	clinvar2_19_19934554_ideal_F	TGGAGAGAAACCCTACAAATGTGA	59.65	clinvar2_19_19934554_ideal_R	AGGTTTCTCTCCAGTATGAAGTATCT	58.871	800	TGcAGAGAAcCCCTAtgAtTGTGAgcaggcttttagtcagcaagctatttctcatcctggagagaaaccctatcaatgtaatgtatgtgggaaagctttcaaaaggagtacaagtttcatagagcatcacagaattcatactggagagaaaccctatgaatgtaatgagtgtggagaagcctttagtcgacgctcatcgcttactcaacatgagagaacccacactggagagaaaccctatgaatgtattgactgtgggaaagcctttagtcaaagttcatctctcattcagcatgAGAgAacTCATACTGGAGAGAAgCCc	chr19	19934554	TGcAGAGAAcCCCTAtgAtTGTGA	5	5' __X______X_____XX_X_____ 3'	AGAgAacTCATACTGGAGAGAAgCCc	5	3' ___X_XX_______________X__X 5'	TRUE	clinvar2_19_19934554_ideal	0.446894	0.795028
chr16	68564205	68564359	154	clinvar2_19_19934554_ideal	chr16_68564205_68564359_154_clinvar2_19_19934554_ideal_820	clinvar2_19_19934554_ideal_F	TGGAGAGAAACCCTACAAATGTGA	59.65	clinvar2_19_19934554_ideal_R	AGGTTTCTCTCCAGTATGAAGTATCT	58.871	820	TGcAGAGAAcCCCTAtgAtTGTGAgcaggcttttagtcagcaagctatttctcatcctggagagaaaccctatcaatgtaatgtatgtgggaaagctttcaaaaggagtacaagtttcatagagcatcAcAgAaTTCATACTGGAGAGAAACCc	chr19	19934554	TGcAGAGAAcCCCTAtgAtTGTGA	5	5' __X______X_____XX_X_____ 3'	AcAgAaTTCATACTGGAGAGAAACCc	4	3' _X_X_X___________________X 5'	TRUE	clinvar2_19_19934554_ideal	0.781169	0.664641
chr16	68564121	68564527	406	clinvar2_19_19934554_ideal	chr16_68564121_68564527_406_clinvar2_19_19934554_ideal_760	clinvar2_19_19934554_ideal_F	TGGAGAGAAACCCTACAAATGTGA	59.65	clinvar2_19_19934554_ideal_R	AGGTTTCTCTCCAGTATGAAGTATCT	58.871	760	cGaAGtGAAAtCCTACcAtTGTaAtgactgtggggaagactttagtcacattacagactttactgaccatcagaggatccatactgcagagaacccctatgattgtgagcaggcttttagtcagcaagctatttctcatcctggagagaaaccctatcaatgtaatgtatgtgggaaagctttcaaaaggagtacaagtttcatagagcatcacagaattcatactggagagaaaccctatgaatgtaatgagtgtggagaagcctttagtcgacgctcatcgcttactcaacatgagagaacccacactggagagaaaccctatgaatgtattgactgtgggaaagcctttagtcaaagttcatctctcattcagcatgAGAgAacTCATACTGGAGA…	chr19	19934554	cGaAGtGAAAtCCTACcAtTGTaA	7	5' X_X__X____X_____X_X___X_ 3'	AGAgAacTCATACTGGAGAGAAgCCc	5	3' ___X_XX_______________X__X 5'	TRUE	clinvar2_19_19934554_ideal	0.359852	0.807182
chr16	68564121	68564359	238	clinvar2_19_19934554_ideal	chr16_68564121_68564359_238_clinvar2_19_19934554_ideal_780	clinvar2_19_19934554_ideal_F	TGGAGAGAAACCCTACAAATGTGA	59.65	clinvar2_19_19934554_ideal_R	AGGTTTCTCTCCAGTATGAAGTATCT	58.871	780	cGaAGtGAAAtCCTACcAtTGTaAtgactgtggggaagactttagtcacattacagactttactgaccatcagaggatccatactgcagagaacccctatgattgtgagcaggcttttagtcagcaagctatttctcatcctggagagaaaccctatcaatgtaatgtatgtgggaaagctttcaaaaggagtacaagtttcatagagcatcAcAgAaTTCATACTGGAGAGAAACCc	chr19	19934554	cGaAGtGAAAtCCTACcAtTGTaA	7	5' X_X__X____X_____X_X___X_ 3'	AcAgAaTTCATACTGGAGAGAAACCc	4	3' _X_X_X___________________X 5'	TRUE	clinvar2_19_19934554_ideal	0.598739	0.787293
chr16	68563785	68564527	742	clinvar2_19_19934554_ideal	chr16_68563785_68564527_742_clinvar2_19_19934554_ideal_820	clinvar2_19_19934554_ideal_F	TGGAGAGAAACCCTACAAATGTGA	59.65	clinvar2_19_19934554_ideal_R	AGGTTTCTCTCCAGTATGAAGTATCT	58.871	820	TGGAGAGAAACCCTAtcgATGTaAtctatgtgggaggtcctttaggcatggcacatccctcactcaacacgaggtcacacacagtggagagaagcccttccagtgtaaggaatgtgggaaagcctttagtcgatgttcttcccttgtccaacatgagaggactcatactggagagaaaccttttgaatgtagcatatgtgggagggcttttggtcagagcccatccctttataaacatatgaggattcataagagaggcaaaccttaccaaagcagtaactacagcatagatttcaagcacagcacatctctcactcaagatgaaagcactcttaccgaagtgaaatcctaccattgtaatgactgtggggaagactttagtcacattacagactttac…	chr19	19934554	TGGAGAGAAACCCTAtcgATGTaA	4	5' _______________XXX____X_ 3'	AGAgAacTCATACTGGAGAGAAgCCc	5	3' ___X_XX_______________X__X 5'	TRUE	clinvar2_19_19934554_ideal	0.168329	0.690055
chr16	68563785	68564359	574	clinvar2_19_19934554_ideal	chr16_68563785_68564359_574_clinvar2_19_19934554_ideal_840	clinvar2_19_19934554_ideal_F	TGGAGAGAAACCCTACAAATGTGA	59.65	clinvar2_19_19934554_ideal_R	AGGTTTCTCTCCAGTATGAAGTATCT	58.871	840	TGGAGAGAAACCCTAtcgATGTaAtctatgtgggaggtcctttaggcatggcacatccctcactcaacacgaggtcacacacagtggagagaagcccttccagtgtaaggaatgtgggaaagcctttagtcgatgttcttcccttgtccaacatgagaggactcatactggagagaaaccttttgaatgtagcatatgtgggagggcttttggtcagagcccatccctttataaacatatgaggattcataagagaggcaaaccttaccaaagcagtaactacagcatagatttcaagcacagcacatctctcactcaagatgaaagcactcttaccgaagtgaaatcctaccattgtaatgactgtggggaagactttagtcacattacagactttac…	chr19	19934554	TGGAGAGAAACCCTAtcgATGTaA	4	5' _______________XXX____X_ 3'	AcAgAaTTCATACTGGAGAGAAACCc	4	3' _X_X_X___________________X 5'	TRUE	clinvar2_19_19934554_ideal	0.245122	0.777348
chr16	68563785	68564218	433	clinvar2_19_19934554_ideal	chr16_68563785_68564218_433_clinvar2_19_19934554_ideal_780	clinvar2_19_19934554_ideal_F	TGGAGAGAAACCCTACAAATGTGA	59.65	clinvar2_19_19934554_ideal_R	AGGTTTCTCTCCAGTATGAAGTATCT	58.871	780	TGGAGAGAAACCCTAtcgATGTaAtctatgtgggaggtcctttaggcatggcacatccctcactcaacacgaggtcacacacagtggagagaagcccttccagtgtaaggaatgtgggaaagcctttagtcgatgttcttcccttgtccaacatgagaggactcatactggagagaaaccttttgaatgtagcatatgtgggagggcttttggtcagagcccatccctttataaacatatgaggattcataagagaggcaaaccttaccaaagcagtaactacagcatagatttcaagcacagcacatctctcactcaagatgaaagcactcttaccgaagtgaaatcctaccattgtaatgactgtggggaagactttagtcacattacagactttac…	chr19	19934554	TGGAGAGAAACCCTAtcgATGTaA	4	5' _______________XXX____X_ 3'	AGAggaTcCATACTGcAGAGAAcCCc	7	3' ___XXX_X_______X______X__X 5'	TRUE	clinvar2_19_19934554_ideal	0.333487	0.79779
chr16	68563785	68563966	181	clinvar2_19_19934554_ideal	chr16_68563785_68563966_181_clinvar2_19_19934554_ideal_840	clinvar2_19_19934554_ideal_F	TGGAGAGAAACCCTACAAATGTGA	59.65	clinvar2_19_19934554_ideal_R	AGGTTTCTCTCCAGTATGAAGTATCT	58.871	840	TGGAGAGAAACCCTAtcgATGTaAtctatgtgggaggtcctttaggcatggcacatccctcactcaacacgaggtcacacacagtggagagaagcccttccagtgtaaggaatgtgggaaagcctttagtcgatgttcttcccttgtccaacatgAGAggacTCATACTGGAGAGAAACCT	chr19	19934554	TGGAGAGAAACCCTAtcgATGTaA	4	5' _______________XXX____X_ 3'	AGAggacTCATACTGGAGAGAAACCT	4	3' ___XXXX___________________ 5'	TRUE	clinvar2_19_19934554_ideal	0.725967	0.725967
chr16	31916129	31916226	97	clinvar2_19_19934554_ideal	chr16_31916129_31916226_97_clinvar2_19_19934554_ideal_840	clinvar2_19_19934554_ideal_F	TGGAGAGAAACCCTACAAATGTGA	59.65	clinvar2_19_19934554_ideal_R	AGGTTTCTCTCCAGTATGAAGTATCT	58.871	840	TGGccAGAgACCCTACAAATGTGAagaatgtggcaaagccttcaactataggtcatacctcactacacatcAGAgAagTCATACTGGAGAGAgACCc	chr19	19934554	TGGccAGAgACCCTACAAATGTGA	3	5' ___XX___X_______________ 3'	AGAgAagTCATACTGGAGAGAgACCc	5	3' ___X_XX______________X___X 5'	TRUE	clinvar2_19_19934554_ideal	0.847423	0.454144
chr16	31916045	31916226	181	clinvar2_19_19934554_ideal	chr16_31916045_31916226_181_clinvar2_19_19934554_ideal_840	clinvar2_19_19934554_ideal_F	TGGAGAGAAACCCTACAAATGTGA	59.65	clinvar2_19_19934554_ideal_R	AGGTTTCTCTCCAGTATGAAGTATCT	58.871	840	TGGAGAGAAACCCTAtAcATGTaAagaatgtggcaaagcctttagttatagttcagatgttattcagcatcggagaattcatactggccagagaccctacaaatgtgaagaatgtggcaaagccttcaactataggtcatacctcactacacatcAGAgAagTCATACTGGAGAGAgACCc	chr19	19934554	TGGAGAGAAACCCTAtAcATGTaA	3	5' _______________X_X____X_ 3'	AGAgAagTCATACTGGAGAGAgACCc	5	3' ___X_XX______________X___X 5'	TRUE	clinvar2_19_19934554_ideal	0.816575	0.816575
chr16	31915961	31916226	265	clinvar2_19_19934554_ideal	chr16_31915961_31916226_265_clinvar2_19_19934554_ideal_840	clinvar2_19_19934554_ideal_F	TGGAGAGAAACCCTACAAATGTGA	59.65	clinvar2_19_19934554_ideal_R	AGGTTTCTCTCCAGTATGAAGTATCT	58.871	840	TGGAGAaAAACCaTACAAATGTaAagcatgtagcaaatcttttagtgactcctcaggtcttactgtgcatcggcgaactcatactggagagaaaccctatacatgtaaagaatgtggcaaagcctttagttatagttcagatgttattcagcatcggagaattcatactggccagagaccctacaaatgtgaagaatgtggcaaagccttcaactataggtcatacctcactacacatcAGAgAagTCATACTGGAGAGAgACCc	chr19	19934554	TGGAGAaAAACCaTACAAATGTaA	3	5' ______X_____X_________X_ 3'	AGAgAagTCATACTGGAGAGAgACCc	5	3' ___X_XX______________X___X 5'	TRUE	clinvar2_19_19934554_ideal	0.572075	0.837569
chr16	31915877	31916226	349	clinvar2_19_19934554_ideal	chr16_31915877_31916226_349_clinvar2_19_19934554_ideal_860	clinvar2_19_19934554_ideal_F	TGGAGAGAAACCCTACAAATGTGA	59.65	clinvar2_19_19934554_ideal_R	AGGTTTCTCTCCAGTATGAAGTATCT	58.871	860	TGGAGAGAAACCCTAtAAATGTaAagaatgtggcaaagcctttccttatagttcacaccttattcgacatcatcgaattcatactggagaaaaaccatacaaatgtaaagcatgtagcaaatcttttagtgactcctcaggtcttactgtgcatcggcgaactcatactggagagaaaccctatacatgtaaagaatgtggcaaagcctttagttatagttcagatgttattcagcatcggagaattcatactggccagagaccctacaaatgtgaagaatgtggcaaagccttcaactataggtcatacctcactacacatcAGAgAagTCATACTGGAGAGAgACCc	chr19	19934554	TGGAGAGAAACCCTAtAAATGTaA	2	5' _______________X______X_ 3'	AGAgAagTCATACTGGAGAGAgACCc	5	3' ___X_XX______________X___X 5'	TRUE	clinvar2_19_19934554_ideal	0.437822	0.844199
chr16	31915877	31915974	97	clinvar2_19_19934554_ideal	chr16_31915877_31915974_97_clinvar2_19_19934554_ideal_840	clinvar2_19_19934554_ideal_F	TGGAGAGAAACCCTACAAATGTGA	59.65	clinvar2_19_19934554_ideal_R	AGGTTTCTCTCCAGTATGAAGTATCT	58.871	840	TGGAGAGAAACCCTAtAAATGTaAagaatgtggcaaagcctttccttatagttcacaccttattcgacatcAtcgAaTTCATACTGGAGAaAAACCa	chr19	19934554	TGGAGAGAAACCCTAtAAATGTaA	2	5' _______________X______X_ 3'	AtcgAaTTCATACTGGAGAaAAACCa	6	3' _XXX_X_____________X_____X 5'	TRUE	clinvar2_19_19934554_ideal	0.861856	0.461878
chr16	31755535	31755632	97	clinvar2_19_19934554_ideal	chr16_31755535_31755632_97_clinvar2_19_19934554_ideal_820	clinvar2_19_19934554_ideal_F	TGGAGAGAAACCCTACAAATGTGA	59.65	clinvar2_19_19934554_ideal_R	AGGTTTCTCTCCAGTATGAAGTATCT	58.871	820	TGGAatGAAACCaTAtAtATGTaAggattgtggcatctcctttaaccggtcttcaaaccttagacgacatcAGATgaTTCATACTGGAGAGAAACCc	chr19	19934554	TGGAatGAAACCaTAtAtATGTaA	6	5' ____XX______X__X_X____X_ 3'	AGATgaTTCATACTGGAGAGAAACCc	3	3' ____XX___________________X 5'	TRUE	clinvar2_19_19934554_ideal	0.804124	0.430939
chr16	31755451	31755632	181	clinvar2_19_19934554_ideal	chr16_31755451_31755632_181_clinvar2_19_19934554_ideal_840	clinvar2_19_19934554_ideal_F	TGGAGAGAAACCCTACAAATGTGA	59.65	clinvar2_19_19934554_ideal_R	AGGTTTCTCTCCAGTATGAAGTATCT	58.871	840	TGGAGtaAAACttTACAAATGTaAagcatgtagcaaatctttctctcattcctcatgtctttctgtgcatcagataactcatactggaatgaaaccatatatatgtaaggattgtggcatctcctttaaccggtcttcaaaccttagacgacatcAGATgaTTCATACTGGAGAGAAACCc	chr19	19934554	TGGAGtaAAACttTACAAATGTaA	5	5' _____XX____XX_________X_ 3'	AGATgaTTCATACTGGAGAGAAACCc	3	3' ____XX___________________X 5'	TRUE	clinvar2_19_19934554_ideal	0.765746	0.765746
chr16	31755451	31755548	97	clinvar2_19_19934554_ideal	chr16_31755451_31755548_97_clinvar2_19_19934554_ideal_800	clinvar2_19_19934554_ideal_F	TGGAGAGAAACCCTACAAATGTGA	59.65	clinvar2_19_19934554_ideal_R	AGGTTTCTCTCCAGTATGAAGTATCT	58.871	800	TGGAGtaAAACttTACAAATGTaAagcatgtagcaaatctttctctcattcctcatgtctttctgtgcatcAGATAacTCATACTGGAatGAAACCa	chr19	19934554	TGGAGtaAAACttTACAAATGTaA	5	5' _____XX____XX_________X_ 3'	AGATAacTCATACTGGAatGAAACCa	5	3' _____XX__________XX______X 5'	TRUE	clinvar2_19_19934554_ideal	0.795876	0.426519
chr16	31755367	31755632	265	clinvar2_19_19934554_ideal	chr16_31755367_31755632_265_clinvar2_19_19934554_ideal_880	clinvar2_19_19934554_ideal_F	TGGAGAGAAACCCTACAAATGTGA	59.65	clinvar2_19_19934554_ideal_R	AGGTTTCTCTCCAGTATGAAGTATCT	58.871	880	cGGAGAGAAACCCTACAtATGTaAagaatgtggcaaagcctttaactgtagttcatcccttactaaacatcagagaattcatactggagtaaaactttacaaatgtaaagcatgtagcaaatctttctctcattcctcatgtctttctgtgcatcagataactcatactggaatgaaaccatatatatgtaaggattgtggcatctcctttaaccggtcttcaaaccttagacgacatcAGATgaTTCATACTGGAGAGAAACCc	chr19	19934554	cGGAGAGAAACCCTACAtATGTaA	3	5' X________________X____X_ 3'	AGATgaTTCATACTGGAGAGAAACCc	3	3' ____XX___________________X 5'	TRUE	clinvar2_19_19934554_ideal	0.569057	0.833149
chr16	31755367	31755548	181	clinvar2_19_19934554_ideal	chr16_31755367_31755548_181_clinvar2_19_19934554_ideal_840	clinvar2_19_19934554_ideal_F	TGGAGAGAAACCCTACAAATGTGA	59.65	clinvar2_19_19934554_ideal_R	AGGTTTCTCTCCAGTATGAAGTATCT	58.871	840	cGGAGAGAAACCCTACAtATGTaAagaatgtggcaaagcctttaactgtagttcatcccttactaaacatcagagaattcatactggagtaaaactttacaaatgtaaagcatgtagcaaatctttctctcattcctcatgtctttctgtgcatcAGATAacTCATACTGGAatGAAACCa	chr19	19934554	cGGAGAGAAACCCTACAtATGTaA	3	5' X________________X____X_ 3'	AGATAacTCATACTGGAatGAAACCa	5	3' _____XX__________XX______X 5'	TRUE	clinvar2_19_19934554_ideal	0.805525	0.805525
chr16	31755367	31755464	97	clinvar2_19_19934554_ideal	chr16_31755367_31755464_97_clinvar2_19_19934554_ideal_840	clinvar2_19_19934554_ideal_F	TGGAGAGAAACCCTACAAATGTGA	59.65	clinvar2_19_19934554_ideal_R	AGGTTTCTCTCCAGTATGAAGTATCT	58.871	840	cGGAGAGAAACCCTACAtATGTaAagaatgtggcaaagcctttaactgtagttcatcccttactaaacatcAGAgAaTTCATACTGGAGtaAAACtT	chr19	19934554	cGGAGAGAAACCCTACAtATGTaA	3	5' X________________X____X_ 3'	AGAgAaTTCATACTGGAGtaAAACtT	5	3' ___X_X____________XX____X_ 5'	TRUE	clinvar2_19_19934554_ideal	0.835052	0.447514
chr16	31755283	31755632	349	clinvar2_19_19934554_ideal	chr16_31755283_31755632_349_clinvar2_19_19934554_ideal_860	clinvar2_19_19934554_ideal_F	TGGAGAGAAACCCTACAAATGTGA	59.65	clinvar2_19_19934554_ideal_R	AGGTTTCTCTCCAGTATGAAGTATCT	58.871	860	TGGAGAaAAACCCTAtAAATGcaAagaatgtggcaaagcctttaattgtagttcacgccttactcaacatcaaagaattcataccggagagaaaccctacatatgtaaagaatgtggcaaagcctttaactgtagttcatcccttactaaacatcagagaattcatactggagtaaaactttacaaatgtaaagcatgtagcaaatctttctctcattcctcatgtctttctgtgcatcagataactcatactggaatgaaaccatatatatgtaaggattgtggcatctcctttaaccggtcttcaaaccttagacgacatcAGATgaTTCATACTGGAGAGAAACCc	chr19	19934554	TGGAGAaAAACCCTAtAAATGcaA	4	5' ______X________X_____XX_ 3'	AGATgaTTCATACTGGAGAGAAACCc	3	3' ____XX___________________X 5'	TRUE	clinvar2_19_19934554_ideal	0.426934	0.823204
chr16	31755283	31755548	265	clinvar2_19_19934554_ideal	chr16_31755283_31755548_265_clinvar2_19_19934554_ideal_820	clinvar2_19_19934554_ideal_F	TGGAGAGAAACCCTACAAATGTGA	59.65	clinvar2_19_19934554_ideal_R	AGGTTTCTCTCCAGTATGAAGTATCT	58.871	820	TGGAGAaAAACCCTAtAAATGcaAagaatgtggcaaagcctttaattgtagttcacgccttactcaacatcaaagaattcataccggagagaaaccctacatatgtaaagaatgtggcaaagcctttaactgtagttcatcccttactaaacatcagagaattcatactggagtaaaactttacaaatgtaaagcatgtagcaaatctttctctcattcctcatgtctttctgtgcatcAGATAacTCATACTGGAatGAAACCa	chr19	19934554	TGGAGAaAAACCCTAtAAATGcaA	4	5' ______X________X_____XX_ 3'	AGATAacTCATACTGGAatGAAACCa	5	3' _____XX__________XX______X 5'	TRUE	clinvar2_19_19934554_ideal	0.567547	0.830939
chr16	31755283	31755464	181	clinvar2_19_19934554_ideal	chr16_31755283_31755464_181_clinvar2_19_19934554_ideal_820	clinvar2_19_19934554_ideal_F	TGGAGAGAAACCCTACAAATGTGA	59.65	clinvar2_19_19934554_ideal_R	AGGTTTCTCTCCAGTATGAAGTATCT	58.871	820	TGGAGAaAAACCCTAtAAATGcaAagaatgtggcaaagcctttaattgtagttcacgccttactcaacatcaaagaattcataccggagagaaaccctacatatgtaaagaatgtggcaaagcctttaactgtagttcatcccttactaaacatcAGAgAaTTCATACTGGAGtaAAACtT	chr19	19934554	TGGAGAaAAACCCTAtAAATGcaA	4	5' ______X________X_____XX_ 3'	AGAgAaTTCATACTGGAGtaAAACtT	5	3' ___X_X____________XX____X_ 5'	TRUE	clinvar2_19_19934554_ideal	0.824309	0.824309
chr16	31755283	31755380	97	clinvar2_19_19934554_ideal	chr16_31755283_31755380_97_clinvar2_19_19934554_ideal_820	clinvar2_19_19934554_ideal_F	TGGAGAGAAACCCTACAAATGTGA	59.65	clinvar2_19_19934554_ideal_R	AGGTTTCTCTCCAGTATGAAGTATCT	58.871	820	TGGAGAaAAACCCTAtAAATGcaAagaatgtggcaaagcctttaattgtagttcacgccttactcaacatcAaAgAaTTCATACcGGAGAGAAACCc	chr19	19934554	TGGAGAaAAACCCTAtAAATGcaA	4	5' ______X________X_____XX_ 3'	AaAgAaTTCATACcGGAGAGAAACCc	5	3' _X_X_X_______X___________X 5'	TRUE	clinvar2_19_19934554_ideal	0.830928	0.445304
chr16	31755199	31755632	433	clinvar2_19_19934554_ideal	chr16_31755199_31755632_433_clinvar2_19_19934554_ideal_840	clinvar2_19_19934554_ideal_F	TGGAGAGAAACCCTACAAATGTGA	59.65	clinvar2_19_19934554_ideal_R	AGGTTTCTCTCCAGTATGAAGTATCT	58.871	840	cGGAGAaAAACttTACAAATGTaAatcatgtagcaaatctttttctcgttcctcaagtcttattgtccaccagagaattcatactggagaaaaaccctataaatgcaaagaatgtggcaaagcctttaattgtagttcacgccttactcaacatcaaagaattcataccggagagaaaccctacatatgtaaagaatgtggcaaagcctttaactgtagttcatcccttactaaacatcagagaattcatactggagtaaaactttacaaatgtaaagcatgtagcaaatctttctctcattcctcatgtctttctgtgcatcagataactcatactggaatgaaaccatatatatgtaaggattgtggcatctcctttaaccggtcttcaaaccttag…	chr19	19934554	cGGAGAaAAACttTACAAATGTaA	5	5' X_____X____XX_________X_ 3'	AGATgaTTCATACTGGAGAGAAACCc	3	3' ____XX___________________X 5'	TRUE	clinvar2_19_19934554_ideal	0.33164	0.79337
chr16	31755199	31755548	349	clinvar2_19_19934554_ideal	chr16_31755199_31755548_349_clinvar2_19_19934554_ideal_800	clinvar2_19_19934554_ideal_F	TGGAGAGAAACCCTACAAATGTGA	59.65	clinvar2_19_19934554_ideal_R	AGGTTTCTCTCCAGTATGAAGTATCT	58.871	800	cGGAGAaAAACttTACAAATGTaAatcatgtagcaaatctttttctcgttcctcaagtcttattgtccaccagagaattcatactggagaaaaaccctataaatgcaaagaatgtggcaaagcctttaattgtagttcacgccttactcaacatcaaagaattcataccggagagaaaccctacatatgtaaagaatgtggcaaagcctttaactgtagttcatcccttactaaacatcagagaattcatactggagtaaaactttacaaatgtaaagcatgtagcaaatctttctctcattcctcatgtctttctgtgcatcAGATAacTCATACTGGAatGAAACCa	chr19	19934554	cGGAGAaAAACttTACAAATGTaA	5	5' X_____X____XX_________X_ 3'	AGATAacTCATACTGGAatGAAACCa	5	3' _____XX__________XX______X 5'	TRUE	clinvar2_19_19934554_ideal	0.425215	0.81989
chr16	31755199	31755464	265	clinvar2_19_19934554_ideal	chr16_31755199_31755464_265_clinvar2_19_19934554_ideal_800	clinvar2_19_19934554_ideal_F	TGGAGAGAAACCCTACAAATGTGA	59.65	clinvar2_19_19934554_ideal_R	AGGTTTCTCTCCAGTATGAAGTATCT	58.871	800	cGGAGAaAAACttTACAAATGTaAatcatgtagcaaatctttttctcgttcctcaagtcttattgtccaccagagaattcatactggagaaaaaccctataaatgcaaagaatgtggcaaagcctttaattgtagttcacgccttactcaacatcaaagaattcataccggagagaaaccctacatatgtaaagaatgtggcaaagcctttaactgtagttcatcccttactaaacatcAGAgAaTTCATACTGGAGtaAAACtT	chr19	19934554	cGGAGAaAAACttTACAAATGTaA	5	5' X_____X____XX_________X_ 3'	AGAgAaTTCATACTGGAGtaAAACtT	5	3' ___X_X____________XX____X_ 5'	TRUE	clinvar2_19_19934554_ideal	0.555472	0.81326
chr16	31755199	31755380	181	clinvar2_19_19934554_ideal	chr16_31755199_31755380_181_clinvar2_19_19934554_ideal_800	clinvar2_19_19934554_ideal_F	TGGAGAGAAACCCTACAAATGTGA	59.65	clinvar2_19_19934554_ideal_R	AGGTTTCTCTCCAGTATGAAGTATCT	58.871	800	cGGAGAaAAACttTACAAATGTaAatcatgtagcaaatctttttctcgttcctcaagtcttattgtccaccagagaattcatactggagaaaaaccctataaatgcaaagaatgtggcaaagcctttaattgtagttcacgccttactcaacatcAaAgAaTTCATACcGGAGAGAAACCc	chr19	19934554	cGGAGAaAAACttTACAAATGTaA	5	5' X_____X____XX_________X_ 3'	AaAgAaTTCATACcGGAGAGAAACCc	5	3' _X_X_X_______X___________X 5'	TRUE	clinvar2_19_19934554_ideal	0.785635	0.785635
chr16	31755199	31755296	97	clinvar2_19_19934554_ideal	chr16_31755199_31755296_97_clinvar2_19_19934554_ideal_820	clinvar2_19_19934554_ideal_F	TGGAGAGAAACCCTACAAATGTGA	59.65	clinvar2_19_19934554_ideal_R	AGGTTTCTCTCCAGTATGAAGTATCT	58.871	820	cGGAGAaAAACttTACAAATGTaAatcatgtagcaaatctttttctcgttcctcaagtcttattgtccaccAGAgAaTTCATACTGGAGAaAAACCc	chr19	19934554	cGGAGAaAAACttTACAAATGTaA	5	5' X_____X____XX_________X_ 3'	AGAgAaTTCATACTGGAGAaAAACCc	4	3' ___X_X_____________X_____X 5'	TRUE	clinvar2_19_19934554_ideal	0.795876	0.426519
chr16	31755115	31755632	517	clinvar2_19_19934554_ideal	chr16_31755115_31755632_517_clinvar2_19_19934554_ideal_900	clinvar2_19_19934554_ideal_F	TGGAGAGAAACCCTACAAATGTGA	59.65	clinvar2_19_19934554_ideal_R	AGGTTTCTCTCCAGTATGAAGTATCT	58.871	900	TGGAGAGAAACCCTAtAAATGTaAggaatgcagcaaagcctttaactgtaggtcgtacctaactaaacatcagagaattcataccggagaaaaactttacaaatgtaaatcatgtagcaaatctttttctcgttcctcaagtcttattgtccaccagagaattcatactggagaaaaaccctataaatgcaaagaatgtggcaaagcctttaattgtagttcacgccttactcaacatcaaagaattcataccggagagaaaccctacatatgtaaagaatgtggcaaagcctttaactgtagttcatcccttactaaacatcagagaattcatactggagtaaaactttacaaatgtaaagcatgtagcaaatctttctctcattcctcatgtctttc…	chr19	19934554	TGGAGAGAAACCCTAtAAATGTaA	2	5' _______________X______X_ 3'	AGATgaTTCATACTGGAGAGAAACCc	3	3' ____XX___________________X 5'	TRUE	clinvar2_19_19934554_ideal	0.279304	0.79779
chr16	31755115	31755548	433	clinvar2_19_19934554_ideal	chr16_31755115_31755548_433_clinvar2_19_19934554_ideal_860	clinvar2_19_19934554_ideal_F	TGGAGAGAAACCCTACAAATGTGA	59.65	clinvar2_19_19934554_ideal_R	AGGTTTCTCTCCAGTATGAAGTATCT	58.871	860	TGGAGAGAAACCCTAtAAATGTaAggaatgcagcaaagcctttaactgtaggtcgtacctaactaaacatcagagaattcataccggagaaaaactttacaaatgtaaatcatgtagcaaatctttttctcgttcctcaagtcttattgtccaccagagaattcatactggagaaaaaccctataaatgcaaagaatgtggcaaagcctttaattgtagttcacgccttactcaacatcaaagaattcataccggagagaaaccctacatatgtaaagaatgtggcaaagcctttaactgtagttcatcccttactaaacatcagagaattcatactggagtaaaactttacaaatgtaaagcatgtagcaaatctttctctcattcctcatgtctttc…	chr19	19934554	TGGAGAGAAACCCTAtAAATGTaA	2	5' _______________X______X_ 3'	AGATAacTCATACTGGAatGAAACCa	5	3' _____XX__________XX______X 5'	TRUE	clinvar2_19_19934554_ideal	0.345035	0.825414
chr16	31755115	31755464	349	clinvar2_19_19934554_ideal	chr16_31755115_31755464_349_clinvar2_19_19934554_ideal_860	clinvar2_19_19934554_ideal_F	TGGAGAGAAACCCTACAAATGTGA	59.65	clinvar2_19_19934554_ideal_R	AGGTTTCTCTCCAGTATGAAGTATCT	58.871	860	TGGAGAGAAACCCTAtAAATGTaAggaatgcagcaaagcctttaactgtaggtcgtacctaactaaacatcagagaattcataccggagaaaaactttacaaatgtaaatcatgtagcaaatctttttctcgttcctcaagtcttattgtccaccagagaattcatactggagaaaaaccctataaatgcaaagaatgtggcaaagcctttaattgtagttcacgccttactcaacatcaaagaattcataccggagagaaaccctacatatgtaaagaatgtggcaaagcctttaactgtagttcatcccttactaaacatcAGAgAaTTCATACTGGAGtaAAACtT	chr19	19934554	TGGAGAGAAACCCTAtAAATGTaA	2	5' _______________X______X_ 3'	AGAgAaTTCATACTGGAGtaAAACtT	5	3' ___X_X____________XX____X_ 5'	TRUE	clinvar2_19_19934554_ideal	0.430372	0.829834
chr16	31755115	31755380	265	clinvar2_19_19934554_ideal	chr16_31755115_31755380_265_clinvar2_19_19934554_ideal_860	clinvar2_19_19934554_ideal_F	TGGAGAGAAACCCTACAAATGTGA	59.65	clinvar2_19_19934554_ideal_R	AGGTTTCTCTCCAGTATGAAGTATCT	58.871	860	TGGAGAGAAACCCTAtAAATGTaAggaatgcagcaaagcctttaactgtaggtcgtacctaactaaacatcagagaattcataccggagaaaaactttacaaatgtaaatcatgtagcaaatctttttctcgttcctcaagtcttattgtccaccagagaattcatactggagaaaaaccctataaatgcaaagaatgtggcaaagcctttaattgtagttcacgccttactcaacatcAaAgAaTTCATACcGGAGAGAAACCc	chr19	19934554	TGGAGAGAAACCCTAtAAATGTaA	2	5' _______________X______X_ 3'	AaAgAaTTCATACcGGAGAGAAACCc	5	3' _X_X_X_______X___________X 5'	TRUE	clinvar2_19_19934554_ideal	0.56	0.81989
chr16	31755115	31755296	181	clinvar2_19_19934554_ideal	chr16_31755115_31755296_181_clinvar2_19_19934554_ideal_880	clinvar2_19_19934554_ideal_F	TGGAGAGAAACCCTACAAATGTGA	59.65	clinvar2_19_19934554_ideal_R	AGGTTTCTCTCCAGTATGAAGTATCT	58.871	880	TGGAGAGAAACCCTAtAAATGTaAggaatgcagcaaagcctttaactgtaggtcgtacctaactaaacatcagagaattcataccggagaaaaactttacaaatgtaaatcatgtagcaaatctttttctcgttcctcaagtcttattgtccaccAGAgAaTTCATACTGGAGAaAAACCc	chr19	19934554	TGGAGAGAAACCCTAtAAATGTaA	2	5' _______________X______X_ 3'	AGAgAaTTCATACTGGAGAaAAACCc	4	3' ___X_X_____________X_____X 5'	TRUE	clinvar2_19_19934554_ideal	0.783425	0.783425
chr16	31755115	31755212	97	clinvar2_19_19934554_ideal	chr16_31755115_31755212_97_clinvar2_19_19934554_ideal_860	clinvar2_19_19934554_ideal_F	TGGAGAGAAACCCTACAAATGTGA	59.65	clinvar2_19_19934554_ideal_R	AGGTTTCTCTCCAGTATGAAGTATCT	58.871	860	TGGAGAGAAACCCTAtAAATGTaAggaatgcagcaaagcctttaactgtaggtcgtacctaactaaacatcAGAgAaTTCATACcGGAGAaAAACtT	chr19	19934554	TGGAGAGAAACCCTAtAAATGTaA	2	5' _______________X______X_ 3'	AGAgAaTTCATACcGGAGAaAAACtT	5	3' ___X_X_______X_____X____X_ 5'	TRUE	clinvar2_19_19934554_ideal	0.839175	0.449724
chr17	53954486	53954583	97	clinvar2_19_19934554_ideal	chr17_53954486_53954583_97_clinvar2_19_19934554_ideal_820	clinvar2_19_19934554_ideal_F	TGGAGAGAAACCCTACAAATGTGA	59.65	clinvar2_19_19934554_ideal_R	AGGTTTCTCTCCAGTATGAAGTATCT	58.871	820	TGGAGAGAAAtCtTACAgATGTaAtgaatgtggcaaggttttcagtcaaaaaggaaaccttgcatgtcattAtAgACgTCATACcGGAGAGAAACtT	chr19	19934554	TGGAGAGAAAtCtTACAgATGTaA	4	5' __________X_X____X____X_ 3'	AtAgACgTCATACcGGAGAGAAACtT	5	3' _X_X__X______X__________X_ 5'	TRUE	clinvar2_19_19934554_ideal	0.818557	0.438674
chr17	53954387	53954583	196	clinvar2_19_19934554_ideal	chr17_53954387_53954583_196_clinvar2_19_19934554_ideal_820	clinvar2_19_19934554_ideal_F	TGGAGAGAAACCCTACAAATGTGA	59.65	clinvar2_19_19934554_ideal_R	AGGTTTCTCTCCAGTATGAAGTATCT	58.871	820	TGGAGAaAAcCCaTACAAATGTaAggtttgtgacaaggctttccggagggattcatgccttgcacaacatcagagaggttcatactggagagttcatactggagagaaatcttacagatgtaatgaatgtggcaaggttttcagtcaaaaaggaaaccttgcatgtcattAtAgACgTCATACcGGAGAGAAACtT	chr19	19934554	TGGAGAaAAcCCaTACAAATGTaA	4	5' ______X__X__X_________X_ 3'	AtAgACgTCATACcGGAGAGAAACtT	5	3' _X_X__X______X__________X_ 5'	TRUE	clinvar2_19_19934554_ideal	0.702551	0.760773
chr17	53954303	53954583	280	clinvar2_19_19934554_ideal	chr17_53954303_53954583_280_clinvar2_19_19934554_ideal_880	clinvar2_19_19934554_ideal_F	TGGAGAGAAACCCTACAAATGTGA	59.65	clinvar2_19_19934554_ideal_R	AGGTTTCTCTCCAGTATGAAGTATCT	58.871	880	TGGAGAGAAACCtTACAAATGTGAagaatgtgacaaagtttacagtcgcaggtcacaccttgaaagacataaatgaattcatactggagaaaacccatacaaatgtaaggtttgtgacaaggctttccggagggattcatgccttgcacaacatcagagaggttcatactggagagttcatactggagagaaatcttacagatgtaatgaatgtggcaaggttttcagtcaaaaaggaaaccttgcatgtcattAtAgACgTCATACcGGAGAGAAACtT	chr19	19934554	TGGAGAGAAACCtTACAAATGTGA	1	5' ____________X___________ 3'	AtAgACgTCATACcGGAGAGAAACtT	5	3' _X_X__X______X__________X_ 5'	TRUE	clinvar2_19_19934554_ideal	0.5325	0.823757
chr17	53954303	53954400	97	clinvar2_19_19934554_ideal	chr17_53954303_53954400_97_clinvar2_19_19934554_ideal_840	clinvar2_19_19934554_ideal_F	TGGAGAGAAACCCTACAAATGTGA	59.65	clinvar2_19_19934554_ideal_R	AGGTTTCTCTCCAGTATGAAGTATCT	58.871	840	TGGAGAGAAACCtTACAAATGTGAagaatgtgacaaagtttacagtcgcaggtcacaccttgaaagacataAatgAaTTCATACTGGAGAaAAcCCa	chr19	19934554	TGGAGAGAAACCtTACAAATGTGA	1	5' ____________X___________ 3'	AatgAaTTCATACTGGAGAaAAcCCa	7	3' _XXX_X_____________X__X__X 5'	TRUE	clinvar2_19_19934554_ideal	0.849485	0.455249
chr17	53954219	53954583	364	clinvar2_19_19934554_ideal	chr17_53954219_53954583_364_clinvar2_19_19934554_ideal_840	clinvar2_19_19934554_ideal_F	TGGAGAGAAACCCTACAAATGTGA	59.65	clinvar2_19_19934554_ideal_R	AGGTTTCTCTCCAGTATGAAGTATCT	58.871	840	TGGAGAGAAACCtTACAcATGTaAtgaatgtggcaaggcttttagtagaaaagcaaaccttgcactttatcatagacttcatactggagagaaaccttacaaatgtgaagaatgtgacaaagtttacagtcgcaggtcacaccttgaaagacataaatgaattcatactggagaaaacccatacaaatgtaaggtttgtgacaaggctttccggagggattcatgccttgcacaacatcagagaggttcatactggagagttcatactggagagaaatcttacagatgtaatgaatgtggcaaggttttcagtcaaaaaggaaaccttgcatgtcattAtAgACgTCATACcGGAGAGAAACtT	chr19	19934554	TGGAGAGAAACCtTACAcATGTaA	3	5' ____________X____X____X_ 3'	AtAgACgTCATACcGGAGAGAAACtT	5	3' _X_X__X______X__________X_ 5'	TRUE	clinvar2_19_19934554_ideal	0.406868	0.818232
chr17	53954219	53954400	181	clinvar2_19_19934554_ideal	chr17_53954219_53954400_181_clinvar2_19_19934554_ideal_800	clinvar2_19_19934554_ideal_F	TGGAGAGAAACCCTACAAATGTGA	59.65	clinvar2_19_19934554_ideal_R	AGGTTTCTCTCCAGTATGAAGTATCT	58.871	800	TGGAGAGAAACCtTACAcATGTaAtgaatgtggcaaggcttttagtagaaaagcaaaccttgcactttatcatagacttcatactggagagaaaccttacaaatgtgaagaatgtgacaaagtttacagtcgcaggtcacaccttgaaagacataAatgAaTTCATACTGGAGAaAAcCCa	chr19	19934554	TGGAGAGAAACCtTACAcATGTaA	3	5' ____________X____X____X_ 3'	AatgAaTTCATACTGGAGAaAAcCCa	7	3' _XXX_X_____________X__X__X 5'	TRUE	clinvar2_19_19934554_ideal	0.805525	0.805525
chr17	53954219	53954316	97	clinvar2_19_19934554_ideal	chr17_53954219_53954316_97_clinvar2_19_19934554_ideal_900	clinvar2_19_19934554_ideal_F	TGGAGAGAAACCCTACAAATGTGA	59.65	clinvar2_19_19934554_ideal_R	AGGTTTCTCTCCAGTATGAAGTATCT	58.871	900	TGGAGAGAAACCtTACAcATGTaAtgaatgtggcaaggcttttagtagaaaagcaaaccttgcactttatcAtAgACTTCATACTGGAGAGAAACCT	chr19	19934554	TGGAGAGAAACCtTACAcATGTaA	3	5' ____________X____X____X_ 3'	AtAgACTTCATACTGGAGAGAAACCT	2	3' _X_X______________________ 5'	TRUE	clinvar2_19_19934554_ideal	0.859794	0.460773
chr17	53954135	53954583	448	clinvar2_19_19934554_ideal	chr17_53954135_53954583_448_clinvar2_19_19934554_ideal_840	clinvar2_19_19934554_ideal_F	TGGAGAGAAACCCTACAAATGTGA	59.65	clinvar2_19_19934554_ideal_R	AGGTTTCTCTCCAGTATGAAGTATCT	58.871	840	TGGAGAGAAACCtTACAAgTGTaAtgagtgtgtcaaggccttcacttgaaattcagcccttgtaatgcataaggcaattcacactggagagaaaccttacacatgtaatgaatgtggcaaggcttttagtagaaaagcaaaccttgcactttatcatagacttcatactggagagaaaccttacaaatgtgaagaatgtgacaaagtttacagtcgcaggtcacaccttgaaagacataaatgaattcatactggagaaaacccatacaaatgtaaggtttgtgacaaggctttccggagggattcatgccttgcacaacatcagagaggttcatactggagagttcatactggagagaaatcttacagatgtaatgaatgtggcaaggttttcagtca…	chr19	19934554	TGGAGAGAAACCtTACAAgTGTaA	3	5' ____________X_____X___X_ 3'	AtAgACgTCATACcGGAGAGAAACtT	5	3' _X_X__X______X__________X_ 5'	TRUE	clinvar2_19_19934554_ideal	0.32433	0.802762
chr17	53954135	53954400	265	clinvar2_19_19934554_ideal	chr17_53954135_53954400_265_clinvar2_19_19934554_ideal_800	clinvar2_19_19934554_ideal_F	TGGAGAGAAACCCTACAAATGTGA	59.65	clinvar2_19_19934554_ideal_R	AGGTTTCTCTCCAGTATGAAGTATCT	58.871	800	TGGAGAGAAACCtTACAAgTGTaAtgagtgtgtcaaggccttcacttgaaattcagcccttgtaatgcataaggcaattcacactggagagaaaccttacacatgtaatgaatgtggcaaggcttttagtagaaaagcaaaccttgcactttatcatagacttcatactggagagaaaccttacaaatgtgaagaatgtgacaaagtttacagtcgcaggtcacaccttgaaagacataAatgAaTTCATACTGGAGAaAAcCCa	chr19	19934554	TGGAGAGAAACCtTACAAgTGTaA	3	5' ____________X_____X___X_ 3'	AatgAaTTCATACTGGAGAaAAcCCa	7	3' _XXX_X_____________X__X__X 5'	TRUE	clinvar2_19_19934554_ideal	0.565283	0.827624
chr17	53954135	53954316	181	clinvar2_19_19934554_ideal	chr17_53954135_53954316_181_clinvar2_19_19934554_ideal_900	clinvar2_19_19934554_ideal_F	TGGAGAGAAACCCTACAAATGTGA	59.65	clinvar2_19_19934554_ideal_R	AGGTTTCTCTCCAGTATGAAGTATCT	58.871	900	TGGAGAGAAACCtTACAAgTGTaAtgagtgtgtcaaggccttcacttgaaattcagcccttgtaatgcataaggcaattcacactggagagaaaccttacacatgtaatgaatgtggcaaggcttttagtagaaaagcaaaccttgcactttatcAtAgACTTCATACTGGAGAGAAACCT	chr19	19934554	TGGAGAGAAACCtTACAAgTGTaA	3	5' ____________X_____X___X_ 3'	AtAgACTTCATACTGGAGAGAAACCT	2	3' _X_X______________________ 5'	TRUE	clinvar2_19_19934554_ideal	0.792265	0.792265
chr17	53954135	53954232	97	clinvar2_19_19934554_ideal	chr17_53954135_53954232_97_clinvar2_19_19934554_ideal_860	clinvar2_19_19934554_ideal_F	TGGAGAGAAACCCTACAAATGTGA	59.65	clinvar2_19_19934554_ideal_R	AGGTTTCTCTCCAGTATGAAGTATCT	58.871	860	TGGAGAGAAACCtTACAAgTGTaAtgagtgtgtcaaggccttcacttgaaattcagcccttgtaatgcataAGgcAaTTCAcACTGGAGAGAAACCT	chr19	19934554	TGGAGAGAAACCtTACAAgTGTaA	3	5' ____________X_____X___X_ 3'	AGgcAaTTCAcACTGGAGAGAAACCT	4	3' __XX_X____X_______________ 5'	TRUE	clinvar2_19_19934554_ideal	0.828866	0.444199
chr17	53953975	53954583	608	clinvar2_19_19934554_ideal	chr17_53953975_53954583_608_clinvar2_19_19934554_ideal_820	clinvar2_19_19934554_ideal_F	TGGAGAGAAACCCTACAAATGTGA	59.65	clinvar2_19_19934554_ideal_R	AGGTTTCTCTCCAGTATGAAGTATCT	58.871	820	TGGAGAGAAACCtTACAcAgGTaAtgaatgtgacaaggcttttagtagaaaagcacaccttgcacttcatcatagacttcatactggagagaaaccttaaggtttgtgacaaggttttttggcatgactcatgtcttgtacaacatcagagacttcatactggagagaaaccttacaagtgtaatgagtgtgtcaaggccttcacttgaaattcagcccttgtaatgcataaggcaattcacactggagagaaaccttacacatgtaatgaatgtggcaaggcttttagtagaaaagcaaaccttgcactttatcatagacttcatactggagagaaaccttacaaatgtgaagaatgtgacaaagtttacagtcgcaggtcacaccttgaaagacata…	chr19	19934554	TGGAGAGAAACCtTACAcAgGTaA	4	5' ____________X____X_X__X_ 3'	AtAgACgTCATACcGGAGAGAAACtT	5	3' _X_X__X______X__________X_ 5'	TRUE	clinvar2_19_19934554_ideal	0.225822	0.758564
chr17	53953975	53954400	425	clinvar2_19_19934554_ideal	chr17_53953975_53954400_425_clinvar2_19_19934554_ideal_780	clinvar2_19_19934554_ideal_F	TGGAGAGAAACCCTACAAATGTGA	59.65	clinvar2_19_19934554_ideal_R	AGGTTTCTCTCCAGTATGAAGTATCT	58.871	780	TGGAGAGAAACCtTACAcAgGTaAtgaatgtgacaaggcttttagtagaaaagcacaccttgcacttcatcatagacttcatactggagagaaaccttaaggtttgtgacaaggttttttggcatgactcatgtcttgtacaacatcagagacttcatactggagagaaaccttacaagtgtaatgagtgtgtcaaggccttcacttgaaattcagcccttgtaatgcataaggcaattcacactggagagaaaccttacacatgtaatgaatgtggcaaggcttttagtagaaaagcaaaccttgcactttatcatagacttcatactggagagaaaccttacaaatgtgaagaatgtgacaaagtttacagtcgcaggtcacaccttgaaagacata…	chr19	19934554	TGGAGAGAAACCtTACAcAgGTaA	4	5' ____________X____X_X__X_ 3'	AatgAaTTCATACTGGAGAaAAcCCa	7	3' _XXX_X_____________X__X__X 5'	TRUE	clinvar2_19_19934554_ideal	0.346824	0.814365
chr17	53953975	53954316	341	clinvar2_19_19934554_ideal	chr17_53953975_53954316_341_clinvar2_19_19934554_ideal_880	clinvar2_19_19934554_ideal_F	TGGAGAGAAACCCTACAAATGTGA	59.65	clinvar2_19_19934554_ideal_R	AGGTTTCTCTCCAGTATGAAGTATCT	58.871	880	TGGAGAGAAACCtTACAcAgGTaAtgaatgtgacaaggcttttagtagaaaagcacaccttgcacttcatcatagacttcatactggagagaaaccttaaggtttgtgacaaggttttttggcatgactcatgtcttgtacaacatcagagacttcatactggagagaaaccttacaagtgtaatgagtgtgtcaaggccttcacttgaaattcagcccttgtaatgcataaggcaattcacactggagagaaaccttacacatgtaatgaatgtggcaaggcttttagtagaaaagcaaaccttgcactttatcAtAgACTTCATACTGGAGAGAAACCT	chr19	19934554	TGGAGAGAAACCtTACAcAgGTaA	4	5' ____________X____X_X__X_ 3'	AtAgACTTCATACTGGAGAGAAACCT	2	3' _X_X______________________ 5'	TRUE	clinvar2_19_19934554_ideal	0.444575	0.837569
chr17	53953975	53954232	257	clinvar2_19_19934554_ideal	chr17_53953975_53954232_257_clinvar2_19_19934554_ideal_840	clinvar2_19_19934554_ideal_F	TGGAGAGAAACCCTACAAATGTGA	59.65	clinvar2_19_19934554_ideal_R	AGGTTTCTCTCCAGTATGAAGTATCT	58.871	840	TGGAGAGAAACCtTACAcAgGTaAtgaatgtgacaaggcttttagtagaaaagcacaccttgcacttcatcatagacttcatactggagagaaaccttaaggtttgtgacaaggttttttggcatgactcatgtcttgtacaacatcagagacttcatactggagagaaaccttacaagtgtaatgagtgtgtcaaggccttcacttgaaattcagcccttgtaatgcataAGgcAaTTCAcACTGGAGAGAAACCT	chr19	19934554	TGGAGAGAAACCtTACAcAgGTaA	4	5' ____________X____X_X__X_ 3'	AGgcAaTTCAcACTGGAGAGAAACCT	4	3' __XX_X____X_______________ 5'	TRUE	clinvar2_19_19934554_ideal	0.566537	0.80442
chr17	53953975	53954148	173	clinvar2_19_19934554_ideal	chr17_53953975_53954148_173_clinvar2_19_19934554_ideal_900	clinvar2_19_19934554_ideal_F	TGGAGAGAAACCCTACAAATGTGA	59.65	clinvar2_19_19934554_ideal_R	AGGTTTCTCTCCAGTATGAAGTATCT	58.871	900	TGGAGAGAAACCtTACAcAgGTaAtgaatgtgacaaggcttttagtagaaaagcacaccttgcacttcatcatagacttcatactggagagaaaccttaaggtttgtgacaaggttttttggcatgactcatgtcttgtacaacatcAGAgACTTCATACTGGAGAGAAACCT	chr19	19934554	TGGAGAGAAACCtTACAcAgGTaA	4	5' ____________X____X_X__X_ 3'	AGAgACTTCATACTGGAGAGAAACCT	1	3' ___X______________________ 5'	TRUE	clinvar2_19_19934554_ideal	0.763006	0.729282
chr17	53953975	53954072	97	clinvar2_19_19934554_ideal	chr17_53953975_53954072_97_clinvar2_19_19934554_ideal_880	clinvar2_19_19934554_ideal_F	TGGAGAGAAACCCTACAAATGTGA	59.65	clinvar2_19_19934554_ideal_R	AGGTTTCTCTCCAGTATGAAGTATCT	58.871	880	TGGAGAGAAACCtTACAcAgGTaAtgaatgtgacaaggcttttagtagaaaagcacaccttgcacttcatcAtAgACTTCATACTGGAGAGAAACCT	chr19	19934554	TGGAGAGAAACCtTACAcAgGTaA	4	5' ____________X____X_X__X_ 3'	AtAgACTTCATACTGGAGAGAAACCT	2	3' _X_X______________________ 5'	TRUE	clinvar2_19_19934554_ideal	0.839175	0.449724
chr17	15716854	15717035	181	clinvar2_19_19934554_ideal	chr17_15716854_15717035_181_clinvar2_19_19934554_ideal_860	clinvar2_19_19934554_ideal_F	TGGAGAGAAACCCTACAAATGTGA	59.65	clinvar2_19_19934554_ideal_R	AGGTTTCTCTCCAGTATGAAGTATCT	58.871	860	TGGAGAGAAACCtTAtAAATGTcAagaatgtgggaaagcctttagccattgctcatccctaactaagcatcagagagttcatactggagaaaagccatatgaatgcagtgaatgtggaaaaacttttagtcagagcacacatcttgttcaacatcAGAgAaTTCAcACTGGAGAGAAACCc	chr19	19934554	TGGAGAGAAACCtTAtAAATGTcA	3	5' ____________X__X______X_ 3'	AGAgAaTTCAcACTGGAGAGAAACCc	4	3' ___X_X____X______________X 5'	TRUE	clinvar2_19_19934554_ideal	0.78232	0.78232
chr17	15716854	15716951	97	clinvar2_19_19934554_ideal	chr17_15716854_15716951_97_clinvar2_19_19934554_ideal_840	clinvar2_19_19934554_ideal_F	TGGAGAGAAACCCTACAAATGTGA	59.65	clinvar2_19_19934554_ideal_R	AGGTTTCTCTCCAGTATGAAGTATCT	58.871	840	TGGAGAGAAACCtTAtAAATGTcAagaatgtgggaaagcctttagccattgctcatccctaactaagcatcAGAgAgTTCATACTGGAGAaAAgCCa	chr19	19934554	TGGAGAGAAACCtTAtAAATGTcA	3	5' ____________X__X______X_ 3'	AGAgAgTTCATACTGGAGAaAAgCCa	5	3' ___X_X_____________X__X__X 5'	TRUE	clinvar2_19_19934554_ideal	0.808247	0.433149
chr17	5092751	5092848	97	clinvar2_19_19934554_ideal	chr17_5092751_5092848_97_clinvar2_19_19934554_ideal_860	clinvar2_19_19934554_ideal_F	TGGAGAGAAACCCTACAAATGTGA	59.65	clinvar2_19_19934554_ideal_R	AGGTTTCTCTCCAGTATGAAGTATCT	58.871	860	TGGAGAGAAACCCcAtcAATGTaAtgagtgtgcaagaaccttttgggataattctgagctgcttctccaccAGAaAaTTCATAtTGGAGAGAAACCT	chr19	19934554	TGGAGAGAAACCCcAtcAATGTaA	4	5' _____________X_XX_____X_ 3'	AGAaAaTTCATAtTGGAGAGAAACCT	3	3' ___X_X______X_____________ 5'	TRUE	clinvar2_19_19934554_ideal	0.816495	0.437569
chr18	35307021	35307118	97	clinvar2_19_19934554_ideal	chr18_35307021_35307118_97_clinvar2_19_19934554_ideal_840	clinvar2_19_19934554_ideal_F	TGGAGAGAAACCCTACAAATGTGA	59.65	clinvar2_19_19934554_ideal_R	AGGTTTCTCTCCAGTATGAAGTATCT	58.871	840	aGGtGAGAAACCCTAtgAATGTGAtgaatgtgggaaaacctttagtcagagctccaaccttattcttcatcAGAgAaTcCAcACTGGAGAGAAACCT	chr19	19934554	aGGtGAGAAACCCTAtgAATGTGA	4	5' X__X___________XX_______ 3'	AGAgAaTcCAcACTGGAGAGAAACCT	4	3' ___X_X_X__X_______________ 5'	TRUE	clinvar2_19_19934554_ideal	0.810309	0.434254
chr18	35306853	35307118	265	clinvar2_19_19934554_ideal	chr18_35306853_35307118_265_clinvar2_19_19934554_ideal_840	clinvar2_19_19934554_ideal_F	TGGAGAGAAACCCTACAAATGTGA	59.65	clinvar2_19_19934554_ideal_R	AGGTTTCTCTCCAGTATGAAGTATCT	58.871	840	TGGAGAGAAACCCTAtcccTGTGAtcaatgtagcaaaaccttcagtaggctttcagatcttattaatcatcaacgaattcacactggagagaagccttacccatgtaatcagtgcaataaaatgtttagtcgaagatgagatcttgttaaacatcacagaattcatacaggtgagaaaccctatgaatgtgatgaatgtgggaaaacctttagtcagagctccaaccttattcttcatcAGAgAaTcCAcACTGGAGAGAAACCT	chr19	19934554	TGGAGAGAAACCCTAtcccTGTGA	4	5' _______________XXXX_____ 3'	AGAgAaTcCAcACTGGAGAGAAACCT	4	3' ___X_X_X__X_______________ 5'	TRUE	clinvar2_19_19934554_ideal	0.554717	0.812155
chr18	35306853	35307034	181	clinvar2_19_19934554_ideal	chr18_35306853_35307034_181_clinvar2_19_19934554_ideal_800	clinvar2_19_19934554_ideal_F	TGGAGAGAAACCCTACAAATGTGA	59.65	clinvar2_19_19934554_ideal_R	AGGTTTCTCTCCAGTATGAAGTATCT	58.871	800	TGGAGAGAAACCCTAtcccTGTGAtcaatgtagcaaaaccttcagtaggctttcagatcttattaatcatcaacgaattcacactggagagaagccttacccatgtaatcagtgcaataaaatgtttagtcgaagatgagatcttgttaaacatcAcAgAaTTCATACaGGtGAGAAACCc	chr19	19934554	TGGAGAGAAACCCTAtcccTGTGA	4	5' _______________XXXX_____ 3'	AcAgAaTTCATACaGGtGAGAAACCc	6	3' _X_X_X_______X__X________X 5'	TRUE	clinvar2_19_19934554_ideal	0.720442	0.720442
chr18	35306769	35307118	349	clinvar2_19_19934554_ideal	chr18_35306769_35307118_349_clinvar2_19_19934554_ideal_880	clinvar2_19_19934554_ideal_F	TGGAGAGAAACCCTACAAATGTGA	59.65	clinvar2_19_19934554_ideal_R	AGGTTTCTCTCCAGTATGAAGTATCT	58.871	880	TGGAGAGAAACCCTAtAAATGTaAtgagtgtgggaaagcttttaatcagagctcagtccttattttacatcagaggattcatactggagagaaaccctatccctgtgatcaatgtagcaaaaccttcagtaggctttcagatcttattaatcatcaacgaattcacactggagagaagccttacccatgtaatcagtgcaataaaatgtttagtcgaagatgagatcttgttaaacatcacagaattcatacaggtgagaaaccctatgaatgtgatgaatgtgggaaaacctttagtcagagctccaaccttattcttcatcAGAgAaTcCAcACTGGAGAGAAACCT	chr19	19934554	TGGAGAGAAACCCTAtAAATGTaA	2	5' _______________X______X_ 3'	AGAgAaTcCAcACTGGAGAGAAACCT	4	3' ___X_X_X__X_______________ 5'	TRUE	clinvar2_19_19934554_ideal	0.429799	0.828729
chr18	35306769	35307034	265	clinvar2_19_19934554_ideal	chr18_35306769_35307034_265_clinvar2_19_19934554_ideal_840	clinvar2_19_19934554_ideal_F	TGGAGAGAAACCCTACAAATGTGA	59.65	clinvar2_19_19934554_ideal_R	AGGTTTCTCTCCAGTATGAAGTATCT	58.871	840	TGGAGAGAAACCCTAtAAATGTaAtgagtgtgggaaagcttttaatcagagctcagtccttattttacatcagaggattcatactggagagaaaccctatccctgtgatcaatgtagcaaaaccttcagtaggctttcagatcttattaatcatcaacgaattcacactggagagaagccttacccatgtaatcagtgcaataaaatgtttagtcgaagatgagatcttgttaaacatcAcAgAaTTCATACaGGtGAGAAACCc	chr19	19934554	TGGAGAGAAACCCTAtAAATGTaA	2	5' _______________X______X_ 3'	AcAgAaTTCATACaGGtGAGAAACCc	6	3' _X_X_X_______X__X________X 5'	TRUE	clinvar2_19_19934554_ideal	0.566792	0.829834
chr18	35306769	35306866	97	clinvar2_19_19934554_ideal	chr18_35306769_35306866_97_clinvar2_19_19934554_ideal_880	clinvar2_19_19934554_ideal_F	TGGAGAGAAACCCTACAAATGTGA	59.65	clinvar2_19_19934554_ideal_R	AGGTTTCTCTCCAGTATGAAGTATCT	58.871	880	TGGAGAGAAACCCTAtAAATGTaAtgagtgtgggaaagcttttaatcagagctcagtccttattttacatcAGAggaTTCATACTGGAGAGAAACCc	chr19	19934554	TGGAGAGAAACCCTAtAAATGTaA	2	5' _______________X______X_ 3'	AGAggaTTCATACTGGAGAGAAACCc	4	3' ___XXX___________________X 5'	TRUE	clinvar2_19_19934554_ideal	0.839175	0.449724
chr18	15272300	15272396	96	clinvar2_19_19934554_ideal	chr18_15272300_15272396_96_clinvar2_19_19934554_ideal_860	clinvar2_19_19934554_ideal_F	TGGAGAGAAACCCTACAAATGTGA	59.65	clinvar2_19_19934554_ideal_R	AGGTTTCTCTCCAGTATGAAGTATCT	58.871	860	TGGAGAGAtACCCTACAAATGTcAagaatgtggcaaaactttttcttgttgctcaagtttactcgacataAGAgAgTTCATACTGaAGAGAAAtCc	chr19	19934554	TGGAGAGAtACCCTACAAATGTcA	2	5' ________X_____________X_ 3'	AGAgAgTTCATACTGaAGAGAAAtCc	5	3' ___X_X_________X_______X_X 5'	TRUE	clinvar2_19_19934554_ideal	0.826042	0.438122
chr18	15272132	15272396	264	clinvar2_19_19934554_ideal	chr18_15272132_15272396_264_clinvar2_19_19934554_ideal_880	clinvar2_19_19934554_ideal_F	TGGAGAGAAACCCTACAAATGTGA	59.65	clinvar2_19_19934554_ideal_R	AGGTTTCTCTCCAGTATGAAGTATCT	58.871	880	TGGAGAGAAAaCCTACAAATGTGAagcatgtggcaaagctttttaagcagtcttcaggcctcactatacataagagaattcatactggagaggaatccataaatgtgaagaatgttgcaaagccttttaccggtccttaagctttactaaacataagagagttcatactggagagataccctacaaatgtcaagaatgtggcaaaactttttcttgttgctcaagtttactcgacataAGAgAgTTCATACTGaAGAGAAAtCc	chr19	19934554	TGGAGAGAAAaCCTACAAATGTGA	1	5' __________X_____________ 3'	AGAgAgTTCATACTGaAGAGAAAtCc	5	3' ___X_X_________X_______X_X 5'	TRUE	clinvar2_19_19934554_ideal	0.576894	0.841436
chr18	15272132	15272313	181	clinvar2_19_19934554_ideal	chr18_15272132_15272313_181_clinvar2_19_19934554_ideal_900	clinvar2_19_19934554_ideal_F	TGGAGAGAAACCCTACAAATGTGA	59.65	clinvar2_19_19934554_ideal_R	AGGTTTCTCTCCAGTATGAAGTATCT	58.871	900	TGGAGAGAAAaCCTACAAATGTGAagcatgtggcaaagctttttaagcagtcttcaggcctcactatacataagagaattcatactggagaggaatccataaatgtgaagaatgttgcaaagccttttaccggtccttaagctttactaaacataAGAgAgTTCATACTGGAGAGAtACCc	chr19	19934554	TGGAGAGAAAaCCTACAAATGTGA	1	5' __________X_____________ 3'	AGAgAgTTCATACTGGAGAGAtACCc	4	3' ___X_X_______________X___X 5'	TRUE	clinvar2_19_19934554_ideal	0.841989	0.841989
chr18	15272132	15272230	98	clinvar2_19_19934554_ideal	chr18_15272132_15272230_98_clinvar2_19_19934554_ideal_880	clinvar2_19_19934554_ideal_F	TGGAGAGAAACCCTACAAATGTGA	59.65	clinvar2_19_19934554_ideal_R	AGGTTTCTCTCCAGTATGAAGTATCT	58.871	880	TGGAGAGAAAaCCTACAAATGTGAagcatgtggcaaagctttttaagcagtcttcaggcctcactatacataAGAgAaTTCATACTGGAGAGgAAtCc	chr19	19934554	TGGAGAGAAAaCCTACAAATGTGA	1	5' __________X_____________ 3'	AGAgAaTTCATACTGGAGAGgAAtCc	5	3' ___X_X______________X__X_X 5'	TRUE	clinvar2_19_19934554_ideal	0.852041	0.461326
chr18	15272048	15272396	348	clinvar2_19_19934554_ideal	chr18_15272048_15272396_348_clinvar2_19_19934554_ideal_860	clinvar2_19_19934554_ideal_F	TGGAGAGAAACCCTACAAATGTGA	59.65	clinvar2_19_19934554_ideal_R	AGGTTTCTCTCCAGTATGAAGTATCT	58.871	860	TGaAGAGAAACCCTAtAAATGTGAagaatgtgtcagagtctttaaacactcctcaaaactgaatgaacataagagaaatcatactggagagaaaacctacaaatgtgaagcatgtggcaaagctttttaagcagtcttcaggcctcactatacataagagaattcatactggagaggaatccataaatgtgaagaatgttgcaaagccttttaccggtccttaagctttactaaacataagagagttcatactggagagataccctacaaatgtcaagaatgtggcaaaactttttcttgttgctcaagtttactcgacataAGAgAgTTCATACTGaAGAGAAAtCc	chr19	19934554	TGaAGAGAAACCCTAtAAATGTGA	2	5' __X____________X________ 3'	AGAgAgTTCATACTGaAGAGAAAtCc	5	3' ___X_X_________X_______X_X 5'	TRUE	clinvar2_19_19934554_ideal	0.427874	0.822652
chr18	15272048	15272313	265	clinvar2_19_19934554_ideal	chr18_15272048_15272313_265_clinvar2_19_19934554_ideal_880	clinvar2_19_19934554_ideal_F	TGGAGAGAAACCCTACAAATGTGA	59.65	clinvar2_19_19934554_ideal_R	AGGTTTCTCTCCAGTATGAAGTATCT	58.871	880	TGaAGAGAAACCCTAtAAATGTGAagaatgtgtcagagtctttaaacactcctcaaaactgaatgaacataagagaaatcatactggagagaaaacctacaaatgtgaagcatgtggcaaagctttttaagcagtcttcaggcctcactatacataagagaattcatactggagaggaatccataaatgtgaagaatgttgcaaagccttttaccggtccttaagctttactaaacataAGAgAgTTCATACTGGAGAGAtACCc	chr19	19934554	TGaAGAGAAACCCTAtAAATGTGA	2	5' __X____________X________ 3'	AGAgAgTTCATACTGGAGAGAtACCc	4	3' ___X_X_______________X___X 5'	TRUE	clinvar2_19_19934554_ideal	0.57434	0.840884
chr18	15272048	15272230	182	clinvar2_19_19934554_ideal	chr18_15272048_15272230_182_clinvar2_19_19934554_ideal_860	clinvar2_19_19934554_ideal_F	TGGAGAGAAACCCTACAAATGTGA	59.65	clinvar2_19_19934554_ideal_R	AGGTTTCTCTCCAGTATGAAGTATCT	58.871	860	TGaAGAGAAACCCTAtAAATGTGAagaatgtgtcagagtctttaaacactcctcaaaactgaatgaacataagagaaatcatactggagagaaaacctacaaatgtgaagcatgtggcaaagctttttaagcagtcttcaggcctcactatacataAGAgAaTTCATACTGGAGAGgAAtCc	chr19	19934554	TGaAGAGAAACCCTAtAAATGTGA	2	5' __X____________X________ 3'	AGAgAaTTCATACTGGAGAGgAAtCc	5	3' ___X_X______________X__X_X 5'	TRUE	clinvar2_19_19934554_ideal	0.83022	0.834807
chr18	15272048	15272145	97	clinvar2_19_19934554_ideal	chr18_15272048_15272145_97_clinvar2_19_19934554_ideal_860	clinvar2_19_19934554_ideal_F	TGGAGAGAAACCCTACAAATGTGA	59.65	clinvar2_19_19934554_ideal_R	AGGTTTCTCTCCAGTATGAAGTATCT	58.871	860	TGaAGAGAAACCCTAtAAATGTGAagaatgtgtcagagtctttaaacactcctcaaaactgaatgaacataAGAgAaaTCATACTGGAGAGAAAaCc	chr19	19934554	TGaAGAGAAACCCTAtAAATGTGA	2	5' __X____________X________ 3'	AGAgAaaTCATACTGGAGAGAAAaCc	5	3' ___X_XX________________X_X 5'	TRUE	clinvar2_19_19934554_ideal	0.828866	0.444199
chr18	15271964	15272396	432	clinvar2_19_19934554_ideal	chr18_15271964_15272396_432_clinvar2_19_19934554_ideal_840	clinvar2_19_19934554_ideal_F	TGGAGAGAAACCCTACAAATGTGA	59.65	clinvar2_19_19934554_ideal_R	AGGTTTCTCTCCAGTATGAAGTATCT	58.871	840	TGaAGAGAAACtgTACAAATGTGAagaatatggcaaagcttttaagtggtcctctgagcttactatacatcagagaattcatactgaagagaaaccctataaatgtgaagaatgtgtcagagtctttaaacactcctcaaaactgaatgaacataagagaaatcatactggagagaaaacctacaaatgtgaagcatgtggcaaagctttttaagcagtcttcaggcctcactatacataagagaattcatactggagaggaatccataaatgtgaagaatgttgcaaagccttttaccggtccttaagctttactaaacataagagagttcatactggagagataccctacaaatgtcaagaatgtggcaaaactttttcttgttgctcaagtttact…	chr19	19934554	TGaAGAGAAACtgTACAAATGTGA	3	5' __X________XX___________ 3'	AGAgAgTTCATACTGaAGAGAAAtCc	5	3' ___X_X_________X_______X_X 5'	TRUE	clinvar2_19_19934554_ideal	0.344676	0.822652
chr18	15271964	15272313	349	clinvar2_19_19934554_ideal	chr18_15271964_15272313_349_clinvar2_19_19934554_ideal_860	clinvar2_19_19934554_ideal_F	TGGAGAGAAACCCTACAAATGTGA	59.65	clinvar2_19_19934554_ideal_R	AGGTTTCTCTCCAGTATGAAGTATCT	58.871	860	TGaAGAGAAACtgTACAAATGTGAagaatatggcaaagcttttaagtggtcctctgagcttactatacatcagagaattcatactgaagagaaaccctataaatgtgaagaatgtgtcagagtctttaaacactcctcaaaactgaatgaacataagagaaatcatactggagagaaaacctacaaatgtgaagcatgtggcaaagctttttaagcagtcttcaggcctcactatacataagagaattcatactggagaggaatccataaatgtgaagaatgttgcaaagccttttaccggtccttaagctttactaaacataAGAgAgTTCATACTGGAGAGAtACCc	chr19	19934554	TGaAGAGAAACtgTACAAATGTGA	3	5' __X________XX___________ 3'	AGAgAgTTCATACTGGAGAGAtACCc	4	3' ___X_X_______________X___X 5'	TRUE	clinvar2_19_19934554_ideal	0.438968	0.846409
chr18	15271964	15272230	266	clinvar2_19_19934554_ideal	chr18_15271964_15272230_266_clinvar2_19_19934554_ideal_840	clinvar2_19_19934554_ideal_F	TGGAGAGAAACCCTACAAATGTGA	59.65	clinvar2_19_19934554_ideal_R	AGGTTTCTCTCCAGTATGAAGTATCT	58.871	840	TGaAGAGAAACtgTACAAATGTGAagaatatggcaaagcttttaagtggtcctctgagcttactatacatcagagaattcatactgaagagaaaccctataaatgtgaagaatgtgtcagagtctttaaacactcctcaaaactgaatgaacataagagaaatcatactggagagaaaacctacaaatgtgaagcatgtggcaaagctttttaagcagtcttcaggcctcactatacataAGAgAaTTCATACTGGAGAGgAAtCc	chr19	19934554	TGaAGAGAAACtgTACAAATGTGA	3	5' __X________XX___________ 3'	AGAgAaTTCATACTGGAGAGgAAtCc	5	3' ___X_X______________X__X_X 5'	TRUE	clinvar2_19_19934554_ideal	0.571805	0.840331
chr18	15271964	15272145	181	clinvar2_19_19934554_ideal	chr18_15271964_15272145_181_clinvar2_19_19934554_ideal_840	clinvar2_19_19934554_ideal_F	TGGAGAGAAACCCTACAAATGTGA	59.65	clinvar2_19_19934554_ideal_R	AGGTTTCTCTCCAGTATGAAGTATCT	58.871	840	TGaAGAGAAACtgTACAAATGTGAagaatatggcaaagcttttaagtggtcctctgagcttactatacatcagagaattcatactgaagagaaaccctataaatgtgaagaatgtgtcagagtctttaaacactcctcaaaactgaatgaacataAGAgAaaTCATACTGGAGAGAAAaCc	chr19	19934554	TGaAGAGAAACtgTACAAATGTGA	3	5' __X________XX___________ 3'	AGAgAaaTCATACTGGAGAGAAAaCc	5	3' ___X_XX________________X_X 5'	TRUE	clinvar2_19_19934554_ideal	0.816575	0.816575
chr18	15271964	15272061	97	clinvar2_19_19934554_ideal	chr18_15271964_15272061_97_clinvar2_19_19934554_ideal_860	clinvar2_19_19934554_ideal_F	TGGAGAGAAACCCTACAAATGTGA	59.65	clinvar2_19_19934554_ideal_R	AGGTTTCTCTCCAGTATGAAGTATCT	58.871	860	TGaAGAGAAACtgTACAAATGTGAagaatatggcaaagcttttaagtggtcctctgagcttactatacatcAGAgAaTTCATACTGaAGAGAAACCc	chr19	19934554	TGaAGAGAAACtgTACAAATGTGA	3	5' __X________XX___________ 3'	AGAgAaTTCATACTGaAGAGAAACCc	4	3' ___X_X_________X_________X 5'	TRUE	clinvar2_19_19934554_ideal	0.830928	0.445304
chr18	15271880	15272396	516	clinvar2_19_19934554_ideal	chr18_15271880_15272396_516_clinvar2_19_19934554_ideal_860	clinvar2_19_19934554_ideal_F	TGGAGAGAAACCCTACAAATGTGA	59.65	clinvar2_19_19934554_ideal_R	AGGTTTCTCTCCAGTATGAAGTATCT	58.871	860	TGGAGAGgAAtCCTACAAATGTGAagaatgtggcaaaggcttttactattcctcaagccttactaagcatatgatagttcatactgaagagaaactgtacaaatgtgaagaatatggcaaagcttttaagtggtcctctgagcttactatacatcagagaattcatactgaagagaaaccctataaatgtgaagaatgtgtcagagtctttaaacactcctcaaaactgaatgaacataagagaaatcatactggagagaaaacctacaaatgtgaagcatgtggcaaagctttttaagcagtcttcaggcctcactatacataagagaattcatactggagaggaatccataaatgtgaagaatgttgcaaagccttttaccggtccttaagctttac…	chr19	19934554	TGGAGAGgAAtCCTACAAATGTGA	2	5' _______X__X_____________ 3'	AGAgAgTTCATACTGaAGAGAAAtCc	5	3' ___X_X_________X_______X_X 5'	TRUE	clinvar2_19_19934554_ideal	0.280039	0.798343
chr18	15271880	15272313	433	clinvar2_19_19934554_ideal	chr18_15271880_15272313_433_clinvar2_19_19934554_ideal_880	clinvar2_19_19934554_ideal_F	TGGAGAGAAACCCTACAAATGTGA	59.65	clinvar2_19_19934554_ideal_R	AGGTTTCTCTCCAGTATGAAGTATCT	58.871	880	TGGAGAGgAAtCCTACAAATGTGAagaatgtggcaaaggcttttactattcctcaagccttactaagcatatgatagttcatactgaagagaaactgtacaaatgtgaagaatatggcaaagcttttaagtggtcctctgagcttactatacatcagagaattcatactgaagagaaaccctataaatgtgaagaatgtgtcagagtctttaaacactcctcaaaactgaatgaacataagagaaatcatactggagagaaaacctacaaatgtgaagcatgtggcaaagctttttaagcagtcttcaggcctcactatacataagagaattcatactggagaggaatccataaatgtgaagaatgttgcaaagccttttaccggtccttaagctttac…	chr19	19934554	TGGAGAGgAAtCCTACAAATGTGA	2	5' _______X__X_____________ 3'	AGAgAgTTCATACTGGAGAGAtACCc	4	3' ___X_X_______________X___X 5'	TRUE	clinvar2_19_19934554_ideal	0.343649	0.822099
chr18	15271880	15272230	350	clinvar2_19_19934554_ideal	chr18_15271880_15272230_350_clinvar2_19_19934554_ideal_860	clinvar2_19_19934554_ideal_F	TGGAGAGAAACCCTACAAATGTGA	59.65	clinvar2_19_19934554_ideal_R	AGGTTTCTCTCCAGTATGAAGTATCT	58.871	860	TGGAGAGgAAtCCTACAAATGTGAagaatgtggcaaaggcttttactattcctcaagccttactaagcatatgatagttcatactgaagagaaactgtacaaatgtgaagaatatggcaaagcttttaagtggtcctctgagcttactatacatcagagaattcatactgaagagaaaccctataaatgtgaagaatgtgtcagagtctttaaacactcctcaaaactgaatgaacataagagaaatcatactggagagaaaacctacaaatgtgaagcatgtggcaaagctttttaagcagtcttcaggcctcactatacataAGAgAaTTCATACTGGAGAGgAAtCc	chr19	19934554	TGGAGAGgAAtCCTACAAATGTGA	2	5' _______X__X_____________ 3'	AGAgAaTTCATACTGGAGAGgAAtCc	5	3' ___X_X______________X__X_X 5'	TRUE	clinvar2_19_19934554_ideal	0.439714	0.850276
chr18	15271880	15272145	265	clinvar2_19_19934554_ideal	chr18_15271880_15272145_265_clinvar2_19_19934554_ideal_860	clinvar2_19_19934554_ideal_F	TGGAGAGAAACCCTACAAATGTGA	59.65	clinvar2_19_19934554_ideal_R	AGGTTTCTCTCCAGTATGAAGTATCT	58.871	860	TGGAGAGgAAtCCTACAAATGTGAagaatgtggcaaaggcttttactattcctcaagccttactaagcatatgatagttcatactgaagagaaactgtacaaatgtgaagaatatggcaaagcttttaagtggtcctctgagcttactatacatcagagaattcatactgaagagaaaccctataaatgtgaagaatgtgtcagagtctttaaacactcctcaaaactgaatgaacataAGAgAaaTCATACTGGAGAGAAAaCc	chr19	19934554	TGGAGAGgAAtCCTACAAATGTGA	2	5' _______X__X_____________ 3'	AGAgAaaTCATACTGGAGAGAAAaCc	5	3' ___X_XX________________X_X 5'	TRUE	clinvar2_19_19934554_ideal	0.584906	0.856354
chr18	15271880	15272061	181	clinvar2_19_19934554_ideal	chr18_15271880_15272061_181_clinvar2_19_19934554_ideal_880	clinvar2_19_19934554_ideal_F	TGGAGAGAAACCCTACAAATGTGA	59.65	clinvar2_19_19934554_ideal_R	AGGTTTCTCTCCAGTATGAAGTATCT	58.871	880	TGGAGAGgAAtCCTACAAATGTGAagaatgtggcaaaggcttttactattcctcaagccttactaagcatatgatagttcatactgaagagaaactgtacaaatgtgaagaatatggcaaagcttttaagtggtcctctgagcttactatacatcAGAgAaTTCATACTGaAGAGAAACCc	chr19	19934554	TGGAGAGgAAtCCTACAAATGTGA	2	5' _______X__X_____________ 3'	AGAgAaTTCATACTGaAGAGAAACCc	4	3' ___X_X_________X_________X 5'	TRUE	clinvar2_19_19934554_ideal	0.839779	0.839779
chr18	15271796	15272396	600	clinvar2_19_19934554_ideal	chr18_15271796_15272396_600_clinvar2_19_19934554_ideal_860	clinvar2_19_19934554_ideal_F	TGGAGAGAAACCCTACAAATGTGA	59.65	clinvar2_19_19934554_ideal_R	AGGTTTCTCTCCAGTATGAAGTATCT	58.871	860	TGGAGAGAAACCCTACAgATaTGAagaatgtggcaaagtctttaaactatcctcaaaactgaatgaacattagataagtcatagtggagaggaatcctacaaatgtgaagaatgtggcaaaggcttttactattcctcaagccttactaagcatatgatagttcatactgaagagaaactgtacaaatgtgaagaatatggcaaagcttttaagtggtcctctgagcttactatacatcagagaattcatactgaagagaaaccctataaatgtgaagaatgtgtcagagtctttaaacactcctcaaaactgaatgaacataagagaaatcatactggagagaaaacctacaaatgtgaagcatgtggcaaagctttttaagcagtcttcaggcctca…	chr19	19934554	TGGAGAGAAACCCTACAgATaTGA	2	5' _________________X__X___ 3'	AGAgAgTTCATACTGaAGAGAAAtCc	5	3' ___X_X_________X_______X_X 5'	TRUE	clinvar2_19_19934554_ideal	0.230167	0.762983
chr18	15271796	15272313	517	clinvar2_19_19934554_ideal	chr18_15271796_15272313_517_clinvar2_19_19934554_ideal_880	clinvar2_19_19934554_ideal_F	TGGAGAGAAACCCTACAAATGTGA	59.65	clinvar2_19_19934554_ideal_R	AGGTTTCTCTCCAGTATGAAGTATCT	58.871	880	TGGAGAGAAACCCTACAgATaTGAagaatgtggcaaagtctttaaactatcctcaaaactgaatgaacattagataagtcatagtggagaggaatcctacaaatgtgaagaatgtggcaaaggcttttactattcctcaagccttactaagcatatgatagttcatactgaagagaaactgtacaaatgtgaagaatatggcaaagcttttaagtggtcctctgagcttactatacatcagagaattcatactgaagagaaaccctataaatgtgaagaatgtgtcagagtctttaaacactcctcaaaactgaatgaacataagagaaatcatactggagagaaaacctacaaatgtgaagcatgtggcaaagctttttaagcagtcttcaggcctca…	chr19	19934554	TGGAGAGAAACCCTACAgATaTGA	2	5' _________________X__X___ 3'	AGAgAgTTCATACTGGAGAGAtACCc	4	3' ___X_X_______________X___X 5'	TRUE	clinvar2_19_19934554_ideal	0.277369	0.792265
chr18	15271796	15272230	434	clinvar2_19_19934554_ideal	chr18_15271796_15272230_434_clinvar2_19_19934554_ideal_860	clinvar2_19_19934554_ideal_F	TGGAGAGAAACCCTACAAATGTGA	59.65	clinvar2_19_19934554_ideal_R	AGGTTTCTCTCCAGTATGAAGTATCT	58.871	860	TGGAGAGAAACCCTACAgATaTGAagaatgtggcaaagtctttaaactatcctcaaaactgaatgaacattagataagtcatagtggagaggaatcctacaaatgtgaagaatgtggcaaaggcttttactattcctcaagccttactaagcatatgatagttcatactgaagagaaactgtacaaatgtgaagaatatggcaaagcttttaagtggtcctctgagcttactatacatcagagaattcatactgaagagaaaccctataaatgtgaagaatgtgtcagagtctttaaacactcctcaaaactgaatgaacataagagaaatcatactggagagaaaacctacaaatgtgaagcatgtggcaaagctttttaagcagtcttcaggcctca…	chr19	19934554	TGGAGAGAAACCCTACAgATaTGA	2	5' _________________X__X___ 3'	AGAgAaTTCATACTGGAGAGgAAtCc	5	3' ___X_X______________X__X_X 5'	TRUE	clinvar2_19_19934554_ideal	0.342166	0.820442
chr18	15271796	15272145	349	clinvar2_19_19934554_ideal	chr18_15271796_15272145_349_clinvar2_19_19934554_ideal_860	clinvar2_19_19934554_ideal_F	TGGAGAGAAACCCTACAAATGTGA	59.65	clinvar2_19_19934554_ideal_R	AGGTTTCTCTCCAGTATGAAGTATCT	58.871	860	TGGAGAGAAACCCTACAgATaTGAagaatgtggcaaagtctttaaactatcctcaaaactgaatgaacattagataagtcatagtggagaggaatcctacaaatgtgaagaatgtggcaaaggcttttactattcctcaagccttactaagcatatgatagttcatactgaagagaaactgtacaaatgtgaagaatatggcaaagcttttaagtggtcctctgagcttactatacatcagagaattcatactgaagagaaaccctataaatgtgaagaatgtgtcagagtctttaaacactcctcaaaactgaatgaacataAGAgAaaTCATACTGGAGAGAAAaCc	chr19	19934554	TGGAGAGAAACCCTACAgATaTGA	2	5' _________________X__X___ 3'	AGAgAaaTCATACTGGAGAGAAAaCc	5	3' ___X_XX________________X_X 5'	TRUE	clinvar2_19_19934554_ideal	0.441261	0.850829
chr18	15271796	15272061	265	clinvar2_19_19934554_ideal	chr18_15271796_15272061_265_clinvar2_19_19934554_ideal_880	clinvar2_19_19934554_ideal_F	TGGAGAGAAACCCTACAAATGTGA	59.65	clinvar2_19_19934554_ideal_R	AGGTTTCTCTCCAGTATGAAGTATCT	58.871	880	TGGAGAGAAACCCTACAgATaTGAagaatgtggcaaagtctttaaactatcctcaaaactgaatgaacattagataagtcatagtggagaggaatcctacaaatgtgaagaatgtggcaaaggcttttactattcctcaagccttactaagcatatgatagttcatactgaagagaaactgtacaaatgtgaagaatatggcaaagcttttaagtggtcctctgagcttactatacatcAGAgAaTTCATACTGaAGAGAAACCc	chr19	19934554	TGGAGAGAAACCCTACAgATaTGA	2	5' _________________X__X___ 3'	AGAgAaTTCATACTGaAGAGAAACCc	4	3' ___X_X_________X_________X 5'	TRUE	clinvar2_19_19934554_ideal	0.571321	0.836464
chr18	15271796	15271893	97	clinvar2_19_19934554_ideal	chr18_15271796_15271893_97_clinvar2_19_19934554_ideal_840	clinvar2_19_19934554_ideal_F	TGGAGAGAAACCCTACAAATGTGA	59.65	clinvar2_19_19934554_ideal_R	AGGTTTCTCTCCAGTATGAAGTATCT	58.871	840	TGGAGAGAAACCCTACAgATaTGAagaatgtggcaaagtctttaaactatcctcaaaactgaatgaacattAGATAagTCATAgTGGAGAGgAAtCc	chr19	19934554	TGGAGAGAAACCCTACAgATaTGA	2	5' _________________X__X___ 3'	AGATAagTCATAgTGGAGAGgAAtCc	6	3' _____XX_____X_______X__X_X 5'	TRUE	clinvar2_19_19934554_ideal	0.839175	0.449724
chr18	15271712	15272396	684	clinvar2_19_19934554_ideal	chr18_15271712_15272396_684_clinvar2_19_19934554_ideal_840	clinvar2_19_19934554_ideal_F	TGGAGAGAAACCCTACAAATGTGA	59.65	clinvar2_19_19934554_ideal_R	AGGTTTCTCTCCAGTATGAAGTATCT	58.871	840	TGaAGAGAAACaCTACAAATGTcAagaatgtggcaaagcttttaagaagtctttagaccttaatgtatataagataattcatagtggagagaaaccctacagatatgaagaatgtggcaaagtctttaaactatcctcaaaactgaatgaacattagataagtcatagtggagaggaatcctacaaatgtgaagaatgtggcaaaggcttttactattcctcaagccttactaagcatatgatagttcatactgaagagaaactgtacaaatgtgaagaatatggcaaagcttttaagtggtcctctgagcttactatacatcagagaattcatactgaagagaaaccctataaatgtgaagaatgtgtcagagtctttaaacactcctcaaaactgaa…	chr19	19934554	TGaAGAGAAACaCTACAAATGTcA	3	5' __X________X__________X_ 3'	AGAgAgTTCATACTGaAGAGAAAtCc	5	3' ___X_X_________X_______X_X 5'	TRUE	clinvar2_19_19934554_ideal	0.191082	0.722099
chr18	15271712	15272313	601	clinvar2_19_19934554_ideal	chr18_15271712_15272313_601_clinvar2_19_19934554_ideal_860	clinvar2_19_19934554_ideal_F	TGGAGAGAAACCCTACAAATGTGA	59.65	clinvar2_19_19934554_ideal_R	AGGTTTCTCTCCAGTATGAAGTATCT	58.871	860	TGaAGAGAAACaCTACAAATGTcAagaatgtggcaaagcttttaagaagtctttagaccttaatgtatataagataattcatagtggagagaaaccctacagatatgaagaatgtggcaaagtctttaaactatcctcaaaactgaatgaacattagataagtcatagtggagaggaatcctacaaatgtgaagaatgtggcaaaggcttttactattcctcaagccttactaagcatatgatagttcatactgaagagaaactgtacaaatgtgaagaatatggcaaagcttttaagtggtcctctgagcttactatacatcagagaattcatactgaagagaaaccctataaatgtgaagaatgtgtcagagtctttaaacactcctcaaaactgaa…	chr19	19934554	TGaAGAGAAACaCTACAAATGTcA	3	5' __X________X__________X_ 3'	AGAgAgTTCATACTGGAGAGAtACCc	4	3' ___X_X_______________X___X 5'	TRUE	clinvar2_19_19934554_ideal	0.22629	0.751381
chr18	15271712	15272230	518	clinvar2_19_19934554_ideal	chr18_15271712_15272230_518_clinvar2_19_19934554_ideal_840	clinvar2_19_19934554_ideal_F	TGGAGAGAAACCCTACAAATGTGA	59.65	clinvar2_19_19934554_ideal_R	AGGTTTCTCTCCAGTATGAAGTATCT	58.871	840	TGaAGAGAAACaCTACAAATGTcAagaatgtggcaaagcttttaagaagtctttagaccttaatgtatataagataattcatagtggagagaaaccctacagatatgaagaatgtggcaaagtctttaaactatcctcaaaactgaatgaacattagataagtcatagtggagaggaatcctacaaatgtgaagaatgtggcaaaggcttttactattcctcaagccttactaagcatatgatagttcatactgaagagaaactgtacaaatgtgaagaatatggcaaagcttttaagtggtcctctgagcttactatacatcagagaattcatactgaagagaaaccctataaatgtgaagaatgtgtcagagtctttaaacactcctcaaaactgaa…	chr19	19934554	TGaAGAGAAACaCTACAAATGTcA	3	5' __X________X__________X_ 3'	AGAgAaTTCATACTGGAGAGgAAtCc	5	3' ___X_X______________X__X_X 5'	TRUE	clinvar2_19_19934554_ideal	0.27471	0.786188
chr18	15271712	15272145	433	clinvar2_19_19934554_ideal	chr18_15271712_15272145_433_clinvar2_19_19934554_ideal_840	clinvar2_19_19934554_ideal_F	TGGAGAGAAACCCTACAAATGTGA	59.65	clinvar2_19_19934554_ideal_R	AGGTTTCTCTCCAGTATGAAGTATCT	58.871	840	TGaAGAGAAACaCTACAAATGTcAagaatgtggcaaagcttttaagaagtctttagaccttaatgtatataagataattcatagtggagagaaaccctacagatatgaagaatgtggcaaagtctttaaactatcctcaaaactgaatgaacattagataagtcatagtggagaggaatcctacaaatgtgaagaatgtggcaaaggcttttactattcctcaagccttactaagcatatgatagttcatactgaagagaaactgtacaaatgtgaagaatatggcaaagcttttaagtggtcctctgagcttactatacatcagagaattcatactgaagagaaaccctataaatgtgaagaatgtgtcagagtctttaaacactcctcaaaactgaa…	chr19	19934554	TGaAGAGAAACaCTACAAATGTcA	3	5' __X________X__________X_ 3'	AGAgAaaTCATACTGGAGAGAAAaCc	5	3' ___X_XX________________X_X 5'	TRUE	clinvar2_19_19934554_ideal	0.343187	0.820994
chr18	15271712	15272061	349	clinvar2_19_19934554_ideal	chr18_15271712_15272061_349_clinvar2_19_19934554_ideal_860	clinvar2_19_19934554_ideal_F	TGGAGAGAAACCCTACAAATGTGA	59.65	clinvar2_19_19934554_ideal_R	AGGTTTCTCTCCAGTATGAAGTATCT	58.871	860	TGaAGAGAAACaCTACAAATGTcAagaatgtggcaaagcttttaagaagtctttagaccttaatgtatataagataattcatagtggagagaaaccctacagatatgaagaatgtggcaaagtctttaaactatcctcaaaactgaatgaacattagataagtcatagtggagaggaatcctacaaatgtgaagaatgtggcaaaggcttttactattcctcaagccttactaagcatatgatagttcatactgaagagaaactgtacaaatgtgaagaatatggcaaagcttttaagtggtcctctgagcttactatacatcAGAgAaTTCATACTGaAGAGAAACCc	chr19	19934554	TGaAGAGAAACaCTACAAATGTcA	3	5' __X________X__________X_ 3'	AGAgAaTTCATACTGaAGAGAAACCc	4	3' ___X_X_________X_________X 5'	TRUE	clinvar2_19_19934554_ideal	0.436103	0.840884
chr18	15271712	15271893	181	clinvar2_19_19934554_ideal	chr18_15271712_15271893_181_clinvar2_19_19934554_ideal_820	clinvar2_19_19934554_ideal_F	TGGAGAGAAACCCTACAAATGTGA	59.65	clinvar2_19_19934554_ideal_R	AGGTTTCTCTCCAGTATGAAGTATCT	58.871	820	TGaAGAGAAACaCTACAAATGTcAagaatgtggcaaagcttttaagaagtctttagaccttaatgtatataagataattcatagtggagagaaaccctacagatatgaagaatgtggcaaagtctttaaactatcctcaaaactgaatgaacattAGATAagTCATAgTGGAGAGgAAtCc	chr19	19934554	TGaAGAGAAACaCTACAAATGTcA	3	5' __X________X__________X_ 3'	AGATAagTCATAgTGGAGAGgAAtCc	6	3' _____XX_____X_______X__X_X 5'	TRUE	clinvar2_19_19934554_ideal	0.822099	0.822099
chr18	15271712	15271809	97	clinvar2_19_19934554_ideal	chr18_15271712_15271809_97_clinvar2_19_19934554_ideal_880	clinvar2_19_19934554_ideal_F	TGGAGAGAAACCCTACAAATGTGA	59.65	clinvar2_19_19934554_ideal_R	AGGTTTCTCTCCAGTATGAAGTATCT	58.871	880	TGaAGAGAAACaCTACAAATGTcAagaatgtggcaaagcttttaagaagtctttagaccttaatgtatataAGATAaTTCATAgTGGAGAGAAACCc	chr19	19934554	TGaAGAGAAACaCTACAAATGTcA	3	5' __X________X__________X_ 3'	AGATAaTTCATAgTGGAGAGAAACCc	3	3' _____X______X____________X 5'	TRUE	clinvar2_19_19934554_ideal	0.841237	0.450829
chr18	15271628	15272396	768	clinvar2_19_19934554_ideal	chr18_15271628_15272396_768_clinvar2_19_19934554_ideal_860	clinvar2_19_19934554_ideal_F	TGGAGAGAAACCCTACAAATGTGA	59.65	clinvar2_19_19934554_ideal_R	AGGTTTCTCTCCAGTATGAAGTATCT	58.871	860	TGGAGAGAAACCaTACAAtTGTGAaaaatgtggcaaagcgttttactgttcctcaaaccttattcaaaataatatagttcatgctgaagagaaacactacaaatgtcaagaatgtggcaaagcttttaagaagtctttagaccttaatgtatataagataattcatagtggagagaaaccctacagatatgaagaatgtggcaaagtctttaaactatcctcaaaactgaatgaacattagataagtcatagtggagaggaatcctacaaatgtgaagaatgtggcaaaggcttttactattcctcaagccttactaagcatatgatagttcatactgaagagaaactgtacaaatgtgaagaatatggcaaagcttttaagtggtcctctgagcttac…	chr19	19934554	TGGAGAGAAACCaTACAAtTGTGA	2	5' ____________X_____X_____ 3'	AGAgAgTTCATACTGaAGAGAAAtCc	5	3' ___X_X_________X_______X_X 5'	TRUE	clinvar2_19_19934554_ideal	0.159245	0.675691
chr18	15271628	15272313	685	clinvar2_19_19934554_ideal	chr18_15271628_15272313_685_clinvar2_19_19934554_ideal_880	clinvar2_19_19934554_ideal_F	TGGAGAGAAACCCTACAAATGTGA	59.65	clinvar2_19_19934554_ideal_R	AGGTTTCTCTCCAGTATGAAGTATCT	58.871	880	TGGAGAGAAACCaTACAAtTGTGAaaaatgtggcaaagcgttttactgttcctcaaaccttattcaaaataatatagttcatgctgaagagaaacactacaaatgtcaagaatgtggcaaagcttttaagaagtctttagaccttaatgtatataagataattcatagtggagagaaaccctacagatatgaagaatgtggcaaagtctttaaactatcctcaaaactgaatgaacattagataagtcatagtggagaggaatcctacaaatgtgaagaatgtggcaaaggcttttactattcctcaagccttactaagcatatgatagttcatactgaagagaaactgtacaaatgtgaagaatatggcaaagcttttaagtggtcctctgagcttac…	chr19	19934554	TGGAGAGAAACCaTACAAtTGTGA	2	5' ____________X_____X_____ 3'	AGAgAgTTCATACTGGAGAGAtACCc	4	3' ___X_X_______________X___X 5'	TRUE	clinvar2_19_19934554_ideal	0.187737	0.710497
chr18	15271628	15272230	602	clinvar2_19_19934554_ideal	chr18_15271628_15272230_602_clinvar2_19_19934554_ideal_860	clinvar2_19_19934554_ideal_F	TGGAGAGAAACCCTACAAATGTGA	59.65	clinvar2_19_19934554_ideal_R	AGGTTTCTCTCCAGTATGAAGTATCT	58.871	860	TGGAGAGAAACCaTACAAtTGTGAaaaatgtggcaaagcgttttactgttcctcaaaccttattcaaaataatatagttcatgctgaagagaaacactacaaatgtcaagaatgtggcaaagcttttaagaagtctttagaccttaatgtatataagataattcatagtggagagaaaccctacagatatgaagaatgtggcaaagtctttaaactatcctcaaaactgaatgaacattagataagtcatagtggagaggaatcctacaaatgtgaagaatgtggcaaaggcttttactattcctcaagccttactaagcatatgatagttcatactgaagagaaactgtacaaatgtgaagaatatggcaaagcttttaagtggtcctctgagcttac…	chr19	19934554	TGGAGAGAAACCaTACAAtTGTGA	2	5' ____________X_____X_____ 3'	AGAgAaTTCATACTGGAGAGgAAtCc	5	3' ___X_X______________X__X_X 5'	TRUE	clinvar2_19_19934554_ideal	0.227409	0.756354
chr18	15271628	15272145	517	clinvar2_19_19934554_ideal	chr18_15271628_15272145_517_clinvar2_19_19934554_ideal_860	clinvar2_19_19934554_ideal_F	TGGAGAGAAACCCTACAAATGTGA	59.65	clinvar2_19_19934554_ideal_R	AGGTTTCTCTCCAGTATGAAGTATCT	58.871	860	TGGAGAGAAACCaTACAAtTGTGAaaaatgtggcaaagcgttttactgttcctcaaaccttattcaaaataatatagttcatgctgaagagaaacactacaaatgtcaagaatgtggcaaagcttttaagaagtctttagaccttaatgtatataagataattcatagtggagagaaaccctacagatatgaagaatgtggcaaagtctttaaactatcctcaaaactgaatgaacattagataagtcatagtggagaggaatcctacaaatgtgaagaatgtggcaaaggcttttactattcctcaagccttactaagcatatgatagttcatactgaagagaaactgtacaaatgtgaagaatatggcaaagcttttaagtggtcctctgagcttac…	chr19	19934554	TGGAGAGAAACCaTACAAtTGTGA	2	5' ____________X_____X_____ 3'	AGAgAaaTCATACTGGAGAGAAAaCc	5	3' ___X_XX________________X_X 5'	TRUE	clinvar2_19_19934554_ideal	0.279304	0.79779
chr18	15271628	15272061	433	clinvar2_19_19934554_ideal	chr18_15271628_15272061_433_clinvar2_19_19934554_ideal_880	clinvar2_19_19934554_ideal_F	TGGAGAGAAACCCTACAAATGTGA	59.65	clinvar2_19_19934554_ideal_R	AGGTTTCTCTCCAGTATGAAGTATCT	58.871	880	TGGAGAGAAACCaTACAAtTGTGAaaaatgtggcaaagcgttttactgttcctcaaaccttattcaaaataatatagttcatgctgaagagaaacactacaaatgtcaagaatgtggcaaagcttttaagaagtctttagaccttaatgtatataagataattcatagtggagagaaaccctacagatatgaagaatgtggcaaagtctttaaactatcctcaaaactgaatgaacattagataagtcatagtggagaggaatcctacaaatgtgaagaatgtggcaaaggcttttactattcctcaagccttactaagcatatgatagttcatactgaagagaaactgtacaaatgtgaagaatatggcaaagcttttaagtggtcctctgagcttac…	chr19	19934554	TGGAGAGAAACCaTACAAtTGTGA	2	5' ____________X_____X_____ 3'	AGAgAaTTCATACTGaAGAGAAACCc	4	3' ___X_X_________X_________X 5'	TRUE	clinvar2_19_19934554_ideal	0.343649	0.822099
chr18	15271628	15271893	265	clinvar2_19_19934554_ideal	chr18_15271628_15271893_265_clinvar2_19_19934554_ideal_840	clinvar2_19_19934554_ideal_F	TGGAGAGAAACCCTACAAATGTGA	59.65	clinvar2_19_19934554_ideal_R	AGGTTTCTCTCCAGTATGAAGTATCT	58.871	840	TGGAGAGAAACCaTACAAtTGTGAaaaatgtggcaaagcgttttactgttcctcaaaccttattcaaaataatatagttcatgctgaagagaaacactacaaatgtcaagaatgtggcaaagcttttaagaagtctttagaccttaatgtatataagataattcatagtggagagaaaccctacagatatgaagaatgtggcaaagtctttaaactatcctcaaaactgaatgaacattAGATAagTCATAgTGGAGAGgAAtCc	chr19	19934554	TGGAGAGAAACCaTACAAtTGTGA	2	5' ____________X_____X_____ 3'	AGATAagTCATAgTGGAGAGgAAtCc	6	3' _____XX_____X_______X__X_X 5'	TRUE	clinvar2_19_19934554_ideal	0.568302	0.832044
chr18	15271628	15271809	181	clinvar2_19_19934554_ideal	chr18_15271628_15271809_181_clinvar2_19_19934554_ideal_900	clinvar2_19_19934554_ideal_F	TGGAGAGAAACCCTACAAATGTGA	59.65	clinvar2_19_19934554_ideal_R	AGGTTTCTCTCCAGTATGAAGTATCT	58.871	900	TGGAGAGAAACCaTACAAtTGTGAaaaatgtggcaaagcgttttactgttcctcaaaccttattcaaaataatatagttcatgctgaagagaaacactacaaatgtcaagaatgtggcaaagcttttaagaagtctttagaccttaatgtatataAGATAaTTCATAgTGGAGAGAAACCc	chr19	19934554	TGGAGAGAAACCaTACAAtTGTGA	2	5' ____________X_____X_____ 3'	AGATAaTTCATAgTGGAGAGAAACCc	3	3' _____X______X____________X 5'	TRUE	clinvar2_19_19934554_ideal	0.828729	0.828729
chr18	15271628	15271725	97	clinvar2_19_19934554_ideal	chr18_15271628_15271725_97_clinvar2_19_19934554_ideal_840	clinvar2_19_19934554_ideal_F	TGGAGAGAAACCCTACAAATGTGA	59.65	clinvar2_19_19934554_ideal_R	AGGTTTCTCTCCAGTATGAAGTATCT	58.871	840	TGGAGAGAAACCaTACAAtTGTGAaaaatgtggcaaagcgttttactgttcctcaaaccttattcaaaataAtATAgTTCATgCTGaAGAGAAACac	chr19	19934554	TGGAGAGAAACCaTACAAtTGTGA	2	5' ____________X_____X_____ 3'	AtATAgTTCATgCTGaAGAGAAACac	6	3' _X___X_____X___X________XX 5'	TRUE	clinvar2_19_19934554_ideal	0.839175	0.449724
chr18	15271464	15272230	766	clinvar2_19_19934554_ideal	chr18_15271464_15272230_766_clinvar2_19_19934554_ideal_880	clinvar2_19_19934554_ideal_F	TGGAGAGAAACCCTACAAATGTGA	59.65	clinvar2_19_19934554_ideal_R	AGGTTTCTCTCCAGTATGAAGTATCT	58.871	880	TGaAGAGAAACCCTACAAATGTGAagaatgtggtaaagccttttactggtccttaagctttactgaatatgatagttcatactggagagaagcactaagatgtcaagaatgcatcaaagcttttaagggtcttcaaatcttactatatataagacaattcatactggagagaaaccatacaattgtgaaaaatgtggcaaagcgttttactgttcctcaaaccttattcaaaataatatagttcatgctgaagagaaacactacaaatgtcaagaatgtggcaaagcttttaagaagtctttagaccttaatgtatataagataattcatagtggagagaaaccctacagatatgaagaatgtggcaaagtctttaaactatcctcaaaactgaatgaa…	chr19	19934554	TGaAGAGAAACCCTACAAATGTGA	1	5' __X_____________________ 3'	AGAgAaTTCATACTGGAGAGgAAtCc	5	3' ___X_X______________X__X_X 5'	TRUE	clinvar2_19_19934554_ideal	0.159922	0.676796
chr18	15271464	15272145	681	clinvar2_19_19934554_ideal	chr18_15271464_15272145_681_clinvar2_19_19934554_ideal_880	clinvar2_19_19934554_ideal_F	TGGAGAGAAACCCTACAAATGTGA	59.65	clinvar2_19_19934554_ideal_R	AGGTTTCTCTCCAGTATGAAGTATCT	58.871	880	TGaAGAGAAACCCTACAAATGTGAagaatgtggtaaagccttttactggtccttaagctttactgaatatgatagttcatactggagagaagcactaagatgtcaagaatgcatcaaagcttttaagggtcttcaaatcttactatatataagacaattcatactggagagaaaccatacaattgtgaaaaatgtggcaaagcgttttactgttcctcaaaccttattcaaaataatatagttcatgctgaagagaaacactacaaatgtcaagaatgtggcaaagcttttaagaagtctttagaccttaatgtatataagataattcatagtggagagaaaccctacagatatgaagaatgtggcaaagtctttaaactatcctcaaaactgaatgaa…	chr19	19934554	TGaAGAGAAACCCTACAAATGTGA	1	5' __X_____________________ 3'	AGAgAaaTCATACTGGAGAGAAAaCc	5	3' ___X_XX________________X_X 5'	TRUE	clinvar2_19_19934554_ideal	0.192364	0.723757
chr18	15271464	15272061	597	clinvar2_19_19934554_ideal	chr18_15271464_15272061_597_clinvar2_19_19934554_ideal_900	clinvar2_19_19934554_ideal_F	TGGAGAGAAACCCTACAAATGTGA	59.65	clinvar2_19_19934554_ideal_R	AGGTTTCTCTCCAGTATGAAGTATCT	58.871	900	TGaAGAGAAACCCTACAAATGTGAagaatgtggtaaagccttttactggtccttaagctttactgaatatgatagttcatactggagagaagcactaagatgtcaagaatgcatcaaagcttttaagggtcttcaaatcttactatatataagacaattcatactggagagaaaccatacaattgtgaaaaatgtggcaaagcgttttactgttcctcaaaccttattcaaaataatatagttcatgctgaagagaaacactacaaatgtcaagaatgtggcaaagcttttaagaagtctttagaccttaatgtatataagataattcatagtggagagaaaccctacagatatgaagaatgtggcaaagtctttaaactatcctcaaaactgaatgaa…	chr19	19934554	TGaAGAGAAACCCTACAAATGTGA	1	5' __X_____________________ 3'	AGAgAaTTCATACTGaAGAGAAACCc	4	3' ___X_X_________X_________X 5'	TRUE	clinvar2_19_19934554_ideal	0.231826	0.764641
chr18	15271464	15271893	429	clinvar2_19_19934554_ideal	chr18_15271464_15271893_429_clinvar2_19_19934554_ideal_860	clinvar2_19_19934554_ideal_F	TGGAGAGAAACCCTACAAATGTGA	59.65	clinvar2_19_19934554_ideal_R	AGGTTTCTCTCCAGTATGAAGTATCT	58.871	860	TGaAGAGAAACCCTACAAATGTGAagaatgtggtaaagccttttactggtccttaagctttactgaatatgatagttcatactggagagaagcactaagatgtcaagaatgcatcaaagcttttaagggtcttcaaatcttactatatataagacaattcatactggagagaaaccatacaattgtgaaaaatgtggcaaagcgttttactgttcctcaaaccttattcaaaataatatagttcatgctgaagagaaacactacaaatgtcaagaatgtggcaaagcttttaagaagtctttagaccttaatgtatataagataattcatagtggagagaaaccctacagatatgaagaatgtggcaaagtctttaaactatcctcaaaactgaatgaa…	chr19	19934554	TGaAGAGAAACCCTACAAATGTGA	1	5' __X_____________________ 3'	AGATAagTCATAgTGGAGAGgAAtCc	6	3' _____XX_____X_______X__X_X 5'	TRUE	clinvar2_19_19934554_ideal	0.345455	0.818785
chr18	15271464	15271809	345	clinvar2_19_19934554_ideal	chr18_15271464_15271809_345_clinvar2_19_19934554_ideal_920	clinvar2_19_19934554_ideal_F	TGGAGAGAAACCCTACAAATGTGA	59.65	clinvar2_19_19934554_ideal_R	AGGTTTCTCTCCAGTATGAAGTATCT	58.871	920	TGaAGAGAAACCCTACAAATGTGAagaatgtggtaaagccttttactggtccttaagctttactgaatatgatagttcatactggagagaagcactaagatgtcaagaatgcatcaaagcttttaagggtcttcaaatcttactatatataagacaattcatactggagagaaaccatacaattgtgaaaaatgtggcaaagcgttttactgttcctcaaaccttattcaaaataatatagttcatgctgaagagaaacactacaaatgtcaagaatgtggcaaagcttttaagaagtctttagaccttaatgtatataAGATAaTTCATAgTGGAGAGAAACCc	chr19	19934554	TGaAGAGAAACCCTACAAATGTGA	1	5' __X_____________________ 3'	AGATAaTTCATAgTGGAGAGAAACCc	3	3' _____X______X____________X 5'	TRUE	clinvar2_19_19934554_ideal	0.448116	0.854144
chr18	15271464	15271725	261	clinvar2_19_19934554_ideal	chr18_15271464_15271725_261_clinvar2_19_19934554_ideal_860	clinvar2_19_19934554_ideal_F	TGGAGAGAAACCCTACAAATGTGA	59.65	clinvar2_19_19934554_ideal_R	AGGTTTCTCTCCAGTATGAAGTATCT	58.871	860	TGaAGAGAAACCCTACAAATGTGAagaatgtggtaaagccttttactggtccttaagctttactgaatatgatagttcatactggagagaagcactaagatgtcaagaatgcatcaaagcttttaagggtcttcaaatcttactatatataagacaattcatactggagagaaaccatacaattgtgaaaaatgtggcaaagcgttttactgttcctcaaaccttattcaaaataAtATAgTTCATgCTGaAGAGAAACac	chr19	19934554	TGaAGAGAAACCCTACAAATGTGA	1	5' __X_____________________ 3'	AtATAgTTCATgCTGaAGAGAAACac	6	3' _X___X_____X___X________XX 5'	TRUE	clinvar2_19_19934554_ideal	0.583142	0.840884
chr18	15271464	15271641	177	clinvar2_19_19934554_ideal	chr18_15271464_15271641_177_clinvar2_19_19934554_ideal_920	clinvar2_19_19934554_ideal_F	TGGAGAGAAACCCTACAAATGTGA	59.65	clinvar2_19_19934554_ideal_R	AGGTTTCTCTCCAGTATGAAGTATCT	58.871	920	TGaAGAGAAACCCTACAAATGTGAagaatgtggtaaagccttttactggtccttaagctttactgaatatgatagttcatactggagagaagcactaagatgtcaagaatgcatcaaagcttttaagggtcttcaaatcttactatatataAGAcAaTTCATACTGGAGAGAAACCa	chr19	19934554	TGaAGAGAAACCCTACAAATGTGA	1	5' __X_____________________ 3'	AGAcAaTTCATACTGGAGAGAAACCa	3	3' ___X_X___________________X 5'	TRUE	clinvar2_19_19934554_ideal	0.815819	0.79779
chr18	15271380	15272145	765	clinvar2_19_19934554_ideal	chr18_15271380_15272145_765_clinvar2_19_19934554_ideal_860	clinvar2_19_19934554_ideal_F	TGGAGAGAAACCCTACAAATGTGA	59.65	clinvar2_19_19934554_ideal_R	AGGTTTCTCTCCAGTATGAAGTATCT	58.871	860	gGGAGAGAAACCCTgCAAATGTGAagaatgtggcaaagcttgtaagcagtctttggggcttactatacaaaagagaattcatactgaagagaaaccctacaaatgtgaagaatgtggtaaagccttttactggtccttaagctttactgaatatgatagttcatactggagagaagcactaagatgtcaagaatgcatcaaagcttttaagggtcttcaaatcttactatatataagacaattcatactggagagaaaccatacaattgtgaaaaatgtggcaaagcgttttactgttcctcaaaccttattcaaaataatatagttcatgctgaagagaaacactacaaatgtcaagaatgtggcaaagcttttaagaagtctttagaccttaatgta…	chr19	19934554	gGGAGAGAAACCCTgCAAATGTGA	2	5' X_____________X_________ 3'	AGAgAaaTCATACTGGAGAGAAAaCc	5	3' ___X_XX________________X_X 5'	TRUE	clinvar2_19_19934554_ideal	0.160261	0.677348
chr18	15271380	15272061	681	clinvar2_19_19934554_ideal	chr18_15271380_15272061_681_clinvar2_19_19934554_ideal_880	clinvar2_19_19934554_ideal_F	TGGAGAGAAACCCTACAAATGTGA	59.65	clinvar2_19_19934554_ideal_R	AGGTTTCTCTCCAGTATGAAGTATCT	58.871	880	gGGAGAGAAACCCTgCAAATGTGAagaatgtggcaaagcttgtaagcagtctttggggcttactatacaaaagagaattcatactgaagagaaaccctacaaatgtgaagaatgtggtaaagccttttactggtccttaagctttactgaatatgatagttcatactggagagaagcactaagatgtcaagaatgcatcaaagcttttaagggtcttcaaatcttactatatataagacaattcatactggagagaaaccatacaattgtgaaaaatgtggcaaagcgttttactgttcctcaaaccttattcaaaataatatagttcatgctgaagagaaacactacaaatgtcaagaatgtggcaaagcttttaagaagtctttagaccttaatgta…	chr19	19934554	gGGAGAGAAACCCTgCAAATGTGA	2	5' X_____________X_________ 3'	AGAgAaTTCATACTGaAGAGAAACCc	4	3' ___X_X_________X_________X 5'	TRUE	clinvar2_19_19934554_ideal	0.192364	0.723757
chr18	15271380	15271893	513	clinvar2_19_19934554_ideal	chr18_15271380_15271893_513_clinvar2_19_19934554_ideal_840	clinvar2_19_19934554_ideal_F	TGGAGAGAAACCCTACAAATGTGA	59.65	clinvar2_19_19934554_ideal_R	AGGTTTCTCTCCAGTATGAAGTATCT	58.871	840	gGGAGAGAAACCCTgCAAATGTGAagaatgtggcaaagcttgtaagcagtctttggggcttactatacaaaagagaattcatactgaagagaaaccctacaaatgtgaagaatgtggtaaagccttttactggtccttaagctttactgaatatgatagttcatactggagagaagcactaagatgtcaagaatgcatcaaagcttttaagggtcttcaaatcttactatatataagacaattcatactggagagaaaccatacaattgtgaaaaatgtggcaaagcgttttactgttcctcaaaccttattcaaaataatatagttcatgctgaagagaaacactacaaatgtcaagaatgtggcaaagcttttaagaagtctttagaccttaatgta…	chr19	19934554	gGGAGAGAAACCCTgCAAATGTGA	2	5' X_____________X_________ 3'	AGATAagTCATAgTGGAGAGgAAtCc	6	3' _____XX_____X_______X__X_X 5'	TRUE	clinvar2_19_19934554_ideal	0.278363	0.78895
chr18	15271380	15271809	429	clinvar2_19_19934554_ideal	chr18_15271380_15271809_429_clinvar2_19_19934554_ideal_900	clinvar2_19_19934554_ideal_F	TGGAGAGAAACCCTACAAATGTGA	59.65	clinvar2_19_19934554_ideal_R	AGGTTTCTCTCCAGTATGAAGTATCT	58.871	900	gGGAGAGAAACCCTgCAAATGTGAagaatgtggcaaagcttgtaagcagtctttggggcttactatacaaaagagaattcatactgaagagaaaccctacaaatgtgaagaatgtggtaaagccttttactggtccttaagctttactgaatatgatagttcatactggagagaagcactaagatgtcaagaatgcatcaaagcttttaagggtcttcaaatcttactatatataagacaattcatactggagagaaaccatacaattgtgaaaaatgtggcaaagcgttttactgttcctcaaaccttattcaaaataatatagttcatgctgaagagaaacactacaaatgtcaagaatgtggcaaagcttttaagaagtctttagaccttaatgta…	chr19	19934554	gGGAGAGAAACCCTgCAAATGTGA	2	5' X_____________X_________ 3'	AGATAaTTCATAgTGGAGAGAAACCc	3	3' _____X______X____________X 5'	TRUE	clinvar2_19_19934554_ideal	0.347786	0.824309
chr18	15271380	15271725	345	clinvar2_19_19934554_ideal	chr18_15271380_15271725_345_clinvar2_19_19934554_ideal_840	clinvar2_19_19934554_ideal_F	TGGAGAGAAACCCTACAAATGTGA	59.65	clinvar2_19_19934554_ideal_R	AGGTTTCTCTCCAGTATGAAGTATCT	58.871	840	gGGAGAGAAACCCTgCAAATGTGAagaatgtggcaaagcttgtaagcagtctttggggcttactatacaaaagagaattcatactgaagagaaaccctacaaatgtgaagaatgtggtaaagccttttactggtccttaagctttactgaatatgatagttcatactggagagaagcactaagatgtcaagaatgcatcaaagcttttaagggtcttcaaatcttactatatataagacaattcatactggagagaaaccatacaattgtgaaaaatgtggcaaagcgttttactgttcctcaaaccttattcaaaataAtATAgTTCATgCTGaAGAGAAACac	chr19	19934554	gGGAGAGAAACCCTgCAAATGTGA	2	5' X_____________X_________ 3'	AtATAgTTCATgCTGaAGAGAAACac	6	3' _X___X_____X___X________XX 5'	TRUE	clinvar2_19_19934554_ideal	0.429565	0.818785
chr18	15271380	15271641	261	clinvar2_19_19934554_ideal	chr18_15271380_15271641_261_clinvar2_19_19934554_ideal_900	clinvar2_19_19934554_ideal_F	TGGAGAGAAACCCTACAAATGTGA	59.65	clinvar2_19_19934554_ideal_R	AGGTTTCTCTCCAGTATGAAGTATCT	58.871	900	gGGAGAGAAACCCTgCAAATGTGAagaatgtggcaaagcttgtaagcagtctttggggcttactatacaaaagagaattcatactgaagagaaaccctacaaatgtgaagaatgtggtaaagccttttactggtccttaagctttactgaatatgatagttcatactggagagaagcactaagatgtcaagaatgcatcaaagcttttaagggtcttcaaatcttactatatataAGAcAaTTCATACTGGAGAGAAACCa	chr19	19934554	gGGAGAGAAACCCTgCAAATGTGA	2	5' X_____________X_________ 3'	AGAcAaTTCATACTGGAGAGAAACCa	3	3' ___X_X___________________X 5'	TRUE	clinvar2_19_19934554_ideal	0.589272	0.849724
chr18	15271380	15271477	97	clinvar2_19_19934554_ideal	chr18_15271380_15271477_97_clinvar2_19_19934554_ideal_880	clinvar2_19_19934554_ideal_F	TGGAGAGAAACCCTACAAATGTGA	59.65	clinvar2_19_19934554_ideal_R	AGGTTTCTCTCCAGTATGAAGTATCT	58.871	880	gGGAGAGAAACCCTgCAAATGTGAagaatgtggcaaagcttgtaagcagtctttggggcttactatacaaaAGAgAaTTCATACTGaAGAGAAACCc	chr19	19934554	gGGAGAGAAACCCTgCAAATGTGA	2	5' X_____________X_________ 3'	AGAgAaTTCATACTGaAGAGAAACCc	4	3' ___X_X_________X_________X 5'	TRUE	clinvar2_19_19934554_ideal	0.861856	0.461878
chr18	15271296	15272061	765	clinvar2_19_19934554_ideal	chr18_15271296_15272061_765_clinvar2_19_19934554_ideal_880	clinvar2_19_19934554_ideal_F	TGGAGAGAAACCCTACAAATGTGA	59.65	clinvar2_19_19934554_ideal_R	AGGTTTCTCTCCAGTATGAAGTATCT	58.871	880	gGGAGAGAAACCCTACAAATGTcAagaatgtggcaaagcttttaagtggtcttcaaaccttactatacacaagagaattcatatgggagagaaaccctgcaaatgtgaagaatgtggcaaagcttgtaagcagtctttggggcttactatacaaaagagaattcatactgaagagaaaccctacaaatgtgaagaatgtggtaaagccttttactggtccttaagctttactgaatatgatagttcatactggagagaagcactaagatgtcaagaatgcatcaaagcttttaagggtcttcaaatcttactatatataagacaattcatactggagagaaaccatacaattgtgaaaaatgtggcaaagcgttttactgttcctcaaaccttattcaa…	chr19	19934554	gGGAGAGAAACCCTACAAATGTcA	2	5' X_____________________X_ 3'	AGAgAaTTCATACTGaAGAGAAACCc	4	3' ___X_X_________X_________X 5'	TRUE	clinvar2_19_19934554_ideal	0.160261	0.677348
chr18	15271296	15271893	597	clinvar2_19_19934554_ideal	chr18_15271296_15271893_597_clinvar2_19_19934554_ideal_840	clinvar2_19_19934554_ideal_F	TGGAGAGAAACCCTACAAATGTGA	59.65	clinvar2_19_19934554_ideal_R	AGGTTTCTCTCCAGTATGAAGTATCT	58.871	840	gGGAGAGAAACCCTACAAATGTcAagaatgtggcaaagcttttaagtggtcttcaaaccttactatacacaagagaattcatatgggagagaaaccctgcaaatgtgaagaatgtggcaaagcttgtaagcagtctttggggcttactatacaaaagagaattcatactgaagagaaaccctacaaatgtgaagaatgtggtaaagccttttactggtccttaagctttactgaatatgatagttcatactggagagaagcactaagatgtcaagaatgcatcaaagcttttaagggtcttcaaatcttactatatataagacaattcatactggagagaaaccatacaattgtgaaaaatgtggcaaagcgttttactgttcctcaaaccttattcaa…	chr19	19934554	gGGAGAGAAACCCTACAAATGTcA	2	5' X_____________________X_ 3'	AGATAagTCATAgTGGAGAGgAAtCc	6	3' _____XX_____X_______X__X_X 5'	TRUE	clinvar2_19_19934554_ideal	0.230151	0.759116
chr18	15271296	15271809	513	clinvar2_19_19934554_ideal	chr18_15271296_15271809_513_clinvar2_19_19934554_ideal_900	clinvar2_19_19934554_ideal_F	TGGAGAGAAACCCTACAAATGTGA	59.65	clinvar2_19_19934554_ideal_R	AGGTTTCTCTCCAGTATGAAGTATCT	58.871	900	gGGAGAGAAACCCTACAAATGTcAagaatgtggcaaagcttttaagtggtcttcaaaccttactatacacaagagaattcatatgggagagaaaccctgcaaatgtgaagaatgtggcaaagcttgtaagcagtctttggggcttactatacaaaagagaattcatactgaagagaaaccctacaaatgtgaagaatgtggtaaagccttttactggtccttaagctttactgaatatgatagttcatactggagagaagcactaagatgtcaagaatgcatcaaagcttttaagggtcttcaaatcttactatatataagacaattcatactggagagaaaccatacaattgtgaaaaatgtggcaaagcgttttactgttcctcaaaccttattcaa…	chr19	19934554	gGGAGAGAAACCCTACAAATGTcA	2	5' X_____________________X_ 3'	AGATAaTTCATAgTGGAGAGAAACCc	3	3' _____X______X____________X 5'	TRUE	clinvar2_19_19934554_ideal	0.280312	0.794475
chr18	15271296	15271725	429	clinvar2_19_19934554_ideal	chr18_15271296_15271725_429_clinvar2_19_19934554_ideal_840	clinvar2_19_19934554_ideal_F	TGGAGAGAAACCCTACAAATGTGA	59.65	clinvar2_19_19934554_ideal_R	AGGTTTCTCTCCAGTATGAAGTATCT	58.871	840	gGGAGAGAAACCCTACAAATGTcAagaatgtggcaaagcttttaagtggtcttcaaaccttactatacacaagagaattcatatgggagagaaaccctgcaaatgtgaagaatgtggcaaagcttgtaagcagtctttggggcttactatacaaaagagaattcatactgaagagaaaccctacaaatgtgaagaatgtggtaaagccttttactggtccttaagctttactgaatatgatagttcatactggagagaagcactaagatgtcaagaatgcatcaaagcttttaagggtcttcaaatcttactatatataagacaattcatactggagagaaaccatacaattgtgaaaaatgtggcaaagcgttttactgttcctcaaaccttattcaa…	chr19	19934554	gGGAGAGAAACCCTACAAATGTcA	2	5' X_____________________X_ 3'	AtATAgTTCATgCTGaAGAGAAACac	6	3' _X___X_____X___X________XX 5'	TRUE	clinvar2_19_19934554_ideal	0.34965	0.828729
chr18	15271296	15271641	345	clinvar2_19_19934554_ideal	chr18_15271296_15271641_345_clinvar2_19_19934554_ideal_900	clinvar2_19_19934554_ideal_F	TGGAGAGAAACCCTACAAATGTGA	59.65	clinvar2_19_19934554_ideal_R	AGGTTTCTCTCCAGTATGAAGTATCT	58.871	900	gGGAGAGAAACCCTACAAATGTcAagaatgtggcaaagcttttaagtggtcttcaaaccttactatacacaagagaattcatatgggagagaaaccctgcaaatgtgaagaatgtggcaaagcttgtaagcagtctttggggcttactatacaaaagagaattcatactgaagagaaaccctacaaatgtgaagaatgtggtaaagccttttactggtccttaagctttactgaatatgatagttcatactggagagaagcactaagatgtcaagaatgcatcaaagcttttaagggtcttcaaatcttactatatataAGAcAaTTCATACTGGAGAGAAACCa	chr19	19934554	gGGAGAGAAACCCTACAAATGTcA	2	5' X_____________________X_ 3'	AGAcAaTTCATACTGGAGAGAAACCa	3	3' ___X_X___________________X 5'	TRUE	clinvar2_19_19934554_ideal	0.451014	0.859669
chr18	15271296	15271477	181	clinvar2_19_19934554_ideal	chr18_15271296_15271477_181_clinvar2_19_19934554_ideal_880	clinvar2_19_19934554_ideal_F	TGGAGAGAAACCCTACAAATGTGA	59.65	clinvar2_19_19934554_ideal_R	AGGTTTCTCTCCAGTATGAAGTATCT	58.871	880	gGGAGAGAAACCCTACAAATGTcAagaatgtggcaaagcttttaagtggtcttcaaaccttactatacacaagagaattcatatgggagagaaaccctgcaaatgtgaagaatgtggcaaagcttgtaagcagtctttggggcttactatacaaaAGAgAaTTCATACTGaAGAGAAACCc	chr19	19934554	gGGAGAGAAACCCTACAAATGTcA	2	5' X_____________________X_ 3'	AGAgAaTTCATACTGaAGAGAAACCc	4	3' ___X_X_________X_________X 5'	TRUE	clinvar2_19_19934554_ideal	0.826519	0.826519
chr18	15271296	15271393	97	clinvar2_19_19934554_ideal	chr18_15271296_15271393_97_clinvar2_19_19934554_ideal_860	clinvar2_19_19934554_ideal_F	TGGAGAGAAACCCTACAAATGTGA	59.65	clinvar2_19_19934554_ideal_R	AGGTTTCTCTCCAGTATGAAGTATCT	58.871	860	gGGAGAGAAACCCTACAAATGTcAagaatgtggcaaagcttttaagtggtcttcaaaccttactatacacaAGAgAaTTCATAtgGGAGAGAAACCc	chr19	19934554	gGGAGAGAAACCCTACAAATGTcA	2	5' X_____________________X_ 3'	AGAgAaTTCATAtgGGAGAGAAACCc	5	3' ___X_X______XX___________X 5'	TRUE	clinvar2_19_19934554_ideal	0.857732	0.459669
chr18	15271128	15271893	765	clinvar2_19_19934554_ideal	chr18_15271128_15271893_765_clinvar2_19_19934554_ideal_840	clinvar2_19_19934554_ideal_F	TGGAGAGAAACCCTACAAATGTGA	59.65	clinvar2_19_19934554_ideal_R	AGGTTTCTCTCCAGTATGAAGTATCT	58.871	840	TGGAGAGAAAttCTACAAATGTGAagaatgtggcaaagcttttaagcaaccttcaggccttactctacataagagaattcatactggagagaacccttacaaattcaaagaatgtggtaaagccttttattggtttttaagctttactaaacatatgataattcataggggagagaaaccctacaaatgtcaagaatgtggcaaagcttttaagtggtcttcaaaccttactatacacaagagaattcatatgggagagaaaccctgcaaatgtgaagaatgtggcaaagcttgtaagcagtctttggggcttactatacaaaagagaattcatactgaagagaaaccctacaaatgtgaagaatgtggtaaagccttttactggtccttaagctttac…	chr19	19934554	TGGAGAGAAAttCTACAAATGTGA	2	5' __________XX____________ 3'	AGATAagTCATAgTGGAGAGgAAtCc	6	3' _____XX_____X_______X__X_X 5'	TRUE	clinvar2_19_19934554_ideal	0.160261	0.677348
chr18	15271128	15271809	681	clinvar2_19_19934554_ideal	chr18_15271128_15271809_681_clinvar2_19_19934554_ideal_900	clinvar2_19_19934554_ideal_F	TGGAGAGAAACCCTACAAATGTGA	59.65	clinvar2_19_19934554_ideal_R	AGGTTTCTCTCCAGTATGAAGTATCT	58.871	900	TGGAGAGAAAttCTACAAATGTGAagaatgtggcaaagcttttaagcaaccttcaggccttactctacataagagaattcatactggagagaacccttacaaattcaaagaatgtggtaaagccttttattggtttttaagctttactaaacatatgataattcataggggagagaaaccctacaaatgtcaagaatgtggcaaagcttttaagtggtcttcaaaccttactatacacaagagaattcatatgggagagaaaccctgcaaatgtgaagaatgtggcaaagcttgtaagcagtctttggggcttactatacaaaagagaattcatactgaagagaaaccctacaaatgtgaagaatgtggtaaagccttttactggtccttaagctttac…	chr19	19934554	TGGAGAGAAAttCTACAAATGTGA	2	5' __________XX____________ 3'	AGATAaTTCATAgTGGAGAGAAACCc	3	3' _____X______X____________X 5'	TRUE	clinvar2_19_19934554_ideal	0.192364	0.723757
chr18	15271128	15271725	597	clinvar2_19_19934554_ideal	chr18_15271128_15271725_597_clinvar2_19_19934554_ideal_840	clinvar2_19_19934554_ideal_F	TGGAGAGAAACCCTACAAATGTGA	59.65	clinvar2_19_19934554_ideal_R	AGGTTTCTCTCCAGTATGAAGTATCT	58.871	840	TGGAGAGAAAttCTACAAATGTGAagaatgtggcaaagcttttaagcaaccttcaggccttactctacataagagaattcatactggagagaacccttacaaattcaaagaatgtggtaaagccttttattggtttttaagctttactaaacatatgataattcataggggagagaaaccctacaaatgtcaagaatgtggcaaagcttttaagtggtcttcaaaccttactatacacaagagaattcatatgggagagaaaccctgcaaatgtgaagaatgtggcaaagcttgtaagcagtctttggggcttactatacaaaagagaattcatactgaagagaaaccctacaaatgtgaagaatgtggtaaagccttttactggtccttaagctttac…	chr19	19934554	TGGAGAGAAAttCTACAAATGTGA	2	5' __________XX____________ 3'	AtATAgTTCATgCTGaAGAGAAACac	6	3' _X___X_____X___X________XX 5'	TRUE	clinvar2_19_19934554_ideal	0.231491	0.763536
chr18	15271128	15271641	513	clinvar2_19_19934554_ideal	chr18_15271128_15271641_513_clinvar2_19_19934554_ideal_900	clinvar2_19_19934554_ideal_F	TGGAGAGAAACCCTACAAATGTGA	59.65	clinvar2_19_19934554_ideal_R	AGGTTTCTCTCCAGTATGAAGTATCT	58.871	900	TGGAGAGAAAttCTACAAATGTGAagaatgtggcaaagcttttaagcaaccttcaggccttactctacataagagaattcatactggagagaacccttacaaattcaaagaatgtggtaaagccttttattggtttttaagctttactaaacatatgataattcataggggagagaaaccctacaaatgtcaagaatgtggcaaagcttttaagtggtcttcaaaccttactatacacaagagaattcatatgggagagaaaccctgcaaatgtgaagaatgtggcaaagcttgtaagcagtctttggggcttactatacaaaagagaattcatactgaagagaaaccctacaaatgtgaagaatgtggtaaagccttttactggtccttaagctttac…	chr19	19934554	TGGAGAGAAAttCTACAAATGTGA	2	5' __________XX____________ 3'	AGAcAaTTCATACTGGAGAGAAACCa	3	3' ___X_X___________________X 5'	TRUE	clinvar2_19_19934554_ideal	0.282261	0.8
chr18	15271128	15271477	349	clinvar2_19_19934554_ideal	chr18_15271128_15271477_349_clinvar2_19_19934554_ideal_880	clinvar2_19_19934554_ideal_F	TGGAGAGAAACCCTACAAATGTGA	59.65	clinvar2_19_19934554_ideal_R	AGGTTTCTCTCCAGTATGAAGTATCT	58.871	880	TGGAGAGAAAttCTACAAATGTGAagaatgtggcaaagcttttaagcaaccttcaggccttactctacataagagaattcatactggagagaacccttacaaattcaaagaatgtggtaaagccttttattggtttttaagctttactaaacatatgataattcataggggagagaaaccctacaaatgtcaagaatgtggcaaagcttttaagtggtcttcaaaccttactatacacaagagaattcatatgggagagaaaccctgcaaatgtgaagaatgtggcaaagcttgtaagcagtctttggggcttactatacaaaAGAgAaTTCATACTGaAGAGAAACCc	chr19	19934554	TGGAGAGAAAttCTACAAATGTGA	2	5' __________XX____________ 3'	AGAgAaTTCATACTGaAGAGAAACCc	4	3' ___X_X_________X_________X 5'	TRUE	clinvar2_19_19934554_ideal	0.444699	0.857459
chr18	15271128	15271393	265	clinvar2_19_19934554_ideal	chr18_15271128_15271393_265_clinvar2_19_19934554_ideal_860	clinvar2_19_19934554_ideal_F	TGGAGAGAAACCCTACAAATGTGA	59.65	clinvar2_19_19934554_ideal_R	AGGTTTCTCTCCAGTATGAAGTATCT	58.871	860	TGGAGAGAAAttCTACAAATGTGAagaatgtggcaaagcttttaagcaaccttcaggccttactctacataagagaattcatactggagagaacccttacaaattcaaagaatgtggtaaagccttttattggtttttaagctttactaaacatatgataattcataggggagagaaaccctacaaatgtcaagaatgtggcaaagcttttaagtggtcttcaaaccttactatacacaAGAgAaTTCATAtgGGAGAGAAACCc	chr19	19934554	TGGAGAGAAAttCTACAAATGTGA	2	5' __________XX____________ 3'	AGAgAaTTCATAtgGGAGAGAAACCc	5	3' ___X_X______XX___________X 5'	TRUE	clinvar2_19_19934554_ideal	0.589434	0.862983
chr18	15271128	15271225	97	clinvar2_19_19934554_ideal	chr18_15271128_15271225_97_clinvar2_19_19934554_ideal_900	clinvar2_19_19934554_ideal_F	TGGAGAGAAACCCTACAAATGTGA	59.65	clinvar2_19_19934554_ideal_R	AGGTTTCTCTCCAGTATGAAGTATCT	58.871	900	TGGAGAGAAAttCTACAAATGTGAagaatgtggcaaagcttttaagcaaccttcaggccttactctacataAGAgAaTTCATACTGGAGAGAAcCCT	chr19	19934554	TGGAGAGAAAttCTACAAATGTGA	2	5' __________XX____________ 3'	AGAgAaTTCATACTGGAGAGAAcCCT	3	3' ___X_X________________X___ 5'	TRUE	clinvar2_19_19934554_ideal	0.872165	0.467403
chr18	15271044	15271809	765	clinvar2_19_19934554_ideal	chr18_15271044_15271809_765_clinvar2_19_19934554_ideal_940	clinvar2_19_19934554_ideal_F	TGGAGAGAAACCCTACAAATGTGA	59.65	clinvar2_19_19934554_ideal_R	AGGTTTCTCTCCAGTATGAAGTATCT	58.871	940	TGGAGAGAAACCCTACAAATGTGAagaatgtggcaaagcctttaaacaattctcaaaactgaatgaacatatgagagctcatactggagagaaattctacaaatgtgaagaatgtggcaaagcttttaagcaaccttcaggccttactctacataagagaattcatactggagagaacccttacaaattcaaagaatgtggtaaagccttttattggtttttaagctttactaaacatatgataattcataggggagagaaaccctacaaatgtcaagaatgtggcaaagcttttaagtggtcttcaaaccttactatacacaagagaattcatatgggagagaaaccctgcaaatgtgaagaatgtggcaaagcttgtaagcagtctttggggcttac…	chr19	19934554	TGGAGAGAAACCCTACAAATGTGA	0	5' ________________________ 3'	AGATAaTTCATAgTGGAGAGAAACCc	3	3' _____X______X____________X 5'	TRUE	clinvar2_19_19934554_ideal	0.160261	0.677348
chr18	15271044	15271725	681	clinvar2_19_19934554_ideal	chr18_15271044_15271725_681_clinvar2_19_19934554_ideal_880	clinvar2_19_19934554_ideal_F	TGGAGAGAAACCCTACAAATGTGA	59.65	clinvar2_19_19934554_ideal_R	AGGTTTCTCTCCAGTATGAAGTATCT	58.871	880	TGGAGAGAAACCCTACAAATGTGAagaatgtggcaaagcctttaaacaattctcaaaactgaatgaacatatgagagctcatactggagagaaattctacaaatgtgaagaatgtggcaaagcttttaagcaaccttcaggccttactctacataagagaattcatactggagagaacccttacaaattcaaagaatgtggtaaagccttttattggtttttaagctttactaaacatatgataattcataggggagagaaaccctacaaatgtcaagaatgtggcaaagcttttaagtggtcttcaaaccttactatacacaagagaattcatatgggagagaaaccctgcaaatgtgaagaatgtggcaaagcttgtaagcagtctttggggcttac…	chr19	19934554	TGGAGAGAAACCCTACAAATGTGA	0	5' ________________________ 3'	AtATAgTTCATgCTGaAGAGAAACac	6	3' _X___X_____X___X________XX 5'	TRUE	clinvar2_19_19934554_ideal	0.192364	0.723757
chr18	15271044	15271641	597	clinvar2_19_19934554_ideal	chr18_15271044_15271641_597_clinvar2_19_19934554_ideal_940	clinvar2_19_19934554_ideal_F	TGGAGAGAAACCCTACAAATGTGA	59.65	clinvar2_19_19934554_ideal_R	AGGTTTCTCTCCAGTATGAAGTATCT	58.871	940	TGGAGAGAAACCCTACAAATGTGAagaatgtggcaaagcctttaaacaattctcaaaactgaatgaacatatgagagctcatactggagagaaattctacaaatgtgaagaatgtggcaaagcttttaagcaaccttcaggccttactctacataagagaattcatactggagagaacccttacaaattcaaagaatgtggtaaagccttttattggtttttaagctttactaaacatatgataattcataggggagagaaaccctacaaatgtcaagaatgtggcaaagcttttaagtggtcttcaaaccttactatacacaagagaattcatatgggagagaaaccctgcaaatgtgaagaatgtggcaaagcttgtaagcagtctttggggcttac…	chr19	19934554	TGGAGAGAAACCCTACAAATGTGA	0	5' ________________________ 3'	AGAcAaTTCATACTGGAGAGAAACCa	3	3' ___X_X___________________X 5'	TRUE	clinvar2_19_19934554_ideal	0.231826	0.764641
chr18	15271044	15271477	433	clinvar2_19_19934554_ideal	chr18_15271044_15271477_433_clinvar2_19_19934554_ideal_920	clinvar2_19_19934554_ideal_F	TGGAGAGAAACCCTACAAATGTGA	59.65	clinvar2_19_19934554_ideal_R	AGGTTTCTCTCCAGTATGAAGTATCT	58.871	920	TGGAGAGAAACCCTACAAATGTGAagaatgtggcaaagcctttaaacaattctcaaaactgaatgaacatatgagagctcatactggagagaaattctacaaatgtgaagaatgtggcaaagcttttaagcaaccttcaggccttactctacataagagaattcatactggagagaacccttacaaattcaaagaatgtggtaaagccttttattggtttttaagctttactaaacatatgataattcataggggagagaaaccctacaaatgtcaagaatgtggcaaagcttttaagtggtcttcaaaccttactatacacaagagaattcatatgggagagaaaccctgcaaatgtgaagaatgtggcaaagcttgtaagcagtctttggggcttac…	chr19	19934554	TGGAGAGAAACCCTACAAATGTGA	0	5' ________________________ 3'	AGAgAaTTCATACTGaAGAGAAACCc	4	3' ___X_X_________X_________X 5'	TRUE	clinvar2_19_19934554_ideal	0.345958	0.827624
chr18	15271044	15271393	349	clinvar2_19_19934554_ideal	chr18_15271044_15271393_349_clinvar2_19_19934554_ideal_900	clinvar2_19_19934554_ideal_F	TGGAGAGAAACCCTACAAATGTGA	59.65	clinvar2_19_19934554_ideal_R	AGGTTTCTCTCCAGTATGAAGTATCT	58.871	900	TGGAGAGAAACCCTACAAATGTGAagaatgtggcaaagcctttaaacaattctcaaaactgaatgaacatatgagagctcatactggagagaaattctacaaatgtgaagaatgtggcaaagcttttaagcaaccttcaggccttactctacataagagaattcatactggagagaacccttacaaattcaaagaatgtggtaaagccttttattggtttttaagctttactaaacatatgataattcataggggagagaaaccctacaaatgtcaagaatgtggcaaagcttttaagtggtcttcaaaccttactatacacaAGAgAaTTCATAtgGGAGAGAAACCc	chr19	19934554	TGGAGAGAAACCCTACAAATGTGA	0	5' ________________________ 3'	AGAgAaTTCATAtgGGAGAGAAACCc	5	3' ___X_X______XX___________X 5'	TRUE	clinvar2_19_19934554_ideal	0.440115	0.848619
chr18	15271044	15271225	181	clinvar2_19_19934554_ideal	chr18_15271044_15271225_181_clinvar2_19_19934554_ideal_940	clinvar2_19_19934554_ideal_F	TGGAGAGAAACCCTACAAATGTGA	59.65	clinvar2_19_19934554_ideal_R	AGGTTTCTCTCCAGTATGAAGTATCT	58.871	940	TGGAGAGAAACCCTACAAATGTGAagaatgtggcaaagcctttaaacaattctcaaaactgaatgaacatatgagagctcatactggagagaaattctacaaatgtgaagaatgtggcaaagcttttaagcaaccttcaggccttactctacataAGAgAaTTCATACTGGAGAGAAcCCT	chr19	19934554	TGGAGAGAAACCCTACAAATGTGA	0	5' ________________________ 3'	AGAgAaTTCATACTGGAGAGAAcCCT	3	3' ___X_X________________X___ 5'	TRUE	clinvar2_19_19934554_ideal	0.850829	0.850829
chr18	15270960	15271725	765	clinvar2_19_19934554_ideal	chr18_15270960_15271725_765_clinvar2_19_19934554_ideal_840	clinvar2_19_19934554_ideal_F	TGGAGAGAAACCCTACAAATGTGA	59.65	clinvar2_19_19934554_ideal_R	AGGTTTCTCTCCAGTATGAAGTATCT	58.871	840	TGGAGAcAAACCCTACAAATGTaAagattgtggcaaaatttttaagtggtcttcgaaccttactatacatcagagaatttatagtggagagaaaccctacaaatgtgaagaatgtggcaaagcctttaaacaattctcaaaactgaatgaacatatgagagctcatactggagagaaattctacaaatgtgaagaatgtggcaaagcttttaagcaaccttcaggccttactctacataagagaattcatactggagagaacccttacaaattcaaagaatgtggtaaagccttttattggtttttaagctttactaaacatatgataattcataggggagagaaaccctacaaatgtcaagaatgtggcaaagcttttaagtggtcttcaaaccttac…	chr19	19934554	TGGAGAcAAACCCTACAAATGTaA	2	5' ______X_______________X_ 3'	AtATAgTTCATgCTGaAGAGAAACac	6	3' _X___X_____X___X________XX 5'	TRUE	clinvar2_19_19934554_ideal	0.160261	0.677348
chr18	15270960	15271641	681	clinvar2_19_19934554_ideal	chr18_15270960_15271641_681_clinvar2_19_19934554_ideal_900	clinvar2_19_19934554_ideal_F	TGGAGAGAAACCCTACAAATGTGA	59.65	clinvar2_19_19934554_ideal_R	AGGTTTCTCTCCAGTATGAAGTATCT	58.871	900	TGGAGAcAAACCCTACAAATGTaAagattgtggcaaaatttttaagtggtcttcgaaccttactatacatcagagaatttatagtggagagaaaccctacaaatgtgaagaatgtggcaaagcctttaaacaattctcaaaactgaatgaacatatgagagctcatactggagagaaattctacaaatgtgaagaatgtggcaaagcttttaagcaaccttcaggccttactctacataagagaattcatactggagagaacccttacaaattcaaagaatgtggtaaagccttttattggtttttaagctttactaaacatatgataattcataggggagagaaaccctacaaatgtcaagaatgtggcaaagcttttaagtggtcttcaaaccttac…	chr19	19934554	TGGAGAcAAACCCTACAAATGTaA	2	5' ______X_______________X_ 3'	AGAcAaTTCATACTGGAGAGAAACCa	3	3' ___X_X___________________X 5'	TRUE	clinvar2_19_19934554_ideal	0.190896	0.718232
chr18	15270960	15271477	517	clinvar2_19_19934554_ideal	chr18_15270960_15271477_517_clinvar2_19_19934554_ideal_880	clinvar2_19_19934554_ideal_F	TGGAGAGAAACCCTACAAATGTGA	59.65	clinvar2_19_19934554_ideal_R	AGGTTTCTCTCCAGTATGAAGTATCT	58.871	880	TGGAGAcAAACCCTACAAATGTaAagattgtggcaaaatttttaagtggtcttcgaaccttactatacatcagagaatttatagtggagagaaaccctacaaatgtgaagaatgtggcaaagcctttaaacaattctcaaaactgaatgaacatatgagagctcatactggagagaaattctacaaatgtgaagaatgtggcaaagcttttaagcaaccttcaggccttactctacataagagaattcatactggagagaacccttacaaattcaaagaatgtggtaaagccttttattggtttttaagctttactaaacatatgataattcataggggagagaaaccctacaaatgtcaagaatgtggcaaagcttttaagtggtcttcaaaccttac…	chr19	19934554	TGGAGAcAAACCCTACAAATGTaA	2	5' ______X_______________X_ 3'	AGAgAaTTCATACTGaAGAGAAACCc	4	3' ___X_X_________X_________X 5'	TRUE	clinvar2_19_19934554_ideal	0.275048	0.785635
chr18	15270960	15271393	433	clinvar2_19_19934554_ideal	chr18_15270960_15271393_433_clinvar2_19_19934554_ideal_860	clinvar2_19_19934554_ideal_F	TGGAGAGAAACCCTACAAATGTGA	59.65	clinvar2_19_19934554_ideal_R	AGGTTTCTCTCCAGTATGAAGTATCT	58.871	860	TGGAGAcAAACCCTACAAATGTaAagattgtggcaaaatttttaagtggtcttcgaaccttactatacatcagagaatttatagtggagagaaaccctacaaatgtgaagaatgtggcaaagcctttaaacaattctcaaaactgaatgaacatatgagagctcatactggagagaaattctacaaatgtgaagaatgtggcaaagcttttaagcaaccttcaggccttactctacataagagaattcatactggagagaacccttacaaattcaaagaatgtggtaaagccttttattggtttttaagctttactaaacatatgataattcataggggagagaaaccctacaaatgtcaagaatgtggcaaagcttttaagtggtcttcaaaccttac…	chr19	19934554	TGGAGAcAAACCCTACAAATGTaA	2	5' ______X_______________X_ 3'	AGAgAaTTCATAtgGGAGAGAAACCc	5	3' ___X_X______XX___________X 5'	TRUE	clinvar2_19_19934554_ideal	0.340878	0.81547
chr18	15270960	15271225	265	clinvar2_19_19934554_ideal	chr18_15270960_15271225_265_clinvar2_19_19934554_ideal_900	clinvar2_19_19934554_ideal_F	TGGAGAGAAACCCTACAAATGTGA	59.65	clinvar2_19_19934554_ideal_R	AGGTTTCTCTCCAGTATGAAGTATCT	58.871	900	TGGAGAcAAACCCTACAAATGTaAagattgtggcaaaatttttaagtggtcttcgaaccttactatacatcagagaatttatagtggagagaaaccctacaaatgtgaagaatgtggcaaagcctttaaacaattctcaaaactgaatgaacatatgagagctcatactggagagaaattctacaaatgtgaagaatgtggcaaagcttttaagcaaccttcaggccttactctacataAGAgAaTTCATACTGGAGAGAAcCCT	chr19	19934554	TGGAGAcAAACCCTACAAATGTaA	2	5' ______X_______________X_ 3'	AGAgAaTTCATACTGGAGAGAAcCCT	3	3' ___X_X________________X___ 5'	TRUE	clinvar2_19_19934554_ideal	0.582642	0.853039
chr18	15270960	15271057	97	clinvar2_19_19934554_ideal	chr18_15270960_15271057_97_clinvar2_19_19934554_ideal_860	clinvar2_19_19934554_ideal_F	TGGAGAGAAACCCTACAAATGTGA	59.65	clinvar2_19_19934554_ideal_R	AGGTTTCTCTCCAGTATGAAGTATCT	58.871	860	TGGAGAcAAACCCTACAAATGTaAagattgtggcaaaatttttaagtggtcttcgaaccttactatacatcAGAgAaTTtATAgTGGAGAGAAACCc	chr19	19934554	TGGAGAcAAACCCTACAAATGTaA	2	5' ______X_______________X_ 3'	AGAgAaTTtATAgTGGAGAGAAACCc	5	3' ___X_X__X___X____________X 5'	TRUE	clinvar2_19_19934554_ideal	0.830928	0.445304
chr18	15270876	15271641	765	clinvar2_19_19934554_ideal	chr18_15270876_15271641_765_clinvar2_19_19934554_ideal_900	clinvar2_19_19934554_ideal_F	TGGAGAGAAACCCTACAAATGTGA	59.65	clinvar2_19_19934554_ideal_R	AGGTTTCTCTCCAGTATGAAGTATCT	58.871	900	TtGAGAGAAACCCTAtAAATGTGAagaatgtggcaaagctttttactattcctcaggccttactcaacataacatagttcatactggagacaaaccctacaaatgtaaagattgtggcaaaatttttaagtggtcttcgaaccttactatacatcagagaatttatagtggagagaaaccctacaaatgtgaagaatgtggcaaagcctttaaacaattctcaaaactgaatgaacatatgagagctcatactggagagaaattctacaaatgtgaagaatgtggcaaagcttttaagcaaccttcaggccttactctacataagagaattcatactggagagaacccttacaaattcaaagaatgtggtaaagccttttattggtttttaagctttac…	chr19	19934554	TtGAGAGAAACCCTAtAAATGTGA	2	5' _X_____________X________ 3'	AGAcAaTTCATACTGGAGAGAAACCa	3	3' ___X_X___________________X 5'	TRUE	clinvar2_19_19934554_ideal	0.160261	0.677348
chr18	15270876	15271477	601	clinvar2_19_19934554_ideal	chr18_15270876_15271477_601_clinvar2_19_19934554_ideal_880	clinvar2_19_19934554_ideal_F	TGGAGAGAAACCCTACAAATGTGA	59.65	clinvar2_19_19934554_ideal_R	AGGTTTCTCTCCAGTATGAAGTATCT	58.871	880	TtGAGAGAAACCCTAtAAATGTGAagaatgtggcaaagctttttactattcctcaggccttactcaacataacatagttcatactggagacaaaccctacaaatgtaaagattgtggcaaaatttttaagtggtcttcgaaccttactatacatcagagaatttatagtggagagaaaccctacaaatgtgaagaatgtggcaaagcctttaaacaattctcaaaactgaatgaacatatgagagctcatactggagagaaattctacaaatgtgaagaatgtggcaaagcttttaagcaaccttcaggccttactctacataagagaattcatactggagagaacccttacaaattcaaagaatgtggtaaagccttttattggtttttaagctttac…	chr19	19934554	TtGAGAGAAACCCTAtAAATGTGA	2	5' _X_____________X________ 3'	AGAgAaTTCATACTGaAGAGAAACCc	4	3' ___X_X_________X_________X 5'	TRUE	clinvar2_19_19934554_ideal	0.227621	0.755801
chr18	15270876	15271393	517	clinvar2_19_19934554_ideal	chr18_15270876_15271393_517_clinvar2_19_19934554_ideal_860	clinvar2_19_19934554_ideal_F	TGGAGAGAAACCCTACAAATGTGA	59.65	clinvar2_19_19934554_ideal_R	AGGTTTCTCTCCAGTATGAAGTATCT	58.871	860	TtGAGAGAAACCCTAtAAATGTGAagaatgtggcaaagctttttactattcctcaggccttactcaacataacatagttcatactggagacaaaccctacaaatgtaaagattgtggcaaaatttttaagtggtcttcgaaccttactatacatcagagaatttatagtggagagaaaccctacaaatgtgaagaatgtggcaaagcctttaaacaattctcaaaactgaatgaacatatgagagctcatactggagagaaattctacaaatgtgaagaatgtggcaaagcttttaagcaaccttcaggccttactctacataagagaattcatactggagagaacccttacaaattcaaagaatgtggtaaagccttttattggtttttaagctttac…	chr19	19934554	TtGAGAGAAACCCTAtAAATGTGA	2	5' _X_____________X________ 3'	AGAgAaTTCATAtgGGAGAGAAACCc	5	3' ___X_X______XX___________X 5'	TRUE	clinvar2_19_19934554_ideal	0.277369	0.792265
chr18	15270876	15271225	349	clinvar2_19_19934554_ideal	chr18_15270876_15271225_349_clinvar2_19_19934554_ideal_900	clinvar2_19_19934554_ideal_F	TGGAGAGAAACCCTACAAATGTGA	59.65	clinvar2_19_19934554_ideal_R	AGGTTTCTCTCCAGTATGAAGTATCT	58.871	900	TtGAGAGAAACCCTAtAAATGTGAagaatgtggcaaagctttttactattcctcaggccttactcaacataacatagttcatactggagacaaaccctacaaatgtaaagattgtggcaaaatttttaagtggtcttcgaaccttactatacatcagagaatttatagtggagagaaaccctacaaatgtgaagaatgtggcaaagcctttaaacaattctcaaaactgaatgaacatatgagagctcatactggagagaaattctacaaatgtgaagaatgtggcaaagcttttaagcaaccttcaggccttactctacataAGAgAaTTCATACTGGAGAGAAcCCT	chr19	19934554	TtGAGAGAAACCCTAtAAATGTGA	2	5' _X_____________X________ 3'	AGAgAaTTCATACTGGAGAGAAcCCT	3	3' ___X_X________________X___ 5'	TRUE	clinvar2_19_19934554_ideal	0.45043	0.868508
chr18	15270876	15271057	181	clinvar2_19_19934554_ideal	chr18_15270876_15271057_181_clinvar2_19_19934554_ideal_860	clinvar2_19_19934554_ideal_F	TGGAGAGAAACCCTACAAATGTGA	59.65	clinvar2_19_19934554_ideal_R	AGGTTTCTCTCCAGTATGAAGTATCT	58.871	860	TtGAGAGAAACCCTAtAAATGTGAagaatgtggcaaagctttttactattcctcaggccttactcaacataacatagttcatactggagacaaaccctacaaatgtaaagattgtggcaaaatttttaagtggtcttcgaaccttactatacatcAGAgAaTTtATAgTGGAGAGAAACCc	chr19	19934554	TtGAGAGAAACCCTAtAAATGTGA	2	5' _X_____________X________ 3'	AGAgAaTTtATAgTGGAGAGAAACCc	5	3' ___X_X__X___X____________X 5'	TRUE	clinvar2_19_19934554_ideal	0.824309	0.824309
chr18	15270876	15270973	97	clinvar2_19_19934554_ideal	chr18_15270876_15270973_97_clinvar2_19_19934554_ideal_880	clinvar2_19_19934554_ideal_F	TGGAGAGAAACCCTACAAATGTGA	59.65	clinvar2_19_19934554_ideal_R	AGGTTTCTCTCCAGTATGAAGTATCT	58.871	880	TtGAGAGAAACCCTAtAAATGTGAagaatgtggcaaagctttttactattcctcaggccttactcaacataAcATAgTTCATACTGGAGAcAAACCc	chr19	19934554	TtGAGAGAAACCCTAtAAATGTGA	2	5' _X_____________X________ 3'	AcATAgTTCATACTGGAGAcAAACCc	4	3' _X___X_____________X_____X 5'	TRUE	clinvar2_19_19934554_ideal	0.872165	0.467403
chr18	15270792	15271477	685	clinvar2_19_19934554_ideal	chr18_15270792_15271477_685_clinvar2_19_19934554_ideal_900	clinvar2_19_19934554_ideal_F	TGGAGAGAAACCCTACAAATGTGA	59.65	clinvar2_19_19934554_ideal_R	AGGTTTCTCTCCAGTATGAAGTATCT	58.871	900	gGGAGAGAAACCCTACAAATGTGAtgaaagtggcaaagcctttagaaaatcctcaaaactgaaagaacataaaagaattcatacttgagagaaaccctataaatgtgaagaatgtggcaaagctttttactattcctcaggccttactcaacataacatagttcatactggagacaaaccctacaaatgtaaagattgtggcaaaatttttaagtggtcttcgaaccttactatacatcagagaatttatagtggagagaaaccctacaaatgtgaagaatgtggcaaagcctttaaacaattctcaaaactgaatgaacatatgagagctcatactggagagaaattctacaaatgtgaagaatgtggcaaagcttttaagcaaccttcaggccttac…	chr19	19934554	gGGAGAGAAACCCTACAAATGTGA	1	5' X_______________________ 3'	AGAgAaTTCATACTGaAGAGAAACCc	4	3' ___X_X_________X_________X 5'	TRUE	clinvar2_19_19934554_ideal	0.189197	0.716022
chr18	15270792	15271393	601	clinvar2_19_19934554_ideal	chr18_15270792_15271393_601_clinvar2_19_19934554_ideal_880	clinvar2_19_19934554_ideal_F	TGGAGAGAAACCCTACAAATGTGA	59.65	clinvar2_19_19934554_ideal_R	AGGTTTCTCTCCAGTATGAAGTATCT	58.871	880	gGGAGAGAAACCCTACAAATGTGAtgaaagtggcaaagcctttagaaaatcctcaaaactgaaagaacataaaagaattcatacttgagagaaaccctataaatgtgaagaatgtggcaaagctttttactattcctcaggccttactcaacataacatagttcatactggagacaaaccctacaaatgtaaagattgtggcaaaatttttaagtggtcttcgaaccttactatacatcagagaatttatagtggagagaaaccctacaaatgtgaagaatgtggcaaagcctttaaacaattctcaaaactgaatgaacatatgagagctcatactggagagaaattctacaaatgtgaagaatgtggcaaagcttttaagcaaccttcaggccttac…	chr19	19934554	gGGAGAGAAACCCTACAAATGTGA	1	5' X_______________________ 3'	AGAgAaTTCATAtgGGAGAGAAACCc	5	3' ___X_X______XX___________X 5'	TRUE	clinvar2_19_19934554_ideal	0.227953	0.756906
chr18	15270792	15271225	433	clinvar2_19_19934554_ideal	chr18_15270792_15271225_433_clinvar2_19_19934554_ideal_920	clinvar2_19_19934554_ideal_F	TGGAGAGAAACCCTACAAATGTGA	59.65	clinvar2_19_19934554_ideal_R	AGGTTTCTCTCCAGTATGAAGTATCT	58.871	920	gGGAGAGAAACCCTACAAATGTGAtgaaagtggcaaagcctttagaaaatcctcaaaactgaaagaacataaaagaattcatacttgagagaaaccctataaatgtgaagaatgtggcaaagctttttactattcctcaggccttactcaacataacatagttcatactggagacaaaccctacaaatgtaaagattgtggcaaaatttttaagtggtcttcgaaccttactatacatcagagaatttatagtggagagaaaccctacaaatgtgaagaatgtggcaaagcctttaaacaattctcaaaactgaatgaacatatgagagctcatactggagagaaattctacaaatgtgaagaatgtggcaaagcttttaagcaaccttcaggccttac…	chr19	19934554	gGGAGAGAAACCCTACAAATGTGA	1	5' X_______________________ 3'	AGAgAaTTCATACTGGAGAGAAcCCT	3	3' ___X_X________________X___ 5'	TRUE	clinvar2_19_19934554_ideal	0.348268	0.833149
chr18	15270792	15271057	265	clinvar2_19_19934554_ideal	chr18_15270792_15271057_265_clinvar2_19_19934554_ideal_880	clinvar2_19_19934554_ideal_F	TGGAGAGAAACCCTACAAATGTGA	59.65	clinvar2_19_19934554_ideal_R	AGGTTTCTCTCCAGTATGAAGTATCT	58.871	880	gGGAGAGAAACCCTACAAATGTGAtgaaagtggcaaagcctttagaaaatcctcaaaactgaaagaacataaaagaattcatacttgagagaaaccctataaatgtgaagaatgtggcaaagctttttactattcctcaggccttactcaacataacatagttcatactggagacaaaccctacaaatgtaaagattgtggcaaaatttttaagtggtcttcgaaccttactatacatcAGAgAaTTtATAgTGGAGAGAAACCc	chr19	19934554	gGGAGAGAAACCCTACAAATGTGA	1	5' X_______________________ 3'	AGAgAaTTtATAgTGGAGAGAAACCc	5	3' ___X_X__X___X____________X 5'	TRUE	clinvar2_19_19934554_ideal	0.581132	0.850829
chr18	15270792	15270973	181	clinvar2_19_19934554_ideal	chr18_15270792_15270973_181_clinvar2_19_19934554_ideal_900	clinvar2_19_19934554_ideal_F	TGGAGAGAAACCCTACAAATGTGA	59.65	clinvar2_19_19934554_ideal_R	AGGTTTCTCTCCAGTATGAAGTATCT	58.871	900	gGGAGAGAAACCCTACAAATGTGAtgaaagtggcaaagcctttagaaaatcctcaaaactgaaagaacataaaagaattcatacttgagagaaaccctataaatgtgaagaatgtggcaaagctttttactattcctcaggccttactcaacataAcATAgTTCATACTGGAGAcAAACCc	chr19	19934554	gGGAGAGAAACCCTACAAATGTGA	1	5' X_______________________ 3'	AcATAgTTCATACTGGAGAcAAACCc	4	3' _X___X_____________X_____X 5'	TRUE	clinvar2_19_19934554_ideal	0.856354	0.856354
chr18	15270792	15270889	97	clinvar2_19_19934554_ideal	chr18_15270792_15270889_97_clinvar2_19_19934554_ideal_880	clinvar2_19_19934554_ideal_F	TGGAGAGAAACCCTACAAATGTGA	59.65	clinvar2_19_19934554_ideal_R	AGGTTTCTCTCCAGTATGAAGTATCT	58.871	880	gGGAGAGAAACCCTACAAATGTGAtgaaagtggcaaagcctttagaaaatcctcaaaactgaaagaacataAaAgAaTTCATACTtGAGAGAAACCc	chr19	19934554	gGGAGAGAAACCCTACAAATGTGA	1	5' X_______________________ 3'	AaAgAaTTCATACTtGAGAGAAACCc	5	3' _X_X_X________X__________X 5'	TRUE	clinvar2_19_19934554_ideal	0.851546	0.456354
chr18	15270708	15271477	769	clinvar2_19_19934554_ideal	chr18_15270708_15271477_769_clinvar2_19_19934554_ideal_840	clinvar2_19_19934554_ideal_F	TGGAGAGAAACCCTACAAATGTGA	59.65	clinvar2_19_19934554_ideal_R	AGGTTTCTCTCCAGTATGAAGTATCT	58.871	840	TGGAGAtAcAaCCTACAAgTGTGAagaaagtggcaaagctttgaagtagtcttcaaacctgactatacataagattattcatatgggagagaaaccctacaaatgtgatgaaagtggcaaagcctttagaaaatcctcaaaactgaaagaacataaaagaattcatacttgagagaaaccctataaatgtgaagaatgtggcaaagctttttactattcctcaggccttactcaacataacatagttcatactggagacaaaccctacaaatgtaaagattgtggcaaaatttttaagtggtcttcgaaccttactatacatcagagaatttatagtggagagaaaccctacaaatgtgaagaatgtggcaaagcctttaaacaattctcaaaactgaa…	chr19	19934554	TGGAGAtAcAaCCTACAAgTGTGA	4	5' ______X_X_X_______X_____ 3'	AGAgAaTTCATACTGaAGAGAAACCc	4	3' ___X_X_________X_________X 5'	TRUE	clinvar2_19_19934554_ideal	0.158908	0.675138
chr18	15270708	15271393	685	clinvar2_19_19934554_ideal	chr18_15270708_15271393_685_clinvar2_19_19934554_ideal_820	clinvar2_19_19934554_ideal_F	TGGAGAGAAACCCTACAAATGTGA	59.65	clinvar2_19_19934554_ideal_R	AGGTTTCTCTCCAGTATGAAGTATCT	58.871	820	TGGAGAtAcAaCCTACAAgTGTGAagaaagtggcaaagctttgaagtagtcttcaaacctgactatacataagattattcatatgggagagaaaccctacaaatgtgatgaaagtggcaaagcctttagaaaatcctcaaaactgaaagaacataaaagaattcatacttgagagaaaccctataaatgtgaagaatgtggcaaagctttttactattcctcaggccttactcaacataacatagttcatactggagacaaaccctacaaatgtaaagattgtggcaaaatttttaagtggtcttcgaaccttactatacatcagagaatttatagtggagagaaaccctacaaatgtgaagaatgtggcaaagcctttaaacaattctcaaaactgaa…	chr19	19934554	TGGAGAtAcAaCCTACAAgTGTGA	4	5' ______X_X_X_______X_____ 3'	AGAgAaTTCATAtgGGAGAGAAACCc	5	3' ___X_X______XX___________X 5'	TRUE	clinvar2_19_19934554_ideal	0.190657	0.721547
chr18	15270708	15271225	517	clinvar2_19_19934554_ideal	chr18_15270708_15271225_517_clinvar2_19_19934554_ideal_860	clinvar2_19_19934554_ideal_F	TGGAGAGAAACCCTACAAATGTGA	59.65	clinvar2_19_19934554_ideal_R	AGGTTTCTCTCCAGTATGAAGTATCT	58.871	860	TGGAGAtAcAaCCTACAAgTGTGAagaaagtggcaaagctttgaagtagtcttcaaacctgactatacataagattattcatatgggagagaaaccctacaaatgtgatgaaagtggcaaagcctttagaaaatcctcaaaactgaaagaacataaaagaattcatacttgagagaaaccctataaatgtgaagaatgtggcaaagctttttactattcctcaggccttactcaacataacatagttcatactggagacaaaccctacaaatgtaaagattgtggcaaaatttttaagtggtcttcgaaccttactatacatcagagaatttatagtggagagaaaccctacaaatgtgaagaatgtggcaaagcctttaaacaattctcaaaactgaa…	chr19	19934554	TGGAGAtAcAaCCTACAAgTGTGA	4	5' ______X_X_X_______X_____ 3'	AGAgAaTTCATACTGGAGAGAAcCCT	3	3' ___X_X________________X___ 5'	TRUE	clinvar2_19_19934554_ideal	0.279304	0.79779
chr18	15270708	15271057	349	clinvar2_19_19934554_ideal	chr18_15270708_15271057_349_clinvar2_19_19934554_ideal_820	clinvar2_19_19934554_ideal_F	TGGAGAGAAACCCTACAAATGTGA	59.65	clinvar2_19_19934554_ideal_R	AGGTTTCTCTCCAGTATGAAGTATCT	58.871	820	TGGAGAtAcAaCCTACAAgTGTGAagaaagtggcaaagctttgaagtagtcttcaaacctgactatacataagattattcatatgggagagaaaccctacaaatgtgatgaaagtggcaaagcctttagaaaatcctcaaaactgaaagaacataaaagaattcatacttgagagaaaccctataaatgtgaagaatgtggcaaagctttttactattcctcaggccttactcaacataacatagttcatactggagacaaaccctacaaatgtaaagattgtggcaaaatttttaagtggtcttcgaaccttactatacatcAGAgAaTTtATAgTGGAGAGAAACCc	chr19	19934554	TGGAGAtAcAaCCTACAAgTGTGA	4	5' ______X_X_X_______X_____ 3'	AGAgAaTTtATAgTGGAGAGAAACCc	5	3' ___X_X__X___X____________X 5'	TRUE	clinvar2_19_19934554_ideal	0.440688	0.849724
chr18	15270708	15270973	265	clinvar2_19_19934554_ideal	chr18_15270708_15270973_265_clinvar2_19_19934554_ideal_840	clinvar2_19_19934554_ideal_F	TGGAGAGAAACCCTACAAATGTGA	59.65	clinvar2_19_19934554_ideal_R	AGGTTTCTCTCCAGTATGAAGTATCT	58.871	840	TGGAGAtAcAaCCTACAAgTGTGAagaaagtggcaaagctttgaagtagtcttcaaacctgactatacataagattattcatatgggagagaaaccctacaaatgtgatgaaagtggcaaagcctttagaaaatcctcaaaactgaaagaacataaaagaattcatacttgagagaaaccctataaatgtgaagaatgtggcaaagctttttactattcctcaggccttactcaacataAcATAgTTCATACTGGAGAcAAACCc	chr19	19934554	TGGAGAtAcAaCCTACAAgTGTGA	4	5' ______X_X_X_______X_____ 3'	AcATAgTTCATACTGGAGAcAAACCc	4	3' _X___X_____________X_____X 5'	TRUE	clinvar2_19_19934554_ideal	0.584151	0.855249
chr18	15270708	15270889	181	clinvar2_19_19934554_ideal	chr18_15270708_15270889_181_clinvar2_19_19934554_ideal_820	clinvar2_19_19934554_ideal_F	TGGAGAGAAACCCTACAAATGTGA	59.65	clinvar2_19_19934554_ideal_R	AGGTTTCTCTCCAGTATGAAGTATCT	58.871	820	TGGAGAtAcAaCCTACAAgTGTGAagaaagtggcaaagctttgaagtagtcttcaaacctgactatacataagattattcatatgggagagaaaccctacaaatgtgatgaaagtggcaaagcctttagaaaatcctcaaaactgaaagaacataAaAgAaTTCATACTtGAGAGAAACCc	chr19	19934554	TGGAGAtAcAaCCTACAAgTGTGA	4	5' ______X_X_X_______X_____ 3'	AaAgAaTTCATACTtGAGAGAAACCc	5	3' _X_X_X________X__________X 5'	TRUE	clinvar2_19_19934554_ideal	0.805525	0.805525
chr18	15270708	15270805	97	clinvar2_19_19934554_ideal	chr18_15270708_15270805_97_clinvar2_19_19934554_ideal_820	clinvar2_19_19934554_ideal_F	TGGAGAGAAACCCTACAAATGTGA	59.65	clinvar2_19_19934554_ideal_R	AGGTTTCTCTCCAGTATGAAGTATCT	58.871	820	TGGAGAtAcAaCCTACAAgTGTGAagaaagtggcaaagctttgaagtagtcttcaaacctgactatacataAGATtaTTCATAtgGGAGAGAAACCc	chr19	19934554	TGGAGAtAcAaCCTACAAgTGTGA	4	5' ______X_X_X_______X_____ 3'	AGATtaTTCATAtgGGAGAGAAACCc	5	3' ____XX______XX___________X 5'	TRUE	clinvar2_19_19934554_ideal	0.824742	0.441989
chr18	15270624	15271393	769	clinvar2_19_19934554_ideal	chr18_15270624_15271393_769_clinvar2_19_19934554_ideal_820	clinvar2_19_19934554_ideal_F	TGGAGAGAAACCCTACAAATGTGA	59.65	clinvar2_19_19934554_ideal_R	AGGTTTCTCTCCAGTATGAAGTATCT	58.871	820	TaaAGAGAgACCCTACAAgTGTGAagaatgtgataaagcctttaaacaatcttcaagactgaataaacataagaaaatttatattggagatacaacctacaagtgtgaagaaagtggcaaagctttgaagtagtcttcaaacctgactatacataagattattcatatgggagagaaaccctacaaatgtgatgaaagtggcaaagcctttagaaaatcctcaaaactgaaagaacataaaagaattcatacttgagagaaaccctataaatgtgaagaatgtggcaaagctttttactattcctcaggccttactcaacataacatagttcatactggagacaaaccctacaaatgtaaagattgtggcaaaatttttaagtggtcttcgaaccttac…	chr19	19934554	TaaAGAGAgACCCTACAAgTGTGA	4	5' _XX_____X_________X_____ 3'	AGAgAaTTCATAtgGGAGAGAAACCc	5	3' ___X_X______XX___________X 5'	TRUE	clinvar2_19_19934554_ideal	0.158908	0.675138
chr18	15270624	15271225	601	clinvar2_19_19934554_ideal	chr18_15270624_15271225_601_clinvar2_19_19934554_ideal_860	clinvar2_19_19934554_ideal_F	TGGAGAGAAACCCTACAAATGTGA	59.65	clinvar2_19_19934554_ideal_R	AGGTTTCTCTCCAGTATGAAGTATCT	58.871	860	TaaAGAGAgACCCTACAAgTGTGAagaatgtgataaagcctttaaacaatcttcaagactgaataaacataagaaaatttatattggagatacaacctacaagtgtgaagaaagtggcaaagctttgaagtagtcttcaaacctgactatacataagattattcatatgggagagaaaccctacaaatgtgatgaaagtggcaaagcctttagaaaatcctcaaaactgaaagaacataaaagaattcatacttgagagaaaccctataaatgtgaagaatgtggcaaagctttttactattcctcaggccttactcaacataacatagttcatactggagacaaaccctacaaatgtaaagattgtggcaaaatttttaagtggtcttcgaaccttac…	chr19	19934554	TaaAGAGAgACCCTACAAgTGTGA	4	5' _XX_____X_________X_____ 3'	AGAgAaTTCATACTGGAGAGAAcCCT	3	3' ___X_X________________X___ 5'	TRUE	clinvar2_19_19934554_ideal	0.227953	0.756906
chr18	15270624	15271057	433	clinvar2_19_19934554_ideal	chr18_15270624_15271057_433_clinvar2_19_19934554_ideal_820	clinvar2_19_19934554_ideal_F	TGGAGAGAAACCCTACAAATGTGA	59.65	clinvar2_19_19934554_ideal_R	AGGTTTCTCTCCAGTATGAAGTATCT	58.871	820	TaaAGAGAgACCCTACAAgTGTGAagaatgtgataaagcctttaaacaatcttcaagactgaataaacataagaaaatttatattggagatacaacctacaagtgtgaagaaagtggcaaagctttgaagtagtcttcaaacctgactatacataagattattcatatgggagagaaaccctacaaatgtgatgaaagtggcaaagcctttagaaaatcctcaaaactgaaagaacataaaagaattcatacttgagagaaaccctataaatgtgaagaatgtggcaaagctttttactattcctcaggccttactcaacataacatagttcatactggagacaaaccctacaaatgtaaagattgtggcaaaatttttaagtggtcttcgaaccttac…	chr19	19934554	TaaAGAGAgACCCTACAAgTGTGA	4	5' _XX_____X_________X_____ 3'	AGAgAaTTtATAgTGGAGAGAAACCc	5	3' ___X_X__X___X____________X 5'	TRUE	clinvar2_19_19934554_ideal	0.343187	0.820994
chr18	15270624	15270973	349	clinvar2_19_19934554_ideal	chr18_15270624_15270973_349_clinvar2_19_19934554_ideal_840	clinvar2_19_19934554_ideal_F	TGGAGAGAAACCCTACAAATGTGA	59.65	clinvar2_19_19934554_ideal_R	AGGTTTCTCTCCAGTATGAAGTATCT	58.871	840	TaaAGAGAgACCCTACAAgTGTGAagaatgtgataaagcctttaaacaatcttcaagactgaataaacataagaaaatttatattggagatacaacctacaagtgtgaagaaagtggcaaagctttgaagtagtcttcaaacctgactatacataagattattcatatgggagagaaaccctacaaatgtgatgaaagtggcaaagcctttagaaaatcctcaaaactgaaagaacataaaagaattcatacttgagagaaaccctataaatgtgaagaatgtggcaaagctttttactattcctcaggccttactcaacataAcATAgTTCATACTGGAGAcAAACCc	chr19	19934554	TaaAGAGAgACCCTACAAgTGTGA	4	5' _XX_____X_________X_____ 3'	AcATAgTTCATACTGGAGAcAAACCc	4	3' _X___X_____________X_____X 5'	TRUE	clinvar2_19_19934554_ideal	0.428653	0.826519
chr18	15270624	15270889	265	clinvar2_19_19934554_ideal	chr18_15270624_15270889_265_clinvar2_19_19934554_ideal_820	clinvar2_19_19934554_ideal_F	TGGAGAGAAACCCTACAAATGTGA	59.65	clinvar2_19_19934554_ideal_R	AGGTTTCTCTCCAGTATGAAGTATCT	58.871	820	TaaAGAGAgACCCTACAAgTGTGAagaatgtgataaagcctttaaacaatcttcaagactgaataaacataagaaaatttatattggagatacaacctacaagtgtgaagaaagtggcaaagctttgaagtagtcttcaaacctgactatacataagattattcatatgggagagaaaccctacaaatgtgatgaaagtggcaaagcctttagaaaatcctcaaaactgaaagaacataAaAgAaTTCATACTtGAGAGAAACCc	chr19	19934554	TaaAGAGAgACCCTACAAgTGTGA	4	5' _XX_____X_________X_____ 3'	AaAgAaTTCATACTtGAGAGAAACCc	5	3' _X_X_X________X__________X 5'	TRUE	clinvar2_19_19934554_ideal	0.554717	0.812155
chr18	15270624	15270805	181	clinvar2_19_19934554_ideal	chr18_15270624_15270805_181_clinvar2_19_19934554_ideal_820	clinvar2_19_19934554_ideal_F	TGGAGAGAAACCCTACAAATGTGA	59.65	clinvar2_19_19934554_ideal_R	AGGTTTCTCTCCAGTATGAAGTATCT	58.871	820	TaaAGAGAgACCCTACAAgTGTGAagaatgtgataaagcctttaaacaatcttcaagactgaataaacataagaaaatttatattggagatacaacctacaagtgtgaagaaagtggcaaagctttgaagtagtcttcaaacctgactatacataAGATtaTTCATAtgGGAGAGAAACCc	chr19	19934554	TaaAGAGAgACCCTACAAgTGTGA	4	5' _XX_____X_________X_____ 3'	AGATtaTTCATAtgGGAGAGAAACCc	5	3' ____XX______XX___________X 5'	TRUE	clinvar2_19_19934554_ideal	0.816575	0.816575
chr18	15270624	15270721	97	clinvar2_19_19934554_ideal	chr18_15270624_15270721_97_clinvar2_19_19934554_ideal_760	clinvar2_19_19934554_ideal_F	TGGAGAGAAACCCTACAAATGTGA	59.65	clinvar2_19_19934554_ideal_R	AGGTTTCTCTCCAGTATGAAGTATCT	58.871	760	TaaAGAGAgACCCTACAAgTGTGAagaatgtgataaagcctttaaacaatcttcaagactgaataaacataAGAaAaTTtATAtTGGAGAtAcAaCc	chr19	19934554	TaaAGAGAgACCCTACAAgTGTGA	4	5' _XX_____X_________X_____ 3'	AGAaAaTTtATAtTGGAGAtAcAaCc	8	3' ___X_X__X___X______X_X_X_X 5'	TRUE	clinvar2_19_19934554_ideal	0.818557	0.438674
chr18	15270540	15271225	685	clinvar2_19_19934554_ideal	chr18_15270540_15271225_685_clinvar2_19_19934554_ideal_900	clinvar2_19_19934554_ideal_F	TGGAGAGAAACCCTACAAATGTGA	59.65	clinvar2_19_19934554_ideal_R	AGGTTTCTCTCCAGTATGAAGTATCT	58.871	900	TGaAGAGAAACCCTACcAATGTGAagaatatggcaaagattttaagcagtcttcaggtcttactatacatgagagaattcatactaaagagagaccctacaagtgtgaagaatgtgataaagcctttaaacaatcttcaagactgaataaacataagaaaatttatattggagatacaacctacaagtgtgaagaaagtggcaaagctttgaagtagtcttcaaacctgactatacataagattattcatatgggagagaaaccctacaaatgtgatgaaagtggcaaagcctttagaaaatcctcaaaactgaaagaacataaaagaattcatacttgagagaaaccctataaatgtgaagaatgtggcaaagctttttactattcctcaggccttac…	chr19	19934554	TGaAGAGAAACCCTACcAATGTGA	2	5' __X_____________X_______ 3'	AGAgAaTTCATACTGGAGAGAAcCCT	3	3' ___X_X________________X___ 5'	TRUE	clinvar2_19_19934554_ideal	0.190657	0.721547
chr18	15270540	15271057	517	clinvar2_19_19934554_ideal	chr18_15270540_15271057_517_clinvar2_19_19934554_ideal_860	clinvar2_19_19934554_ideal_F	TGGAGAGAAACCCTACAAATGTGA	59.65	clinvar2_19_19934554_ideal_R	AGGTTTCTCTCCAGTATGAAGTATCT	58.871	860	TGaAGAGAAACCCTACcAATGTGAagaatatggcaaagattttaagcagtcttcaggtcttactatacatgagagaattcatactaaagagagaccctacaagtgtgaagaatgtgataaagcctttaaacaatcttcaagactgaataaacataagaaaatttatattggagatacaacctacaagtgtgaagaaagtggcaaagctttgaagtagtcttcaaacctgactatacataagattattcatatgggagagaaaccctacaaatgtgatgaaagtggcaaagcctttagaaaatcctcaaaactgaaagaacataaaagaattcatacttgagagaaaccctataaatgtgaagaatgtggcaaagctttttactattcctcaggccttac…	chr19	19934554	TGaAGAGAAACCCTACcAATGTGA	2	5' __X_____________X_______ 3'	AGAgAaTTtATAgTGGAGAGAAACCc	5	3' ___X_X__X___X____________X 5'	TRUE	clinvar2_19_19934554_ideal	0.277369	0.792265
chr18	15270540	15270973	433	clinvar2_19_19934554_ideal	chr18_15270540_15270973_433_clinvar2_19_19934554_ideal_880	clinvar2_19_19934554_ideal_F	TGGAGAGAAACCCTACAAATGTGA	59.65	clinvar2_19_19934554_ideal_R	AGGTTTCTCTCCAGTATGAAGTATCT	58.871	880	TGaAGAGAAACCCTACcAATGTGAagaatatggcaaagattttaagcagtcttcaggtcttactatacatgagagaattcatactaaagagagaccctacaagtgtgaagaatgtgataaagcctttaaacaatcttcaagactgaataaacataagaaaatttatattggagatacaacctacaagtgtgaagaaagtggcaaagctttgaagtagtcttcaaacctgactatacataagattattcatatgggagagaaaccctacaaatgtgatgaaagtggcaaagcctttagaaaatcctcaaaactgaaagaacataaaagaattcatacttgagagaaaccctataaatgtgaagaatgtggcaaagctttttactattcctcaggccttac…	chr19	19934554	TGaAGAGAAACCCTACcAATGTGA	2	5' __X_____________X_______ 3'	AcATAgTTCATACTGGAGAcAAACCc	4	3' _X___X_____________X_____X 5'	TRUE	clinvar2_19_19934554_ideal	0.341339	0.816575
chr18	15270540	15270889	349	clinvar2_19_19934554_ideal	chr18_15270540_15270889_349_clinvar2_19_19934554_ideal_860	clinvar2_19_19934554_ideal_F	TGGAGAGAAACCCTACAAATGTGA	59.65	clinvar2_19_19934554_ideal_R	AGGTTTCTCTCCAGTATGAAGTATCT	58.871	860	TGaAGAGAAACCCTACcAATGTGAagaatatggcaaagattttaagcagtcttcaggtcttactatacatgagagaattcatactaaagagagaccctacaagtgtgaagaatgtgataaagcctttaaacaatcttcaagactgaataaacataagaaaatttatattggagatacaacctacaagtgtgaagaaagtggcaaagctttgaagtagtcttcaaacctgactatacataagattattcatatgggagagaaaccctacaaatgtgatgaaagtggcaaagcctttagaaaatcctcaaaactgaaagaacataAaAgAaTTCATACTtGAGAGAAACCc	chr19	19934554	TGaAGAGAAACCCTACcAATGTGA	2	5' __X_____________X_______ 3'	AaAgAaTTCATACTtGAGAGAAACCc	5	3' _X_X_X________X__________X 5'	TRUE	clinvar2_19_19934554_ideal	0.432092	0.833149
chr18	15270540	15270805	265	clinvar2_19_19934554_ideal	chr18_15270540_15270805_265_clinvar2_19_19934554_ideal_860	clinvar2_19_19934554_ideal_F	TGGAGAGAAACCCTACAAATGTGA	59.65	clinvar2_19_19934554_ideal_R	AGGTTTCTCTCCAGTATGAAGTATCT	58.871	860	TGaAGAGAAACCCTACcAATGTGAagaatatggcaaagattttaagcagtcttcaggtcttactatacatgagagaattcatactaaagagagaccctacaagtgtgaagaatgtgataaagcctttaaacaatcttcaagactgaataaacataagaaaatttatattggagatacaacctacaagtgtgaagaaagtggcaaagctttgaagtagtcttcaaacctgactatacataAGATtaTTCATAtgGGAGAGAAACCc	chr19	19934554	TGaAGAGAAACCCTACcAATGTGA	2	5' __X_____________X_______ 3'	AGATtaTTCATAtgGGAGAGAAACCc	5	3' ____XX______XX___________X 5'	TRUE	clinvar2_19_19934554_ideal	0.572075	0.837569
chr18	15270540	15270721	181	clinvar2_19_19934554_ideal	chr18_15270540_15270721_181_clinvar2_19_19934554_ideal_800	clinvar2_19_19934554_ideal_F	TGGAGAGAAACCCTACAAATGTGA	59.65	clinvar2_19_19934554_ideal_R	AGGTTTCTCTCCAGTATGAAGTATCT	58.871	800	TGaAGAGAAACCCTACcAATGTGAagaatatggcaaagattttaagcagtcttcaggtcttactatacatgagagaattcatactaaagagagaccctacaagtgtgaagaatgtgataaagcctttaaacaatcttcaagactgaataaacataAGAaAaTTtATAtTGGAGAtAcAaCc	chr19	19934554	TGaAGAGAAACCCTACcAATGTGA	2	5' __X_____________X_______ 3'	AGAaAaTTtATAtTGGAGAtAcAaCc	8	3' ___X_X__X___X______X_X_X_X 5'	TRUE	clinvar2_19_19934554_ideal	0.80884	0.80884
chr18	15270540	15270637	97	clinvar2_19_19934554_ideal	chr18_15270540_15270637_97_clinvar2_19_19934554_ideal_840	clinvar2_19_19934554_ideal_F	TGGAGAGAAACCCTACAAATGTGA	59.65	clinvar2_19_19934554_ideal_R	AGGTTTCTCTCCAGTATGAAGTATCT	58.871	840	TGaAGAGAAACCCTACcAATGTGAagaatatggcaaagattttaagcagtcttcaggtcttactatacatgAGAgAaTTCATACTaaAGAGAgACCc	chr19	19934554	TGaAGAGAAACCCTACcAATGTGA	2	5' __X_____________X_______ 3'	AGAgAaTTCATACTaaAGAGAgACCc	6	3' ___X_X________XX_____X___X 5'	TRUE	clinvar2_19_19934554_ideal	0.830928	0.445304
chr19	58262980	58263077	97	clinvar2_19_19934554_ideal	chr19_58262980_58263077_97_clinvar2_19_19934554_ideal_840	clinvar2_19_19934554_ideal_F	TGGAGAGAAACCCTACAAATGTGA	59.65	clinvar2_19_19934554_ideal_R	AGGTTTCTCTCCAGTATGAAGTATCT	58.871	840	TGGAGgcAAACCCTAtgAATGTGAccattgcgagaaagcctttagccaacggtgtcaacttactaggcagcAGAgAaTTCATACTGGAGAGAAgCCc	chr19	19934554	TGGAGgcAAACCCTAtgAATGTGA	4	5' _____XX________XX_______ 3'	AGAgAaTTCATACTGGAGAGAAgCCc	4	3' ___X_X________________X__X 5'	TRUE	clinvar2_19_19934554_ideal	0.787629	0.422099
chr19	56577856	56577953	97	clinvar2_19_19934554_ideal	chr19_56577856_56577953_97_clinvar2_19_19934554_ideal_900	clinvar2_19_19934554_ideal_F	TGGAGAGAAACCCTACAAATGTGA	59.65	clinvar2_19_19934554_ideal_R	AGGTTTCTCTCCAGTATGAAGTATCT	58.871	900	TGGAGAGAAACCCTAtgAATGTaAagaatgtgggaaagctttccggcagagcacgcatctggctcatcatcAGAgAaTTCATACTGGAGAGAAACCT	chr19	19934554	TGGAGAGAAACCCTAtgAATGTaA	3	5' _______________XX_____X_ 3'	AGAgAaTTCATACTGGAGAGAAACCT	2	3' ___X_X____________________ 5'	TRUE	clinvar2_19_19934554_ideal	0.841237	0.450829
chr19	56577688	56577953	265	clinvar2_19_19934554_ideal	chr19_56577688_56577953_265_clinvar2_19_19934554_ideal_900	clinvar2_19_19934554_ideal_F	TGGAGAGAAACCCTACAAATGTGA	59.65	clinvar2_19_19934554_ideal_R	AGGTTTCTCTCCAGTATGAAGTATCT	58.871	900	TGGAGAGAgACCtTACAAATGTaAtgtgtgtgggaaggcttttagccatggctcatctctgacagtacatcagagaattcatacaggagagaaaccttatgaatgcaatatctgtgagaaagccttcagccatcgtgggtctcttactcttcatcagagagttcatactggagagaaaccctatgaatgtaaagaatgtgggaaagctttccggcagagcacgcatctggctcatcatcAGAgAaTTCATACTGGAGAGAAACCT	chr19	19934554	TGGAGAGAgACCtTACAAATGTaA	3	5' ________X___X_________X_ 3'	AGAgAaTTCATACTGGAGAGAAACCT	2	3' ___X_X____________________ 5'	TRUE	clinvar2_19_19934554_ideal	0.555472	0.81326
chr19	56577688	56577869	181	clinvar2_19_19934554_ideal	chr19_56577688_56577869_181_clinvar2_19_19934554_ideal_880	clinvar2_19_19934554_ideal_F	TGGAGAGAAACCCTACAAATGTGA	59.65	clinvar2_19_19934554_ideal_R	AGGTTTCTCTCCAGTATGAAGTATCT	58.871	880	TGGAGAGAgACCtTACAAATGTaAtgtgtgtgggaaggcttttagccatggctcatctctgacagtacatcagagaattcatacaggagagaaaccttatgaatgcaatatctgtgagaaagccttcagccatcgtgggtctcttactcttcatcAGAgAgTTCATACTGGAGAGAAACCc	chr19	19934554	TGGAGAGAgACCtTACAAATGTaA	3	5' ________X___X_________X_ 3'	AGAgAgTTCATACTGGAGAGAAACCc	3	3' ___X_X___________________X 5'	TRUE	clinvar2_19_19934554_ideal	0.758011	0.758011
chr19	56577688	56577785	97	clinvar2_19_19934554_ideal	chr19_56577688_56577785_97_clinvar2_19_19934554_ideal_880	clinvar2_19_19934554_ideal_F	TGGAGAGAAACCCTACAAATGTGA	59.65	clinvar2_19_19934554_ideal_R	AGGTTTCTCTCCAGTATGAAGTATCT	58.871	880	TGGAGAGAgACCtTACAAATGTaAtgtgtgtgggaaggcttttagccatggctcatctctgacagtacatcAGAgAaTTCATACaGGAGAGAAACCT	chr19	19934554	TGGAGAGAgACCtTACAAATGTaA	3	5' ________X___X_________X_ 3'	AGAgAaTTCATACaGGAGAGAAACCT	3	3' ___X_X_______X____________ 5'	TRUE	clinvar2_19_19934554_ideal	0.797938	0.427624
chr19	56525512	56525777	265	clinvar2_19_19934554_ideal	chr19_56525512_56525777_265_clinvar2_19_19934554_ideal_820	clinvar2_19_19934554_ideal_F	TGGAGAGAAACCCTACAAATGTGA	59.65	clinvar2_19_19934554_ideal_R	AGGTTTCTCTCCAGTATGAAGTATCT	58.871	820	TGGtGAaAAACCCTAtgAATGTaAagaatgtggaaaagcttttagaatcagttcacagctggctactcatcagagaattcatactggagagaagccttatgaatgtattgaatgtggaaatgctttcaaacagagatcacaccttgcccaacatcagaaaactcatacaggagagaaaccttatgagtgtaatgaatgcgggaaagccttcagccaaacttccaatcttactcaacatcAaAgAaTTCATACTGGAGAGAAACCc	chr19	19934554	TGGtGAaAAACCCTAtgAATGTaA	5	5' ___X__X________XX_____X_ 3'	AaAgAaTTCATACTGGAGAGAAACCc	4	3' _X_X_X___________________X 5'	TRUE	clinvar2_19_19934554_ideal	0.559245	0.818785
chr19	56525512	56525693	181	clinvar2_19_19934554_ideal	chr19_56525512_56525693_181_clinvar2_19_19934554_ideal_820	clinvar2_19_19934554_ideal_F	TGGAGAGAAACCCTACAAATGTGA	59.65	clinvar2_19_19934554_ideal_R	AGGTTTCTCTCCAGTATGAAGTATCT	58.871	820	TGGtGAaAAACCCTAtgAATGTaAagaatgtggaaaagcttttagaatcagttcacagctggctactcatcagagaattcatactggagagaagccttatgaatgtattgaatgtggaaatgctttcaaacagagatcacaccttgcccaacatcAGAaAacTCATACaGGAGAGAAACCT	chr19	19934554	TGGtGAaAAACCCTAtgAATGTaA	5	5' ___X__X________XX_____X_ 3'	AGAaAacTCATACaGGAGAGAAACCT	4	3' ___X_XX______X____________ 5'	TRUE	clinvar2_19_19934554_ideal	0.776796	0.776796
chr19	56525512	56525609	97	clinvar2_19_19934554_ideal	chr19_56525512_56525609_97_clinvar2_19_19934554_ideal_840	clinvar2_19_19934554_ideal_F	TGGAGAGAAACCCTACAAATGTGA	59.65	clinvar2_19_19934554_ideal_R	AGGTTTCTCTCCAGTATGAAGTATCT	58.871	840	TGGtGAaAAACCCTAtgAATGTaAagaatgtggaaaagcttttagaatcagttcacagctggctactcatcAGAgAaTTCATACTGGAGAGAAgCCT	chr19	19934554	TGGtGAaAAACCCTAtgAATGTaA	5	5' ___X__X________XX_____X_ 3'	AGAgAaTTCATACTGGAGAGAAgCCT	3	3' ___X_X________________X___ 5'	TRUE	clinvar2_19_19934554_ideal	0.830928	0.445304
chr19	56525344	56525777	433	clinvar2_19_19934554_ideal	chr19_56525344_56525777_433_clinvar2_19_19934554_ideal_840	clinvar2_19_19934554_ideal_F	TGGAGAGAAACCCTACAAATGTGA	59.65	clinvar2_19_19934554_ideal_R	AGGTTTCTCTCCAGTATGAAGTATCT	58.871	840	aGGAGAGAAACCtTAtgAATGTGAtatatgtgggaaagattttagccatcatgcatcactcactcagcatcaaagagtacattctggagagaaaccgtatgaatgcaaggaatgtgggaaagcctttaggcagaatgtacaccttgttagtcatttgagaattcatactggtgaaaaaccctatgaatgtaaagaatgtggaaaagcttttagaatcagttcacagctggctactcatcagagaattcatactggagagaagccttatgaatgtattgaatgtggaaatgctttcaaacagagatcacaccttgcccaacatcagaaaactcatacaggagagaaaccttatgagtgtaatgaatgcgggaaagccttcagccaaacttccaatcttac…	chr19	19934554	aGGAGAGAAACCtTAtgAATGTGA	4	5' X___________X__XX_______ 3'	AaAgAaTTCATACTGGAGAGAAACCc	4	3' _X_X_X___________________X 5'	TRUE	clinvar2_19_19934554_ideal	0.333025	0.796685
chr19	56525344	56525693	349	clinvar2_19_19934554_ideal	chr19_56525344_56525693_349_clinvar2_19_19934554_ideal_840	clinvar2_19_19934554_ideal_F	TGGAGAGAAACCCTACAAATGTGA	59.65	clinvar2_19_19934554_ideal_R	AGGTTTCTCTCCAGTATGAAGTATCT	58.871	840	aGGAGAGAAACCtTAtgAATGTGAtatatgtgggaaagattttagccatcatgcatcactcactcagcatcaaagagtacattctggagagaaaccgtatgaatgcaaggaatgtgggaaagcctttaggcagaatgtacaccttgttagtcatttgagaattcatactggtgaaaaaccctatgaatgtaaagaatgtggaaaagcttttagaatcagttcacagctggctactcatcagagaattcatactggagagaagccttatgaatgtattgaatgtggaaatgctttcaaacagagatcacaccttgcccaacatcAGAaAacTCATACaGGAGAGAAACCT	chr19	19934554	aGGAGAGAAACCtTAtgAATGTGA	4	5' X___________X__XX_______ 3'	AGAaAacTCATACaGGAGAGAAACCT	4	3' ___X_XX______X____________ 5'	TRUE	clinvar2_19_19934554_ideal	0.42063	0.81105
chr19	56525344	56525609	265	clinvar2_19_19934554_ideal	chr19_56525344_56525609_265_clinvar2_19_19934554_ideal_860	clinvar2_19_19934554_ideal_F	TGGAGAGAAACCCTACAAATGTGA	59.65	clinvar2_19_19934554_ideal_R	AGGTTTCTCTCCAGTATGAAGTATCT	58.871	860	aGGAGAGAAACCtTAtgAATGTGAtatatgtgggaaagattttagccatcatgcatcactcactcagcatcaaagagtacattctggagagaaaccgtatgaatgcaaggaatgtgggaaagcctttaggcagaatgtacaccttgttagtcatttgagaattcatactggtgaaaaaccctatgaatgtaaagaatgtggaaaagcttttagaatcagttcacagctggctactcatcAGAgAaTTCATACTGGAGAGAAgCCT	chr19	19934554	aGGAGAGAAACCtTAtgAATGTGA	4	5' X___________X__XX_______ 3'	AGAgAaTTCATACTGGAGAGAAgCCT	3	3' ___X_X________________X___ 5'	TRUE	clinvar2_19_19934554_ideal	0.547925	0.80221
chr19	56525005	56525777	772	clinvar2_19_19934554_ideal	chr19_56525005_56525777_772_clinvar2_19_19934554_ideal_860	clinvar2_19_19934554_ideal_F	TGGAGAGAAACCCTACAAATGTGA	59.65	clinvar2_19_19934554_ideal_R	AGGTTTCTCTCCAGTATGAAGTATCT	58.871	860	TGGAGAGAAACCCTAtgAATGTaAagaatgtggcaaagccttcagtgatggctcgtcttttgctcgacatcagagatgtcacactggcaaaagaccctatgaatgtattgagtgtgggaaggcttttaggtataacacatcttttattcgtcactggaggagttatcatactggagagaagccttttaattgcattgattgtgggaaagccttcagtgttcacataggacttattctgcataggagaattcatacaggagagaaaccttacaaatgtggtgtgtgtggaaaaaccttcagctcgggttcatcccgtactgtacatcagagaattcatacaggagagaaaccttatgaatgtgatatatgtgggaaagattttagccatcatgcatcact…	chr19	19934554	TGGAGAGAAACCCTAtgAATGTaA	3	5' _______________XX_____X_ 3'	AaAgAaTTCATACTGGAGAGAAACCc	4	3' _X_X_X___________________X 5'	TRUE	clinvar2_19_19934554_ideal	0.157902	0.673481
chr19	56525005	56525693	688	clinvar2_19_19934554_ideal	chr19_56525005_56525693_688_clinvar2_19_19934554_ideal_860	clinvar2_19_19934554_ideal_F	TGGAGAGAAACCCTACAAATGTGA	59.65	clinvar2_19_19934554_ideal_R	AGGTTTCTCTCCAGTATGAAGTATCT	58.871	860	TGGAGAGAAACCCTAtgAATGTaAagaatgtggcaaagccttcagtgatggctcgtcttttgctcgacatcagagatgtcacactggcaaaagaccctatgaatgtattgagtgtgggaaggcttttaggtataacacatcttttattcgtcactggaggagttatcatactggagagaagccttttaattgcattgattgtgggaaagccttcagtgttcacataggacttattctgcataggagaattcatacaggagagaaaccttacaaatgtggtgtgtgtggaaaaaccttcagctcgggttcatcccgtactgtacatcagagaattcatacaggagagaaaccttatgaatgtgatatatgtgggaaagattttagccatcatgcatcact…	chr19	19934554	TGGAGAGAAACCCTAtgAATGTaA	3	5' _______________XX_____X_ 3'	AGAaAacTCATACaGGAGAGAAACCT	4	3' ___X_XX______X____________ 5'	TRUE	clinvar2_19_19934554_ideal	0.18939	0.71989
chr19	56525005	56525609	604	clinvar2_19_19934554_ideal	chr19_56525005_56525609_604_clinvar2_19_19934554_ideal_880	clinvar2_19_19934554_ideal_F	TGGAGAGAAACCCTACAAATGTGA	59.65	clinvar2_19_19934554_ideal_R	AGGTTTCTCTCCAGTATGAAGTATCT	58.871	880	TGGAGAGAAACCCTAtgAATGTaAagaatgtggcaaagccttcagtgatggctcgtcttttgctcgacatcagagatgtcacactggcaaaagaccctatgaatgtattgagtgtgggaaggcttttaggtataacacatcttttattcgtcactggaggagttatcatactggagagaagccttttaattgcattgattgtgggaaagccttcagtgttcacataggacttattctgcataggagaattcatacaggagagaaaccttacaaatgtggtgtgtgtggaaaaaccttcagctcgggttcatcccgtactgtacatcagagaattcatacaggagagaaaccttatgaatgtgatatatgtgggaaagattttagccatcatgcatcact…	chr19	19934554	TGGAGAGAAACCCTAtgAATGTaA	3	5' _______________XX_____X_ 3'	AGAgAaTTCATACTGGAGAGAAgCCT	3	3' ___X_X________________X___ 5'	TRUE	clinvar2_19_19934554_ideal	0.22798	0.760773
chr19	56525005	56525357	352	clinvar2_19_19934554_ideal	chr19_56525005_56525357_352_clinvar2_19_19934554_ideal_880	clinvar2_19_19934554_ideal_F	TGGAGAGAAACCCTACAAATGTGA	59.65	clinvar2_19_19934554_ideal_R	AGGTTTCTCTCCAGTATGAAGTATCT	58.871	880	TGGAGAGAAACCCTAtgAATGTaAagaatgtggcaaagccttcagtgatggctcgtcttttgctcgacatcagagatgtcacactggcaaaagaccctatgaatgtattgagtgtgggaaggcttttaggtataacacatcttttattcgtcactggaggagttatcatactggagagaagccttttaattgcattgattgtgggaaagccttcagtgttcacataggacttattctgcataggagaattcatacaggagagaaaccttacaaatgtggtgtgtgtggaaaaaccttcagctcgggttcatcccgtactgtacatcAGAgAaTTCATACaGGAGAGAAACCT	chr19	19934554	TGGAGAGAAACCCTAtgAATGTaA	3	5' _______________XX_____X_ 3'	AGAgAaTTCATACaGGAGAGAAACCT	3	3' ___X_X_______X____________ 5'	TRUE	clinvar2_19_19934554_ideal	0.418466	0.813812
chr19	56525005	56525102	97	clinvar2_19_19934554_ideal	chr19_56525005_56525102_97_clinvar2_19_19934554_ideal_760	clinvar2_19_19934554_ideal_F	TGGAGAGAAACCCTACAAATGTGA	59.65	clinvar2_19_19934554_ideal_R	AGGTTTCTCTCCAGTATGAAGTATCT	58.871	760	TGGAGAGAAACCCTAtgAATGTaAagaatgtggcaaagccttcagtgatggctcgtcttttgctcgacatcAGAgAtgTCAcACTGGcaAaAgACCc	chr19	19934554	TGGAGAGAAACCCTAtgAATGTaA	3	5' _______________XX_____X_ 3'	AGAgAtgTCAcACTGGcaAaAgACCc	9	3' ___X_XX___X_____XX_X_X___X 5'	TRUE	clinvar2_19_19934554_ideal	0.785567	0.420994
chr19	56424118	56424215	97	clinvar2_19_19934554_ideal	chr19_56424118_56424215_97_clinvar2_19_19934554_ideal_820	clinvar2_19_19934554_ideal_F	TGGAGAGAAACCCTACAAATGTGA	59.65	clinvar2_19_19934554_ideal_R	AGGTTTCTCTCCAGTATGAAGTATCT	58.871	820	TGGAGAGAAACCtTAtgAATGTaAtgtttgtgggaaagcatttagctatagtggatctcttactctacatcAGAgAaTTCATACTGGAGAaAgACCc	chr19	19934554	TGGAGAGAAACCtTAtgAATGTaA	4	5' ____________X__XX_____X_ 3'	AGAgAaTTCATACTGGAGAaAgACCc	5	3' ___X_X_____________X_X___X 5'	TRUE	clinvar2_19_19934554_ideal	0.804124	0.430939
chr19	56424034	56424215	181	clinvar2_19_19934554_ideal	chr19_56424034_56424215_181_clinvar2_19_19934554_ideal_800	clinvar2_19_19934554_ideal_F	TGGAGAGAAACCCTACAAATGTGA	59.65	clinvar2_19_19934554_ideal_R	AGGTTTCTCTCCAGTATGAAGTATCT	58.871	800	TGGAGAaAAACCCTAtAtgTGTaAggaatgtaggaaaacatttagccagaatgcaggccttgctcaacatcagagaattcatactggagagaaaccttatgaatgtaatgtttgtgggaaagcatttagctatagtggatctcttactctacatcAGAgAaTTCATACTGGAGAaAgACCc	chr19	19934554	TGGAGAaAAACCCTAtAtgTGTaA	5	5' ______X________X_XX___X_ 3'	AGAgAaTTCATACTGGAGAaAgACCc	5	3' ___X_X_____________X_X___X 5'	TRUE	clinvar2_19_19934554_ideal	0.771271	0.771271
chr19	56424034	56424131	97	clinvar2_19_19934554_ideal	chr19_56424034_56424131_97_clinvar2_19_19934554_ideal_860	clinvar2_19_19934554_ideal_F	TGGAGAGAAACCCTACAAATGTGA	59.65	clinvar2_19_19934554_ideal_R	AGGTTTCTCTCCAGTATGAAGTATCT	58.871	860	TGGAGAaAAACCCTAtAtgTGTaAggaatgtaggaaaacatttagccagaatgcaggccttgctcaacatcAGAgAaTTCATACTGGAGAGAAACCT	chr19	19934554	TGGAGAaAAACCCTAtAtgTGTaA	5	5' ______X________X_XX___X_ 3'	AGAgAaTTCATACTGGAGAGAAACCT	2	3' ___X_X____________________ 5'	TRUE	clinvar2_19_19934554_ideal	0.826804	0.443094
chr19	56423866	56424215	349	clinvar2_19_19934554_ideal	chr19_56423866_56424215_349_clinvar2_19_19934554_ideal_800	clinvar2_19_19934554_ideal_F	TGGAGAGAAACCCTACAAATGTGA	59.65	clinvar2_19_19934554_ideal_R	AGGTTTCTCTCCAGTATGAAGTATCT	58.871	800	TGGAGAaAAACCtTAtgAATGTaAagtatgtaggaaagccttcagccaaattgcataccttgatcaacatcagagggttcatactggagagaaaccctatgaatgtattgaatgtgggaaggcctttagcaatagttcatcacttgcacaacatcagagaagtcatactggagaaaaaccctatatgtgtaaggaatgtaggaaaacatttagccagaatgcaggccttgctcaacatcagagaattcatactggagagaaaccttatgaatgtaatgtttgtgggaaagcatttagctatagtggatctcttactctacatcAGAgAaTTCATACTGGAGAaAgACCc	chr19	19934554	TGGAGAaAAACCtTAtgAATGTaA	5	5' ______X_____X__XX_____X_ 3'	AGAgAaTTCATACTGGAGAaAgACCc	5	3' ___X_X_____________X_X___X 5'	TRUE	clinvar2_19_19934554_ideal	0.415473	0.801105
chr19	56423866	56424131	265	clinvar2_19_19934554_ideal	chr19_56423866_56424131_265_clinvar2_19_19934554_ideal_860	clinvar2_19_19934554_ideal_F	TGGAGAGAAACCCTACAAATGTGA	59.65	clinvar2_19_19934554_ideal_R	AGGTTTCTCTCCAGTATGAAGTATCT	58.871	860	TGGAGAaAAACCtTAtgAATGTaAagtatgtaggaaagccttcagccaaattgcataccttgatcaacatcagagggttcatactggagagaaaccctatgaatgtattgaatgtgggaaggcctttagcaatagttcatcacttgcacaacatcagagaagtcatactggagaaaaaccctatatgtgtaaggaatgtaggaaaacatttagccagaatgcaggccttgctcaacatcAGAgAaTTCATACTGGAGAGAAACCT	chr19	19934554	TGGAGAaAAACCtTAtgAATGTaA	5	5' ______X_____X__XX_____X_ 3'	AGAgAaTTCATACTGGAGAGAAACCT	2	3' ___X_X____________________ 5'	TRUE	clinvar2_19_19934554_ideal	0.548679	0.803315
chr19	56423866	56424047	181	clinvar2_19_19934554_ideal	chr19_56423866_56424047_181_clinvar2_19_19934554_ideal_800	clinvar2_19_19934554_ideal_F	TGGAGAGAAACCCTACAAATGTGA	59.65	clinvar2_19_19934554_ideal_R	AGGTTTCTCTCCAGTATGAAGTATCT	58.871	800	TGGAGAaAAACCtTAtgAATGTaAagtatgtaggaaagccttcagccaaattgcataccttgatcaacatcagagggttcatactggagagaaaccctatgaatgtattgaatgtgggaaggcctttagcaatagttcatcacttgcacaacatcAGAgAagTCATACTGGAGAaAAACCc	chr19	19934554	TGGAGAaAAACCtTAtgAATGTaA	5	5' ______X_____X__XX_____X_ 3'	AGAgAagTCATACTGGAGAaAAACCc	5	3' ___X_XX____________X_____X 5'	TRUE	clinvar2_19_19934554_ideal	0.760221	0.760221
chr19	56423866	56423963	97	clinvar2_19_19934554_ideal	chr19_56423866_56423963_97_clinvar2_19_19934554_ideal_820	clinvar2_19_19934554_ideal_F	TGGAGAGAAACCCTACAAATGTGA	59.65	clinvar2_19_19934554_ideal_R	AGGTTTCTCTCCAGTATGAAGTATCT	58.871	820	TGGAGAaAAACCtTAtgAATGTaAagtatgtaggaaagccttcagccaaattgcataccttgatcaacatcAGAgggTTCATACTGGAGAGAAACCc	chr19	19934554	TGGAGAaAAACCtTAtgAATGTaA	5	5' ______X_____X__XX_____X_ 3'	AGAgggTTCATACTGGAGAGAAACCc	4	3' ___XXX___________________X 5'	TRUE	clinvar2_19_19934554_ideal	0.789691	0.423204
chr19	56423782	56424215	433	clinvar2_19_19934554_ideal	chr19_56423782_56424215_433_clinvar2_19_19934554_ideal_840	clinvar2_19_19934554_ideal_F	TGGAGAGAAACCCTACAAATGTGA	59.65	clinvar2_19_19934554_ideal_R	AGGTTTCTCTCCAGTATGAAGTATCT	58.871	840	TGGAGAGAgACCCTACgAATGTaAggaatgtaggaaagccttcagccagtatgcacaccttgctcaacatcagagagttcatactggagaaaaaccttatgaatgtaaagtatgtaggaaagccttcagccaaattgcataccttgatcaacatcagagggttcatactggagagaaaccctatgaatgtattgaatgtgggaaggcctttagcaatagttcatcacttgcacaacatcagagaagtcatactggagaaaaaccctatatgtgtaaggaatgtaggaaaacatttagccagaatgcaggccttgctcaacatcagagaattcatactggagagaaaccttatgaatgtaatgtttgtgggaaagcatttagctatagtggatctcttac…	chr19	19934554	TGGAGAGAgACCCTACgAATGTaA	3	5' ________X_______X_____X_ 3'	AGAgAaTTCATACTGGAGAaAgACCc	5	3' ___X_X_____________X_X___X 5'	TRUE	clinvar2_19_19934554_ideal	0.333487	0.79779
chr19	56423782	56424131	349	clinvar2_19_19934554_ideal	chr19_56423782_56424131_349_clinvar2_19_19934554_ideal_900	clinvar2_19_19934554_ideal_F	TGGAGAGAAACCCTACAAATGTGA	59.65	clinvar2_19_19934554_ideal_R	AGGTTTCTCTCCAGTATGAAGTATCT	58.871	900	TGGAGAGAgACCCTACgAATGTaAggaatgtaggaaagccttcagccagtatgcacaccttgctcaacatcagagagttcatactggagaaaaaccttatgaatgtaaagtatgtaggaaagccttcagccaaattgcataccttgatcaacatcagagggttcatactggagagaaaccctatgaatgtattgaatgtgggaaggcctttagcaatagttcatcacttgcacaacatcagagaagtcatactggagaaaaaccctatatgtgtaaggaatgtaggaaaacatttagccagaatgcaggccttgctcaacatcAGAgAaTTCATACTGGAGAGAAACCT	chr19	19934554	TGGAGAGAgACCCTACgAATGTaA	3	5' ________X_______X_____X_ 3'	AGAgAaTTCATACTGGAGAGAAACCT	2	3' ___X_X____________________ 5'	TRUE	clinvar2_19_19934554_ideal	0.426361	0.822099
chr19	56423782	56424047	265	clinvar2_19_19934554_ideal	chr19_56423782_56424047_265_clinvar2_19_19934554_ideal_840	clinvar2_19_19934554_ideal_F	TGGAGAGAAACCCTACAAATGTGA	59.65	clinvar2_19_19934554_ideal_R	AGGTTTCTCTCCAGTATGAAGTATCT	58.871	840	TGGAGAGAgACCCTACgAATGTaAggaatgtaggaaagccttcagccagtatgcacaccttgctcaacatcagagagttcatactggagaaaaaccttatgaatgtaaagtatgtaggaaagccttcagccaaattgcataccttgatcaacatcagagggttcatactggagagaaaccctatgaatgtattgaatgtgggaaggcctttagcaatagttcatcacttgcacaacatcAGAgAagTCATACTGGAGAaAAACCc	chr19	19934554	TGGAGAGAgACCCTACgAATGTaA	3	5' ________X_______X_____X_ 3'	AGAgAagTCATACTGGAGAaAAACCc	5	3' ___X_XX____________X_____X 5'	TRUE	clinvar2_19_19934554_ideal	0.546415	0.8
chr19	56423782	56423963	181	clinvar2_19_19934554_ideal	chr19_56423782_56423963_181_clinvar2_19_19934554_ideal_860	clinvar2_19_19934554_ideal_F	TGGAGAGAAACCCTACAAATGTGA	59.65	clinvar2_19_19934554_ideal_R	AGGTTTCTCTCCAGTATGAAGTATCT	58.871	860	TGGAGAGAgACCCTACgAATGTaAggaatgtaggaaagccttcagccagtatgcacaccttgctcaacatcagagagttcatactggagaaaaaccttatgaatgtaaagtatgtaggaaagccttcagccaaattgcataccttgatcaacatcAGAgggTTCATACTGGAGAGAAACCc	chr19	19934554	TGGAGAGAgACCCTACgAATGTaA	3	5' ________X_______X_____X_ 3'	AGAgggTTCATACTGGAGAGAAACCc	4	3' ___XXX___________________X 5'	TRUE	clinvar2_19_19934554_ideal	0.78011	0.78011
chr19	56423782	56423879	97	clinvar2_19_19934554_ideal	chr19_56423782_56423879_97_clinvar2_19_19934554_ideal_880	clinvar2_19_19934554_ideal_F	TGGAGAGAAACCCTACAAATGTGA	59.65	clinvar2_19_19934554_ideal_R	AGGTTTCTCTCCAGTATGAAGTATCT	58.871	880	TGGAGAGAgACCCTACgAATGTaAggaatgtaggaaagccttcagccagtatgcacaccttgctcaacatcAGAgAgTTCATACTGGAGAaAAACCT	chr19	19934554	TGGAGAGAgACCCTACgAATGTaA	3	5' ________X_______X_____X_ 3'	AGAgAgTTCATACTGGAGAaAAACCT	3	3' ___X_X_____________X______ 5'	TRUE	clinvar2_19_19934554_ideal	0.818557	0.438674
chr19	56423446	56424215	769	clinvar2_19_19934554_ideal	chr19_56423446_56424215_769_clinvar2_19_19934554_ideal_840	clinvar2_19_19934554_ideal_F	TGGAGAGAAACCCTACAAATGTGA	59.65	clinvar2_19_19934554_ideal_R	AGGTTTCTCTCCAGTATGAAGTATCT	58.871	840	TGGAGAGAAACCCTAtgAATGTaAagaatgtaggaaagccttcagccagaatgcacacctggcccaacatcagagagttcatactggagagaaaccttatcagtgtaaagaatgtaaaaaagccttcagccagattgcacacctgactcagcatcagagagttcatactggagagagacctttcgaatgtattgaatgtggaaaggcctttagtaatggttcatttcttgctcagcatcagagaattcatacaggagagaaaccttatgtgtgtaatgtgtgtgggaaagcctttagccatcgtggatacctaattgtacatcagagaattcatactggagagagaccctacgaatgtaaggaatgtaggaaagccttcagccagtatgcacaccttgc…	chr19	19934554	TGGAGAGAAACCCTAtgAATGTaA	3	5' _______________XX_____X_ 3'	AGAgAaTTCATACTGGAGAaAgACCc	5	3' ___X_X_____________X_X___X 5'	TRUE	clinvar2_19_19934554_ideal	0.158908	0.675138
chr19	56423446	56424131	685	clinvar2_19_19934554_ideal	chr19_56423446_56424131_685_clinvar2_19_19934554_ideal_900	clinvar2_19_19934554_ideal_F	TGGAGAGAAACCCTACAAATGTGA	59.65	clinvar2_19_19934554_ideal_R	AGGTTTCTCTCCAGTATGAAGTATCT	58.871	900	TGGAGAGAAACCCTAtgAATGTaAagaatgtaggaaagccttcagccagaatgcacacctggcccaacatcagagagttcatactggagagaaaccttatcagtgtaaagaatgtaaaaaagccttcagccagattgcacacctgactcagcatcagagagttcatactggagagagacctttcgaatgtattgaatgtggaaaggcctttagtaatggttcatttcttgctcagcatcagagaattcatacaggagagaaaccttatgtgtgtaatgtgtgtgggaaagcctttagccatcgtggatacctaattgtacatcagagaattcatactggagagagaccctacgaatgtaaggaatgtaggaaagccttcagccagtatgcacaccttgc…	chr19	19934554	TGGAGAGAAACCCTAtgAATGTaA	3	5' _______________XX_____X_ 3'	AGAgAaTTCATACTGGAGAGAAACCT	2	3' ___X_X____________________ 5'	TRUE	clinvar2_19_19934554_ideal	0.190657	0.721547
chr19	56423446	56424047	601	clinvar2_19_19934554_ideal	chr19_56423446_56424047_601_clinvar2_19_19934554_ideal_840	clinvar2_19_19934554_ideal_F	TGGAGAGAAACCCTACAAATGTGA	59.65	clinvar2_19_19934554_ideal_R	AGGTTTCTCTCCAGTATGAAGTATCT	58.871	840	TGGAGAGAAACCCTAtgAATGTaAagaatgtaggaaagccttcagccagaatgcacacctggcccaacatcagagagttcatactggagagaaaccttatcagtgtaaagaatgtaaaaaagccttcagccagattgcacacctgactcagcatcagagagttcatactggagagagacctttcgaatgtattgaatgtggaaaggcctttagtaatggttcatttcttgctcagcatcagagaattcatacaggagagaaaccttatgtgtgtaatgtgtgtgggaaagcctttagccatcgtggatacctaattgtacatcagagaattcatactggagagagaccctacgaatgtaaggaatgtaggaaagccttcagccagtatgcacaccttgc…	chr19	19934554	TGGAGAGAAACCCTAtgAATGTaA	3	5' _______________XX_____X_ 3'	AGAgAagTCATACTGGAGAaAAACCc	5	3' ___X_XX____________X_____X 5'	TRUE	clinvar2_19_19934554_ideal	0.227953	0.756906
chr19	56423446	56423963	517	clinvar2_19_19934554_ideal	chr19_56423446_56423963_517_clinvar2_19_19934554_ideal_860	clinvar2_19_19934554_ideal_F	TGGAGAGAAACCCTACAAATGTGA	59.65	clinvar2_19_19934554_ideal_R	AGGTTTCTCTCCAGTATGAAGTATCT	58.871	860	TGGAGAGAAACCCTAtgAATGTaAagaatgtaggaaagccttcagccagaatgcacacctggcccaacatcagagagttcatactggagagaaaccttatcagtgtaaagaatgtaaaaaagccttcagccagattgcacacctgactcagcatcagagagttcatactggagagagacctttcgaatgtattgaatgtggaaaggcctttagtaatggttcatttcttgctcagcatcagagaattcatacaggagagaaaccttatgtgtgtaatgtgtgtgggaaagcctttagccatcgtggatacctaattgtacatcagagaattcatactggagagagaccctacgaatgtaaggaatgtaggaaagccttcagccagtatgcacaccttgc…	chr19	19934554	TGGAGAGAAACCCTAtgAATGTaA	3	5' _______________XX_____X_ 3'	AGAgggTTCATACTGGAGAGAAACCc	4	3' ___XXX___________________X 5'	TRUE	clinvar2_19_19934554_ideal	0.275048	0.785635
chr19	56423446	56423879	433	clinvar2_19_19934554_ideal	chr19_56423446_56423879_433_clinvar2_19_19934554_ideal_880	clinvar2_19_19934554_ideal_F	TGGAGAGAAACCCTACAAATGTGA	59.65	clinvar2_19_19934554_ideal_R	AGGTTTCTCTCCAGTATGAAGTATCT	58.871	880	TGGAGAGAAACCCTAtgAATGTaAagaatgtaggaaagccttcagccagaatgcacacctggcccaacatcagagagttcatactggagagaaaccttatcagtgtaaagaatgtaaaaaagccttcagccagattgcacacctgactcagcatcagagagttcatactggagagagacctttcgaatgtattgaatgtggaaaggcctttagtaatggttcatttcttgctcagcatcagagaattcatacaggagagaaaccttatgtgtgtaatgtgtgtgggaaagcctttagccatcgtggatacctaattgtacatcagagaattcatactggagagagaccctacgaatgtaaggaatgtaggaaagccttcagccagtatgcacaccttgc…	chr19	19934554	TGGAGAGAAACCCTAtgAATGTaA	3	5' _______________XX_____X_ 3'	AGAgAgTTCATACTGGAGAaAAACCT	3	3' ___X_X_____________X______ 5'	TRUE	clinvar2_19_19934554_ideal	0.336259	0.80442
chr19	56423446	56423795	349	clinvar2_19_19934554_ideal	chr19_56423446_56423795_349_clinvar2_19_19934554_ideal_860	clinvar2_19_19934554_ideal_F	TGGAGAGAAACCCTACAAATGTGA	59.65	clinvar2_19_19934554_ideal_R	AGGTTTCTCTCCAGTATGAAGTATCT	58.871	860	TGGAGAGAAACCCTAtgAATGTaAagaatgtaggaaagccttcagccagaatgcacacctggcccaacatcagagagttcatactggagagaaaccttatcagtgtaaagaatgtaaaaaagccttcagccagattgcacacctgactcagcatcagagagttcatactggagagagacctttcgaatgtattgaatgtggaaaggcctttagtaatggttcatttcttgctcagcatcagagaattcatacaggagagaaaccttatgtgtgtaatgtgtgtgggaaagcctttagccatcgtggatacctaattgtacatcAGAgAaTTCATACTGGAGAGAgACCc	chr19	19934554	TGGAGAGAAACCCTAtgAATGTaA	3	5' _______________XX_____X_ 3'	AGAgAaTTCATACTGGAGAGAgACCc	4	3' ___X_X_______________X___X 5'	TRUE	clinvar2_19_19934554_ideal	0.42063	0.81105
chr19	56423446	56423711	265	clinvar2_19_19934554_ideal	chr19_56423446_56423711_265_clinvar2_19_19934554_ideal_880	clinvar2_19_19934554_ideal_F	TGGAGAGAAACCCTACAAATGTGA	59.65	clinvar2_19_19934554_ideal_R	AGGTTTCTCTCCAGTATGAAGTATCT	58.871	880	TGGAGAGAAACCCTAtgAATGTaAagaatgtaggaaagccttcagccagaatgcacacctggcccaacatcagagagttcatactggagagaaaccttatcagtgtaaagaatgtaaaaaagccttcagccagattgcacacctgactcagcatcagagagttcatactggagagagacctttcgaatgtattgaatgtggaaaggcctttagtaatggttcatttcttgctcagcatcAGAgAaTTCATACaGGAGAGAAACCT	chr19	19934554	TGGAGAGAAACCCTAtgAATGTaA	3	5' _______________XX_____X_ 3'	AGAgAaTTCATACaGGAGAGAAACCT	3	3' ___X_X_______X____________ 5'	TRUE	clinvar2_19_19934554_ideal	0.540377	0.79116
chr19	56423446	56423627	181	clinvar2_19_19934554_ideal	chr19_56423446_56423627_181_clinvar2_19_19934554_ideal_880	clinvar2_19_19934554_ideal_F	TGGAGAGAAACCCTACAAATGTGA	59.65	clinvar2_19_19934554_ideal_R	AGGTTTCTCTCCAGTATGAAGTATCT	58.871	880	TGGAGAGAAACCCTAtgAATGTaAagaatgtaggaaagccttcagccagaatgcacacctggcccaacatcagagagttcatactggagagaaaccttatcagtgtaaagaatgtaaaaaagccttcagccagattgcacacctgactcagcatcAGAgAgTTCATACTGGAGAGAgACCT	chr19	19934554	TGGAGAGAAACCCTAtgAATGTaA	3	5' _______________XX_____X_ 3'	AGAgAgTTCATACTGGAGAGAgACCT	3	3' ___X_X_______________X____ 5'	TRUE	clinvar2_19_19934554_ideal	0.776796	0.776796
chr19	56423446	56423543	97	clinvar2_19_19934554_ideal	chr19_56423446_56423543_97_clinvar2_19_19934554_ideal_900	clinvar2_19_19934554_ideal_F	TGGAGAGAAACCCTACAAATGTGA	59.65	clinvar2_19_19934554_ideal_R	AGGTTTCTCTCCAGTATGAAGTATCT	58.871	900	TGGAGAGAAACCCTAtgAATGTaAagaatgtaggaaagccttcagccagaatgcacacctggcccaacatcAGAgAgTTCATACTGGAGAGAAACCT	chr19	19934554	TGGAGAGAAACCCTAtgAATGTaA	3	5' _______________XX_____X_ 3'	AGAgAgTTCATACTGGAGAGAAACCT	2	3' ___X_X____________________ 5'	TRUE	clinvar2_19_19934554_ideal	0.830928	0.445304
chr19	53492359	53492456	97	clinvar2_19_19934554_ideal	chr19_53492359_53492456_97_clinvar2_19_19934554_ideal_840	clinvar2_19_19934554_ideal_F	TGGAGAGAAACCCTACAAATGTGA	59.65	clinvar2_19_19934554_ideal_R	AGGTTTCTCTCCAGTATGAAGTATCT	58.871	840	TGGAGAGAAAgCtTACAAAgGTGAagaatatcacagagttttcagtcacaagtcaaaccttgaaagacataAaATAaaTCATACTGcAGAGAAACCa	chr19	19934554	TGGAGAGAAAgCtTACAAAgGTGA	3	5' __________X_X______X____ 3'	AaATAaaTCATACTGcAGAGAAACCa	5	3' _X___XX________X_________X 5'	TRUE	clinvar2_19_19934554_ideal	0.826804	0.443094
chr19	53492277	53492456	179	clinvar2_19_19934554_ideal	chr19_53492277_53492456_179_clinvar2_19_19934554_ideal_860	clinvar2_19_19934554_ideal_F	TGGAGAGAAACCCTACAAATGTGA	59.65	clinvar2_19_19934554_ideal_R	AGGTTTCTCTCCAGTATGAAGTATCT	58.871	860	TGGAGAGAAACCtTAgAAATGTGAagcatgtgacaaagtttacagtggcaaatcgagcctcaaaagacaggagaattcatactggagagaaagcttacaaaggtgaagaatatcacagagttttcagtcacaagtcaaaccttgaaagacataAaATAaaTCATACTGcAGAGAAACCa	chr19	19934554	TGGAGAGAAACCtTAgAAATGTGA	2	5' ____________X__X________ 3'	AaATAaaTCATACTGcAGAGAAACCa	5	3' _X___XX________X_________X 5'	TRUE	clinvar2_19_19934554_ideal	0.785475	0.776796
chr19	53492037	53492456	419	clinvar2_19_19934554_ideal	chr19_53492037_53492456_419_clinvar2_19_19934554_ideal_820	clinvar2_19_19934554_ideal_F	TGGAGAGAAACCCTACAAATGTGA	59.65	clinvar2_19_19934554_ideal_R	AGGTTTCTCTCCAGTATGAAGTATCT	58.871	820	TGGAGAGAAACCtTACAAgTtTaAtgagtgtggcaaagcttttaattgaaaagcaaagcttgcacatcatcatacaattcatactggaaagaaacaagtgcaatgagtgtggcaagaccttctgtcacaattcagtccttgtaattcataagaattcatactggagagaaacaagtgtaatgaacgttgcaaaatttttaatcaacaagcacaccttccacgtcatcatagacttcatagtggagagaaaccttagaaatgtgaagcatgtgacaaagtttacagtggcaaatcgagcctcaaaagacaggagaattcatactggagagaaagcttacaaaggtgaagaatatcacagagttttcagtcacaagtcaaaccttgaaagacataAaATAa…	chr19	19934554	TGGAGAGAAACCtTACAAgTtTaA	4	5' ____________X_____X_X_X_ 3'	AaATAaaTCATACTGcAGAGAAACCa	5	3' _X___XX________X_________X 5'	TRUE	clinvar2_19_19934554_ideal	0.350358	0.81105
chr19	53492037	53492290	253	clinvar2_19_19934554_ideal	chr19_53492037_53492290_253_clinvar2_19_19934554_ideal_860	clinvar2_19_19934554_ideal_F	TGGAGAGAAACCCTACAAATGTGA	59.65	clinvar2_19_19934554_ideal_R	AGGTTTCTCTCCAGTATGAAGTATCT	58.871	860	TGGAGAGAAACCtTACAAgTtTaAtgagtgtggcaaagcttttaattgaaaagcaaagcttgcacatcatcatacaattcatactggaaagaaacaagtgcaatgagtgtggcaagaccttctgtcacaattcagtccttgtaattcataagaattcatactggagagaaacaagtgtaatgaacgttgcaaaatttttaatcaacaagcacaccttccacgtcatcAtAgACTTCATAgTGGAGAGAAACCT	chr19	19934554	TGGAGAGAAACCtTACAAgTtTaA	4	5' ____________X_____X_X_X_ 3'	AtAgACTTCATAgTGGAGAGAAACCT	3	3' _X_X________X_____________ 5'	TRUE	clinvar2_19_19934554_ideal	0.573123	0.801105
chr19	53492037	53492134	97	clinvar2_19_19934554_ideal	chr19_53492037_53492134_97_clinvar2_19_19934554_ideal_800	clinvar2_19_19934554_ideal_F	TGGAGAGAAACCCTACAAATGTGA	59.65	clinvar2_19_19934554_ideal_R	AGGTTTCTCTCCAGTATGAAGTATCT	58.871	800	TGGAGAGAAACCtTACAAgTtTaAtgagtgtggcaaagcttttaattgaaaagcaaagcttgcacatcatcAtAcAaTTCATACTGGAaAGAAACaa	chr19	19934554	TGGAGAGAAACCtTACAAgTtTaA	4	5' ____________X_____X_X_X_ 3'	AtAcAaTTCATACTGGAaAGAAACaa	6	3' _X_X_X___________X______XX 5'	TRUE	clinvar2_19_19934554_ideal	0.808247	0.433149
chr19	53491953	53492456	503	clinvar2_19_19934554_ideal	chr19_53491953_53492456_503_clinvar2_19_19934554_ideal_840	clinvar2_19_19934554_ideal_F	TGGAGAGAAACCCTACAAATGTGA	59.65	clinvar2_19_19934554_ideal_R	AGGTTTCTCTCCAGTATGAAGTATCT	58.871	840	TGGAGAGAAACCtTACAAgTGTaAtgaatgtggcaaggtttttaatcaaaaagcaaaccttgcacgtcatcatagacttcatactggagagaaaccttacaagtttaatgagtgtggcaaagcttttaattgaaaagcaaagcttgcacatcatcatacaattcatactggaaagaaacaagtgcaatgagtgtggcaagaccttctgtcacaattcagtccttgtaattcataagaattcatactggagagaaacaagtgtaatgaacgttgcaaaatttttaatcaacaagcacaccttccacgtcatcatagacttcatagtggagagaaaccttagaaatgtgaagcatgtgacaaagtttacagtggcaaatcgagcctcaaaagacaggagaa…	chr19	19934554	TGGAGAGAAACCtTACAAgTGTaA	3	5' ____________X_____X___X_ 3'	AaATAaaTCATACTGcAGAGAAACCa	5	3' _X___XX________X_________X 5'	TRUE	clinvar2_19_19934554_ideal	0.283897	0.78895
chr19	53491953	53492290	337	clinvar2_19_19934554_ideal	chr19_53491953_53492290_337_clinvar2_19_19934554_ideal_880	clinvar2_19_19934554_ideal_F	TGGAGAGAAACCCTACAAATGTGA	59.65	clinvar2_19_19934554_ideal_R	AGGTTTCTCTCCAGTATGAAGTATCT	58.871	880	TGGAGAGAAACCtTACAAgTGTaAtgaatgtggcaaggtttttaatcaaaaagcaaaccttgcacgtcatcatagacttcatactggagagaaaccttacaagtttaatgagtgtggcaaagcttttaattgaaaagcaaagcttgcacatcatcatacaattcatactggaaagaaacaagtgcaatgagtgtggcaagaccttctgtcacaattcagtccttgtaattcataagaattcatactggagagaaacaagtgtaatgaacgttgcaaaatttttaatcaacaagcacaccttccacgtcatcAtAgACTTCATAgTGGAGAGAAACCT	chr19	19934554	TGGAGAGAAACCtTACAAgTGTaA	3	5' ____________X_____X___X_ 3'	AtAgACTTCATAgTGGAGAGAAACCT	3	3' _X_X________X_____________ 5'	TRUE	clinvar2_19_19934554_ideal	0.440356	0.81989
chr19	53491953	53492134	181	clinvar2_19_19934554_ideal	chr19_53491953_53492134_181_clinvar2_19_19934554_ideal_820	clinvar2_19_19934554_ideal_F	TGGAGAGAAACCCTACAAATGTGA	59.65	clinvar2_19_19934554_ideal_R	AGGTTTCTCTCCAGTATGAAGTATCT	58.871	820	TGGAGAGAAACCtTACAAgTGTaAtgaatgtggcaaggtttttaatcaaaaagcaaaccttgcacgtcatcatagacttcatactggagagaaaccttacaagtttaatgagtgtggcaaagcttttaattgaaaagcaaagcttgcacatcatcAtAcAaTTCATACTGGAaAGAAACaa	chr19	19934554	TGGAGAGAAACCtTACAAgTGTaA	3	5' ____________X_____X___X_ 3'	AtAcAaTTCATACTGGAaAGAAACaa	6	3' _X_X_X___________X______XX 5'	TRUE	clinvar2_19_19934554_ideal	0.763536	0.763536
chr19	53491953	53492050	97	clinvar2_19_19934554_ideal	chr19_53491953_53492050_97_clinvar2_19_19934554_ideal_900	clinvar2_19_19934554_ideal_F	TGGAGAGAAACCCTACAAATGTGA	59.65	clinvar2_19_19934554_ideal_R	AGGTTTCTCTCCAGTATGAAGTATCT	58.871	900	TGGAGAGAAACCtTACAAgTGTaAtgaatgtggcaaggtttttaatcaaaaagcaaaccttgcacgtcatcAtAgACTTCATACTGGAGAGAAACCT	chr19	19934554	TGGAGAGAAACCtTACAAgTGTaA	3	5' ____________X_____X___X_ 3'	AtAgACTTCATACTGGAGAGAAACCT	2	3' _X_X______________________ 5'	TRUE	clinvar2_19_19934554_ideal	0.859794	0.460773
chr19	53491869	53492456	587	clinvar2_19_19934554_ideal	chr19_53491869_53492456_587_clinvar2_19_19934554_ideal_820	clinvar2_19_19934554_ideal_F	TGGAGAGAAACCCTACAAATGTGA	59.65	clinvar2_19_19934554_ideal_R	AGGTTTCTCTCCAGTATGAAGTATCT	58.871	820	TGGAGAtAAACCtTACAAgTGTaAtgaatgtggcaaggtttttaatcaaaaagcacaccttgcacgtcaccatagacttcatactggagagaaaccttacaagtgtaatgaatgtggcaaggtttttaatcaaaaagcaaaccttgcacgtcatcatagacttcatactggagagaaaccttacaagtttaatgagtgtggcaaagcttttaattgaaaagcaaagcttgcacatcatcatacaattcatactggaaagaaacaagtgcaatgagtgtggcaagaccttctgtcacaattcagtccttgtaattcataagaattcatactggagagaaacaagtgtaatgaacgttgcaaaatttttaatcaacaagcacaccttccacgtcatcatag…	chr19	19934554	TGGAGAtAAACCtTACAAgTGTaA	4	5' ______X_____X_____X___X_ 3'	AaATAaaTCATACTGcAGAGAAACCa	5	3' _X___XX________X_________X 5'	TRUE	clinvar2_19_19934554_ideal	0.234072	0.759116
chr19	53491869	53492290	421	clinvar2_19_19934554_ideal	chr19_53491869_53492290_421_clinvar2_19_19934554_ideal_860	clinvar2_19_19934554_ideal_F	TGGAGAGAAACCCTACAAATGTGA	59.65	clinvar2_19_19934554_ideal_R	AGGTTTCTCTCCAGTATGAAGTATCT	58.871	860	TGGAGAtAAACCtTACAAgTGTaAtgaatgtggcaaggtttttaatcaaaaagcacaccttgcacgtcaccatagacttcatactggagagaaaccttacaagtgtaatgaatgtggcaaggtttttaatcaaaaagcaaaccttgcacgtcatcatagacttcatactggagagaaaccttacaagtttaatgagtgtggcaaagcttttaattgaaaagcaaagcttgcacatcatcatacaattcatactggaaagaaacaagtgcaatgagtgtggcaagaccttctgtcacaattcagtccttgtaattcataagaattcatactggagagaaacaagtgtaatgaacgttgcaaaatttttaatcaacaagcacaccttccacgtcatcAtAg…	chr19	19934554	TGGAGAtAAACCtTACAAgTGTaA	4	5' ______X_____X_____X___X_ 3'	AtAgACTTCATAgTGGAGAGAAACCT	3	3' _X_X________X_____________ 5'	TRUE	clinvar2_19_19934554_ideal	0.352969	0.820994
chr19	53491869	53492134	265	clinvar2_19_19934554_ideal	chr19_53491869_53492134_265_clinvar2_19_19934554_ideal_800	clinvar2_19_19934554_ideal_F	TGGAGAGAAACCCTACAAATGTGA	59.65	clinvar2_19_19934554_ideal_R	AGGTTTCTCTCCAGTATGAAGTATCT	58.871	800	TGGAGAtAAACCtTACAAgTGTaAtgaatgtggcaaggtttttaatcaaaaagcacaccttgcacgtcaccatagacttcatactggagagaaaccttacaagtgtaatgaatgtggcaaggtttttaatcaaaaagcaaaccttgcacgtcatcatagacttcatactggagagaaaccttacaagtttaatgagtgtggcaaagcttttaattgaaaagcaaagcttgcacatcatcAtAcAaTTCATACTGGAaAGAAACaa	chr19	19934554	TGGAGAtAAACCtTACAAgTGTaA	4	5' ______X_____X_____X___X_ 3'	AtAcAaTTCATACTGGAaAGAAACaa	6	3' _X_X_X___________X______XX 5'	TRUE	clinvar2_19_19934554_ideal	0.544151	0.796685
chr19	53491869	53492050	181	clinvar2_19_19934554_ideal	chr19_53491869_53492050_181_clinvar2_19_19934554_ideal_880	clinvar2_19_19934554_ideal_F	TGGAGAGAAACCCTACAAATGTGA	59.65	clinvar2_19_19934554_ideal_R	AGGTTTCTCTCCAGTATGAAGTATCT	58.871	880	TGGAGAtAAACCtTACAAgTGTaAtgaatgtggcaaggtttttaatcaaaaagcacaccttgcacgtcaccatagacttcatactggagagaaaccttacaagtgtaatgaatgtggcaaggtttttaatcaaaaagcaaaccttgcacgtcatcAtAgACTTCATACTGGAGAGAAACCT	chr19	19934554	TGGAGAtAAACCtTACAAgTGTaA	4	5' ______X_____X_____X___X_ 3'	AtAgACTTCATACTGGAGAGAAACCT	2	3' _X_X______________________ 5'	TRUE	clinvar2_19_19934554_ideal	0.787845	0.787845
chr19	53491869	53491966	97	clinvar2_19_19934554_ideal	chr19_53491869_53491966_97_clinvar2_19_19934554_ideal_880	clinvar2_19_19934554_ideal_F	TGGAGAGAAACCCTACAAATGTGA	59.65	clinvar2_19_19934554_ideal_R	AGGTTTCTCTCCAGTATGAAGTATCT	58.871	880	TGGAGAtAAACCtTACAAgTGTaAtgaatgtggcaaggtttttaatcaaaaagcacaccttgcacgtcaccAtAgACTTCATACTGGAGAGAAACCT	chr19	19934554	TGGAGAtAAACCtTACAAgTGTaA	4	5' ______X_____X_____X___X_ 3'	AtAgACTTCATACTGGAGAGAAACCT	2	3' _X_X______________________ 5'	TRUE	clinvar2_19_19934554_ideal	0.849485	0.455249
chr19	53491785	53492456	671	clinvar2_19_19934554_ideal	chr19_53491785_53492456_671_clinvar2_19_19934554_ideal_840	clinvar2_19_19934554_ideal_F	TGGAGAGAAACCCTACAAATGTGA	59.65	clinvar2_19_19934554_ideal_R	AGGTTTCTCTCCAGTATGAAGTATCT	58.871	840	TGGAGAGAAACCtTACAAgTGTaAtgaatgtggcaaggtttttaatcgaaaaacacaccttgcacatcatcatagacttcatactggagataaaccttacaagtgtaatgaatgtggcaaggtttttaatcaaaaagcacaccttgcacgtcaccatagacttcatactggagagaaaccttacaagtgtaatgaatgtggcaaggtttttaatcaaaaagcaaaccttgcacgtcatcatagacttcatactggagagaaaccttacaagtttaatgagtgtggcaaagcttttaattgaaaagcaaagcttgcacatcatcatacaattcatactggaaagaaacaagtgcaatgagtgtggcaagaccttctgtcacaattcagtccttgtaattc…	chr19	19934554	TGGAGAGAAACCtTACAAgTGTaA	3	5' ____________X_____X___X_ 3'	AaATAaaTCATACTGcAGAGAAACCa	5	3' _X___XX________X_________X 5'	TRUE	clinvar2_19_19934554_ideal	0.195231	0.723757
chr19	53491785	53492290	505	clinvar2_19_19934554_ideal	chr19_53491785_53492290_505_clinvar2_19_19934554_ideal_880	clinvar2_19_19934554_ideal_F	TGGAGAGAAACCCTACAAATGTGA	59.65	clinvar2_19_19934554_ideal_R	AGGTTTCTCTCCAGTATGAAGTATCT	58.871	880	TGGAGAGAAACCtTACAAgTGTaAtgaatgtggcaaggtttttaatcgaaaaacacaccttgcacatcatcatagacttcatactggagataaaccttacaagtgtaatgaatgtggcaaggtttttaatcaaaaagcacaccttgcacgtcaccatagacttcatactggagagaaaccttacaagtgtaatgaatgtggcaaggtttttaatcaaaaagcaaaccttgcacgtcatcatagacttcatactggagagaaaccttacaagtttaatgagtgtggcaaagcttttaattgaaaagcaaagcttgcacatcatcatacaattcatactggaaagaaacaagtgcaatgagtgtggcaagaccttctgtcacaattcagtccttgtaattc…	chr19	19934554	TGGAGAGAAACCtTACAAgTGTaA	3	5' ____________X_____X___X_ 3'	AtAgACTTCATAgTGGAGAGAAACCT	3	3' _X_X________X_____________ 5'	TRUE	clinvar2_19_19934554_ideal	0.287921	0.803315
chr19	53491785	53492134	349	clinvar2_19_19934554_ideal	chr19_53491785_53492134_349_clinvar2_19_19934554_ideal_820	clinvar2_19_19934554_ideal_F	TGGAGAGAAACCCTACAAATGTGA	59.65	clinvar2_19_19934554_ideal_R	AGGTTTCTCTCCAGTATGAAGTATCT	58.871	820	TGGAGAGAAACCtTACAAgTGTaAtgaatgtggcaaggtttttaatcgaaaaacacaccttgcacatcatcatagacttcatactggagataaaccttacaagtgtaatgaatgtggcaaggtttttaatcaaaaagcacaccttgcacgtcaccatagacttcatactggagagaaaccttacaagtgtaatgaatgtggcaaggtttttaatcaaaaagcaaaccttgcacgtcatcatagacttcatactggagagaaaccttacaagtttaatgagtgtggcaaagcttttaattgaaaagcaaagcttgcacatcatcAtAcAaTTCATACTGGAaAGAAACaa	chr19	19934554	TGGAGAGAAACCtTACAAgTGTaA	3	5' ____________X_____X___X_ 3'	AtAcAaTTCATACTGGAaAGAAACaa	6	3' _X_X_X___________X______XX 5'	TRUE	clinvar2_19_19934554_ideal	0.429226	0.827624
chr19	53491785	53492050	265	clinvar2_19_19934554_ideal	chr19_53491785_53492050_265_clinvar2_19_19934554_ideal_900	clinvar2_19_19934554_ideal_F	TGGAGAGAAACCCTACAAATGTGA	59.65	clinvar2_19_19934554_ideal_R	AGGTTTCTCTCCAGTATGAAGTATCT	58.871	900	TGGAGAGAAACCtTACAAgTGTaAtgaatgtggcaaggtttttaatcgaaaaacacaccttgcacatcatcatagacttcatactggagataaaccttacaagtgtaatgaatgtggcaaggtttttaatcaaaaagcacaccttgcacgtcaccatagacttcatactggagagaaaccttacaagtgtaatgaatgtggcaaggtttttaatcaaaaagcaaaccttgcacgtcatcAtAgACTTCATACTGGAGAGAAACCT	chr19	19934554	TGGAGAGAAACCtTACAAgTGTaA	3	5' ____________X_____X___X_ 3'	AtAgACTTCATACTGGAGAGAAACCT	2	3' _X_X______________________ 5'	TRUE	clinvar2_19_19934554_ideal	0.564528	0.826519
chr19	53491785	53491966	181	clinvar2_19_19934554_ideal	chr19_53491785_53491966_181_clinvar2_19_19934554_ideal_900	clinvar2_19_19934554_ideal_F	TGGAGAGAAACCCTACAAATGTGA	59.65	clinvar2_19_19934554_ideal_R	AGGTTTCTCTCCAGTATGAAGTATCT	58.871	900	TGGAGAGAAACCtTACAAgTGTaAtgaatgtggcaaggtttttaatcgaaaaacacaccttgcacatcatcatagacttcatactggagataaaccttacaagtgtaatgaatgtggcaaggtttttaatcaaaaagcacaccttgcacgtcaccAtAgACTTCATACTGGAGAGAAACCT	chr19	19934554	TGGAGAGAAACCtTACAAgTGTaA	3	5' ____________X_____X___X_ 3'	AtAgACTTCATACTGGAGAGAAACCT	2	3' _X_X______________________ 5'	TRUE	clinvar2_19_19934554_ideal	0.790055	0.790055
chr19	53491785	53491882	97	clinvar2_19_19934554_ideal	chr19_53491785_53491882_97_clinvar2_19_19934554_ideal_880	clinvar2_19_19934554_ideal_F	TGGAGAGAAACCCTACAAATGTGA	59.65	clinvar2_19_19934554_ideal_R	AGGTTTCTCTCCAGTATGAAGTATCT	58.871	880	TGGAGAGAAACCtTACAAgTGTaAtgaatgtggcaaggtttttaatcgaaaaacacaccttgcacatcatcAtAgACTTCATACTGGAGAtAAACCT	chr19	19934554	TGGAGAGAAACCtTACAAgTGTaA	3	5' ____________X_____X___X_ 3'	AtAgACTTCATACTGGAGAtAAACCT	3	3' _X_X_______________X______ 5'	TRUE	clinvar2_19_19934554_ideal	0.859794	0.460773
chr19	53491701	53492456	755	clinvar2_19_19934554_ideal	chr19_53491701_53492456_755_clinvar2_19_19934554_ideal_840	clinvar2_19_19934554_ideal_F	TGGAGAGAAACCCTACAAATGTGA	59.65	clinvar2_19_19934554_ideal_R	AGGTTTCTCTCCAGTATGAAGTATCT	58.871	840	TGGAGAGAAACCtTACAAgTGTaAtgaatgtggcaagggttttaatcggaaaacacaccttgcatgtcatcatagacttcatactggagagaaaccttacaagtgtaatgaatgtggcaaggtttttaatcgaaaaacacaccttgcacatcatcatagacttcatactggagataaaccttacaagtgtaatgaatgtggcaaggtttttaatcaaaaagcacaccttgcacgtcaccatagacttcatactggagagaaaccttacaagtgtaatgaatgtggcaaggtttttaatcaaaaagcaaaccttgcacgtcatcatagacttcatactggagagaaaccttacaagtttaatgagtgtggcaaagcttttaattgaaaagcaaagcttgc…	chr19	19934554	TGGAGAGAAACCtTACAAgTGTaA	3	5' ____________X_____X___X_ 3'	AaATAaaTCATACTGcAGAGAAACCa	5	3' _X___XX________X_________X 5'	TRUE	clinvar2_19_19934554_ideal	0.163709	0.682873
chr19	53491701	53492290	589	clinvar2_19_19934554_ideal	chr19_53491701_53492290_589_clinvar2_19_19934554_ideal_880	clinvar2_19_19934554_ideal_F	TGGAGAGAAACCCTACAAATGTGA	59.65	clinvar2_19_19934554_ideal_R	AGGTTTCTCTCCAGTATGAAGTATCT	58.871	880	TGGAGAGAAACCtTACAAgTGTaAtgaatgtggcaagggttttaatcggaaaacacaccttgcatgtcatcatagacttcatactggagagaaaccttacaagtgtaatgaatgtggcaaggtttttaatcgaaaaacacaccttgcacatcatcatagacttcatactggagataaaccttacaagtgtaatgaatgtggcaaggtttttaatcaaaaagcacaccttgcacgtcaccatagacttcatactggagagaaaccttacaagtgtaatgaatgtggcaaggtttttaatcaaaaagcaaaccttgcacgtcatcatagacttcatactggagagaaaccttacaagtttaatgagtgtggcaaagcttttaattgaaaagcaaagcttgc…	chr19	19934554	TGGAGAGAAACCtTACAAgTGTaA	3	5' ____________X_____X___X_ 3'	AtAgACTTCATAgTGGAGAGAAACCT	3	3' _X_X________X_____________ 5'	TRUE	clinvar2_19_19934554_ideal	0.236333	0.769061
chr19	53491701	53492134	433	clinvar2_19_19934554_ideal	chr19_53491701_53492134_433_clinvar2_19_19934554_ideal_820	clinvar2_19_19934554_ideal_F	TGGAGAGAAACCCTACAAATGTGA	59.65	clinvar2_19_19934554_ideal_R	AGGTTTCTCTCCAGTATGAAGTATCT	58.871	820	TGGAGAGAAACCtTACAAgTGTaAtgaatgtggcaagggttttaatcggaaaacacaccttgcatgtcatcatagacttcatactggagagaaaccttacaagtgtaatgaatgtggcaaggtttttaatcgaaaaacacaccttgcacatcatcatagacttcatactggagataaaccttacaagtgtaatgaatgtggcaaggtttttaatcaaaaagcacaccttgcacgtcaccatagacttcatactggagagaaaccttacaagtgtaatgaatgtggcaaggtttttaatcaaaaagcaaaccttgcacgtcatcatagacttcatactggagagaaaccttacaagtttaatgagtgtggcaaagcttttaattgaaaagcaaagcttgc…	chr19	19934554	TGGAGAGAAACCtTACAAgTGTaA	3	5' ____________X_____X___X_ 3'	AtAcAaTTCATACTGGAaAGAAACaa	6	3' _X_X_X___________X______XX 5'	TRUE	clinvar2_19_19934554_ideal	0.341339	0.816575
chr19	53491701	53492050	349	clinvar2_19_19934554_ideal	chr19_53491701_53492050_349_clinvar2_19_19934554_ideal_900	clinvar2_19_19934554_ideal_F	TGGAGAGAAACCCTACAAATGTGA	59.65	clinvar2_19_19934554_ideal_R	AGGTTTCTCTCCAGTATGAAGTATCT	58.871	900	TGGAGAGAAACCtTACAAgTGTaAtgaatgtggcaagggttttaatcggaaaacacaccttgcatgtcatcatagacttcatactggagagaaaccttacaagtgtaatgaatgtggcaaggtttttaatcgaaaaacacaccttgcacatcatcatagacttcatactggagataaaccttacaagtgtaatgaatgtggcaaggtttttaatcaaaaagcacaccttgcacgtcaccatagacttcatactggagagaaaccttacaagtgtaatgaatgtggcaaggtttttaatcaaaaagcaaaccttgcacgtcatcAtAgACTTCATACTGGAGAGAAACCT	chr19	19934554	TGGAGAGAAACCtTACAAgTGTaA	3	5' ____________X_____X___X_ 3'	AtAgACTTCATACTGGAGAGAAACCT	2	3' _X_X______________________ 5'	TRUE	clinvar2_19_19934554_ideal	0.437822	0.844199
chr19	53491701	53491966	265	clinvar2_19_19934554_ideal	chr19_53491701_53491966_265_clinvar2_19_19934554_ideal_900	clinvar2_19_19934554_ideal_F	TGGAGAGAAACCCTACAAATGTGA	59.65	clinvar2_19_19934554_ideal_R	AGGTTTCTCTCCAGTATGAAGTATCT	58.871	900	TGGAGAGAAACCtTACAAgTGTaAtgaatgtggcaagggttttaatcggaaaacacaccttgcatgtcatcatagacttcatactggagagaaaccttacaagtgtaatgaatgtggcaaggtttttaatcgaaaaacacaccttgcacatcatcatagacttcatactggagataaaccttacaagtgtaatgaatgtggcaaggtttttaatcaaaaagcacaccttgcacgtcaccAtAgACTTCATACTGGAGAGAAACCT	chr19	19934554	TGGAGAGAAACCtTACAAgTGTaA	3	5' ____________X_____X___X_ 3'	AtAgACTTCATACTGGAGAGAAACCT	2	3' _X_X______________________ 5'	TRUE	clinvar2_19_19934554_ideal	0.572075	0.837569
chr19	53491701	53491882	181	clinvar2_19_19934554_ideal	chr19_53491701_53491882_181_clinvar2_19_19934554_ideal_880	clinvar2_19_19934554_ideal_F	TGGAGAGAAACCCTACAAATGTGA	59.65	clinvar2_19_19934554_ideal_R	AGGTTTCTCTCCAGTATGAAGTATCT	58.871	880	TGGAGAGAAACCtTACAAgTGTaAtgaatgtggcaagggttttaatcggaaaacacaccttgcatgtcatcatagacttcatactggagagaaaccttacaagtgtaatgaatgtggcaaggtttttaatcgaaaaacacaccttgcacatcatcAtAgACTTCATACTGGAGAtAAACCT	chr19	19934554	TGGAGAGAAACCtTACAAgTGTaA	3	5' ____________X_____X___X_ 3'	AtAgACTTCATACTGGAGAtAAACCT	3	3' _X_X_______________X______ 5'	TRUE	clinvar2_19_19934554_ideal	0.79779	0.79779
chr19	53491701	53491798	97	clinvar2_19_19934554_ideal	chr19_53491701_53491798_97_clinvar2_19_19934554_ideal_900	clinvar2_19_19934554_ideal_F	TGGAGAGAAACCCTACAAATGTGA	59.65	clinvar2_19_19934554_ideal_R	AGGTTTCTCTCCAGTATGAAGTATCT	58.871	900	TGGAGAGAAACCtTACAAgTGTaAtgaatgtggcaagggttttaatcggaaaacacaccttgcatgtcatcAtAgACTTCATACTGGAGAGAAACCT	chr19	19934554	TGGAGAGAAACCtTACAAgTGTaA	3	5' ____________X_____X___X_ 3'	AtAgACTTCATACTGGAGAGAAACCT	2	3' _X_X______________________ 5'	TRUE	clinvar2_19_19934554_ideal	0.849485	0.455249
chr19	53491617	53492290	673	clinvar2_19_19934554_ideal	chr19_53491617_53492290_673_clinvar2_19_19934554_ideal_860	clinvar2_19_19934554_ideal_F	TGGAGAGAAACCCTACAAATGTGA	59.65	clinvar2_19_19934554_ideal_R	AGGTTTCTCTCCAGTATGAAGTATCT	58.871	860	TGGAGAGAAACgtTACAAgTGTaAtgagtgtggcaagacgttcagtcgaatttcagccctcgtaattcatacggcaattcatactggagagaaaccttacaagtgtaatgaatgtggcaagggttttaatcggaaaacacaccttgcatgtcatcatagacttcatactggagagaaaccttacaagtgtaatgaatgtggcaaggtttttaatcgaaaaacacaccttgcacatcatcatagacttcatactggagataaaccttacaagtgtaatgaatgtggcaaggtttttaatcaaaaagcacaccttgcacgtcaccatagacttcatactggagagaaaccttacaagtgtaatgaatgtggcaaggtttttaatcaaaaagcaaaccttgc…	chr19	19934554	TGGAGAGAAACgtTACAAgTGTaA	4	5' ___________XX_____X___X_ 3'	AtAgACTTCATAgTGGAGAGAAACCT	3	3' _X_X________X_____________ 5'	TRUE	clinvar2_19_19934554_ideal	0.19584	0.728177
chr19	53491617	53492134	517	clinvar2_19_19934554_ideal	chr19_53491617_53492134_517_clinvar2_19_19934554_ideal_800	clinvar2_19_19934554_ideal_F	TGGAGAGAAACCCTACAAATGTGA	59.65	clinvar2_19_19934554_ideal_R	AGGTTTCTCTCCAGTATGAAGTATCT	58.871	800	TGGAGAGAAACgtTACAAgTGTaAtgagtgtggcaagacgttcagtcgaatttcagccctcgtaattcatacggcaattcatactggagagaaaccttacaagtgtaatgaatgtggcaagggttttaatcggaaaacacaccttgcatgtcatcatagacttcatactggagagaaaccttacaagtgtaatgaatgtggcaaggtttttaatcgaaaaacacaccttgcacatcatcatagacttcatactggagataaaccttacaagtgtaatgaatgtggcaaggtttttaatcaaaaagcacaccttgcacgtcaccatagacttcatactggagagaaaccttacaagtgtaatgaatgtggcaaggtttttaatcaaaaagcaaaccttgc…	chr19	19934554	TGGAGAGAAACgtTACAAgTGTaA	4	5' ___________XX_____X___X_ 3'	AtAcAaTTCATACTGGAaAGAAACaa	6	3' _X_X_X___________X______XX 5'	TRUE	clinvar2_19_19934554_ideal	0.275435	0.78674
chr19	53491617	53492050	433	clinvar2_19_19934554_ideal	chr19_53491617_53492050_433_clinvar2_19_19934554_ideal_880	clinvar2_19_19934554_ideal_F	TGGAGAGAAACCCTACAAATGTGA	59.65	clinvar2_19_19934554_ideal_R	AGGTTTCTCTCCAGTATGAAGTATCT	58.871	880	TGGAGAGAAACgtTACAAgTGTaAtgagtgtggcaagacgttcagtcgaatttcagccctcgtaattcatacggcaattcatactggagagaaaccttacaagtgtaatgaatgtggcaagggttttaatcggaaaacacaccttgcatgtcatcatagacttcatactggagagaaaccttacaagtgtaatgaatgtggcaaggtttttaatcgaaaaacacaccttgcacatcatcatagacttcatactggagataaaccttacaagtgtaatgaatgtggcaaggtttttaatcaaaaagcacaccttgcacgtcaccatagacttcatactggagagaaaccttacaagtgtaatgaatgtggcaaggtttttaatcaaaaagcaaaccttgc…	chr19	19934554	TGGAGAGAAACgtTACAAgTGTaA	4	5' ___________XX_____X___X_ 3'	AtAgACTTCATACTGGAGAGAAACCT	2	3' _X_X______________________ 5'	TRUE	clinvar2_19_19934554_ideal	0.343187	0.820994
chr19	53491617	53491966	349	clinvar2_19_19934554_ideal	chr19_53491617_53491966_349_clinvar2_19_19934554_ideal_880	clinvar2_19_19934554_ideal_F	TGGAGAGAAACCCTACAAATGTGA	59.65	clinvar2_19_19934554_ideal_R	AGGTTTCTCTCCAGTATGAAGTATCT	58.871	880	TGGAGAGAAACgtTACAAgTGTaAtgagtgtggcaagacgttcagtcgaatttcagccctcgtaattcatacggcaattcatactggagagaaaccttacaagtgtaatgaatgtggcaagggttttaatcggaaaacacaccttgcatgtcatcatagacttcatactggagagaaaccttacaagtgtaatgaatgtggcaaggtttttaatcgaaaaacacaccttgcacatcatcatagacttcatactggagataaaccttacaagtgtaatgaatgtggcaaggtttttaatcaaaaagcacaccttgcacgtcaccAtAgACTTCATACTGGAGAGAAACCT	chr19	19934554	TGGAGAGAAACgtTACAAgTGTaA	4	5' ___________XX_____X___X_ 3'	AtAgACTTCATACTGGAGAGAAACCT	2	3' _X_X______________________ 5'	TRUE	clinvar2_19_19934554_ideal	0.432092	0.833149
chr19	53491617	53491882	265	clinvar2_19_19934554_ideal	chr19_53491617_53491882_265_clinvar2_19_19934554_ideal_860	clinvar2_19_19934554_ideal_F	TGGAGAGAAACCCTACAAATGTGA	59.65	clinvar2_19_19934554_ideal_R	AGGTTTCTCTCCAGTATGAAGTATCT	58.871	860	TGGAGAGAAACgtTACAAgTGTaAtgagtgtggcaagacgttcagtcgaatttcagccctcgtaattcatacggcaattcatactggagagaaaccttacaagtgtaatgaatgtggcaagggttttaatcggaaaacacaccttgcatgtcatcatagacttcatactggagagaaaccttacaagtgtaatgaatgtggcaaggtttttaatcgaaaaacacaccttgcacatcatcAtAgACTTCATACTGGAGAtAAACCT	chr19	19934554	TGGAGAGAAACgtTACAAgTGTaA	4	5' ___________XX_____X___X_ 3'	AtAgACTTCATACTGGAGAtAAACCT	3	3' _X_X_______________X______ 5'	TRUE	clinvar2_19_19934554_ideal	0.561509	0.822099
chr19	53491617	53491798	181	clinvar2_19_19934554_ideal	chr19_53491617_53491798_181_clinvar2_19_19934554_ideal_880	clinvar2_19_19934554_ideal_F	TGGAGAGAAACCCTACAAATGTGA	59.65	clinvar2_19_19934554_ideal_R	AGGTTTCTCTCCAGTATGAAGTATCT	58.871	880	TGGAGAGAAACgtTACAAgTGTaAtgagtgtggcaagacgttcagtcgaatttcagccctcgtaattcatacggcaattcatactggagagaaaccttacaagtgtaatgaatgtggcaagggttttaatcggaaaacacaccttgcatgtcatcAtAgACTTCATACTGGAGAGAAACCT	chr19	19934554	TGGAGAGAAACgtTACAAgTGTaA	4	5' ___________XX_____X___X_ 3'	AtAgACTTCATACTGGAGAGAAACCT	2	3' _X_X______________________ 5'	TRUE	clinvar2_19_19934554_ideal	0.787845	0.787845
chr19	53456645	53456821	176	clinvar2_19_19934554_ideal	chr19_53456645_53456821_176_clinvar2_19_19934554_ideal_860	clinvar2_19_19934554_ideal_F	TGGAGAGAAACCCTACAAATGTGA	59.65	clinvar2_19_19934554_ideal_R	AGGTTTCTCTCCAGTATGAAGTATCT	58.871	860	TGGAGAGAAACCtTACAAgTGTaAtgagtgtggcaagacctttagtcagaagtcaaaccttacatgccatcgtagacttcatactggagaaaaacaagtgtaatgaatgtggtgaggtttttaatcaacaagcacaccttgcaggtcatcAtAgAaTTCATACTGGgGAGAAACCT	chr19	19934554	TGGAGAGAAACCtTACAAgTGTaA	3	5' ____________X_____X___X_ 3'	AtAgAaTTCATACTGGgGAGAAACCT	4	3' _X_X_X__________X_________ 5'	TRUE	clinvar2_19_19934554_ideal	0.773295	0.751934
chr19	53455973	53456070	97	clinvar2_19_19934554_ideal	chr19_53455973_53456070_97_clinvar2_19_19934554_ideal_880	clinvar2_19_19934554_ideal_F	TGGAGAGAAACCCTACAAATGTGA	59.65	clinvar2_19_19934554_ideal_R	AGGTTTCTCTCCAGTATGAAGTATCT	58.871	880	TGGAGAGAAACCaTACAAgTGTaAtgagtgtggcaagacctttagtcggaagtcatacctcacatgccatcAtAgACTTCATACTGGAGAGAAAgCT	chr19	19934554	TGGAGAGAAACCaTACAAgTGTaA	3	5' ____________X_____X___X_ 3'	AtAgACTTCATACTGGAGAGAAAgCT	3	3' _X_X___________________X__ 5'	TRUE	clinvar2_19_19934554_ideal	0.839175	0.449724
chr19	53455889	53456070	181	clinvar2_19_19934554_ideal	chr19_53455889_53456070_181_clinvar2_19_19934554_ideal_900	clinvar2_19_19934554_ideal_F	TGGAGAGAAACCCTACAAATGTGA	59.65	clinvar2_19_19934554_ideal_R	AGGTTTCTCTCCAGTATGAAGTATCT	58.871	900	TGGAGAGcAACCtTACAAATGTGAagaatgtgacaaagctttccgtttcaaatcaaaccttgaaagacataggagaattcatactggagagaaaccatacaagtgtaatgagtgtggcaagacctttagtcggaagtcatacctcacatgccatcAtAgACTTCATACTGGAGAGAAAgCT	chr19	19934554	TGGAGAGcAACCtTACAAATGTGA	2	5' _______X____X___________ 3'	AtAgACTTCATACTGGAGAGAAAgCT	3	3' _X_X___________________X__ 5'	TRUE	clinvar2_19_19934554_ideal	0.80663	0.80663
chr19	53455721	53456070	349	clinvar2_19_19934554_ideal	chr19_53455721_53456070_349_clinvar2_19_19934554_ideal_920	clinvar2_19_19934554_ideal_F	TGGAGAGAAACCCTACAAATGTGA	59.65	clinvar2_19_19934554_ideal_R	AGGTTTCTCTCCAGTATGAAGTATCT	58.871	920	TGGAGAGAAACCtTACAAATGTGAagaatgtgacaaagcttacagtttcagatcaaattttgaaatacatcggaaaattcatactgaagacaatgcttacaagtgtaatgagtgtggaaagacctttagccggacatcatcccttacatgccatcgtagacgtcatactggagagcaaccttacaaatgtgaagaatgtgacaaagctttccgtttcaaatcaaaccttgaaagacataggagaattcatactggagagaaaccatacaagtgtaatgagtgtggcaagacctttagtcggaagtcatacctcacatgccatcAtAgACTTCATACTGGAGAGAAAgCT	chr19	19934554	TGGAGAGAAACCtTACAAATGTGA	1	5' ____________X___________ 3'	AtAgACTTCATACTGGAGAGAAAgCT	3	3' _X_X___________________X__ 5'	TRUE	clinvar2_19_19934554_ideal	0.441834	0.851934
chr19	53455637	53456070	433	clinvar2_19_19934554_ideal	chr19_53455637_53456070_433_clinvar2_19_19934554_ideal_920	clinvar2_19_19934554_ideal_F	TGGAGAGAAACCCTACAAATGTGA	59.65	clinvar2_19_19934554_ideal_R	AGGTTTCTCTCCAGTATGAAGTATCT	58.871	920	TGGAGAGAAACCCTACAAATGTaAtgagtgtggcaagacctttagtcacaagtcatcccttacatgccatcgtagacttcatactggagagaaaccttacaaatgtgaagaatgtgacaaagcttacagtttcagatcaaattttgaaatacatcggaaaattcatactgaagacaatgcttacaagtgtaatgagtgtggaaagacctttagccggacatcatcccttacatgccatcgtagacgtcatactggagagcaaccttacaaatgtgaagaatgtgacaaagctttccgtttcaaatcaaaccttgaaagacataggagaattcatactggagagaaaccatacaagtgtaatgagtgtggcaagacctttagtcggaagtcatacctcac…	chr19	19934554	TGGAGAGAAACCCTACAAATGTaA	1	5' ______________________X_ 3'	AtAgACTTCATACTGGAGAGAAAgCT	3	3' _X_X___________________X__ 5'	TRUE	clinvar2_19_19934554_ideal	0.347806	0.832044
chr19	53455553	53456070	517	clinvar2_19_19934554_ideal	chr19_53455553_53456070_517_clinvar2_19_19934554_ideal_880	clinvar2_19_19934554_ideal_F	TGGAGAGAAACCCTACAAATGTGA	59.65	clinvar2_19_19934554_ideal_R	AGGTTTCTCTCCAGTATGAAGTATCT	58.871	880	TGGAGAGAAACCtTACAAgTGTaAtgagtgtggcaagacctttagtcacaagtcatcccttacatgccatcatagacttcatactggagagaaaccctacaaatgtaatgagtgtggcaagacctttagtcacaagtcatcccttacatgccatcgtagacttcatactggagagaaaccttacaaatgtgaagaatgtgacaaagcttacagtttcagatcaaattttgaaatacatcggaaaattcatactgaagacaatgcttacaagtgtaatgagtgtggaaagacctttagccggacatcatcccttacatgccatcgtagacgtcatactggagagcaaccttacaaatgtgaagaatgtgacaaagctttccgtttcaaatcaaaccttga…	chr19	19934554	TGGAGAGAAACCtTACAAgTGTaA	3	5' ____________X_____X___X_ 3'	AtAgACTTCATACTGGAGAGAAAgCT	3	3' _X_X___________________X__ 5'	TRUE	clinvar2_19_19934554_ideal	0.279304	0.79779
chr19	53455553	53455650	97	clinvar2_19_19934554_ideal	chr19_53455553_53455650_97_clinvar2_19_19934554_ideal_880	clinvar2_19_19934554_ideal_F	TGGAGAGAAACCCTACAAATGTGA	59.65	clinvar2_19_19934554_ideal_R	AGGTTTCTCTCCAGTATGAAGTATCT	58.871	880	TGGAGAGAAACCtTACAAgTGTaAtgagtgtggcaagacctttagtcacaagtcatcccttacatgccatcAtAgACTTCATACTGGAGAGAAACCc	chr19	19934554	TGGAGAGAAACCtTACAAgTGTaA	3	5' ____________X_____X___X_ 3'	AtAgACTTCATACTGGAGAGAAACCc	3	3' _X_X_____________________X 5'	TRUE	clinvar2_19_19934554_ideal	0.839175	0.449724
chr19	53455469	53456070	601	clinvar2_19_19934554_ideal	chr19_53455469_53456070_601_clinvar2_19_19934554_ideal_840	clinvar2_19_19934554_ideal_F	TGGAGAGAAACCCTACAAATGTGA	59.65	clinvar2_19_19934554_ideal_R	AGGTTTCTCTCCAGTATGAAGTATCT	58.871	840	TGaAGAGAAACCaTAtAAgTGTaAtgagtgtggcaagacctttaggcagaagtcaatccttacacgccatcatcgacttcatactggagagaaaccttacaagtgtaatgagtgtggcaagacctttagtcacaagtcatcccttacatgccatcatagacttcatactggagagaaaccctacaaatgtaatgagtgtggcaagacctttagtcacaagtcatcccttacatgccatcgtagacttcatactggagagaaaccttacaaatgtgaagaatgtgacaaagcttacagtttcagatcaaattttgaaatacatcggaaaattcatactgaagacaatgcttacaagtgtaatgagtgtggaaagacctttagccggacatcatcccttac…	chr19	19934554	TGaAGAGAAACCaTAtAAgTGTaA	5	5' __X_________X__X__X___X_ 3'	AtAgACTTCATACTGGAGAGAAAgCT	3	3' _X_X___________________X__ 5'	TRUE	clinvar2_19_19934554_ideal	0.229617	0.762431
chr19	53455469	53455650	181	clinvar2_19_19934554_ideal	chr19_53455469_53455650_181_clinvar2_19_19934554_ideal_840	clinvar2_19_19934554_ideal_F	TGGAGAGAAACCCTACAAATGTGA	59.65	clinvar2_19_19934554_ideal_R	AGGTTTCTCTCCAGTATGAAGTATCT	58.871	840	TGaAGAGAAACCaTAtAAgTGTaAtgagtgtggcaagacctttaggcagaagtcaatccttacacgccatcatcgacttcatactggagagaaaccttacaagtgtaatgagtgtggcaagacctttagtcacaagtcatcccttacatgccatcAtAgACTTCATACTGGAGAGAAACCc	chr19	19934554	TGaAGAGAAACCaTAtAAgTGTaA	5	5' __X_________X__X__X___X_ 3'	AtAgACTTCATACTGGAGAGAAACCc	3	3' _X_X_____________________X 5'	TRUE	clinvar2_19_19934554_ideal	0.770166	0.770166
chr19	53455469	53455566	97	clinvar2_19_19934554_ideal	chr19_53455469_53455566_97_clinvar2_19_19934554_ideal_840	clinvar2_19_19934554_ideal_F	TGGAGAGAAACCCTACAAATGTGA	59.65	clinvar2_19_19934554_ideal_R	AGGTTTCTCTCCAGTATGAAGTATCT	58.871	840	TGaAGAGAAACCaTAtAAgTGTaAtgagtgtggcaagacctttaggcagaagtcaatccttacacgccatcAtcgACTTCATACTGGAGAGAAACCT	chr19	19934554	TGaAGAGAAACCaTAtAAgTGTaA	5	5' __X_________X__X__X___X_ 3'	AtcgACTTCATACTGGAGAGAAACCT	3	3' _XXX______________________ 5'	TRUE	clinvar2_19_19934554_ideal	0.828866	0.444199
chr19	53455385	53456070	685	clinvar2_19_19934554_ideal	chr19_53455385_53456070_685_clinvar2_19_19934554_ideal_920	clinvar2_19_19934554_ideal_F	TGGAGAGAAACCCTACAAATGTGA	59.65	clinvar2_19_19934554_ideal_R	AGGTTTCTCTCCAGTATGAAGTATCT	58.871	920	TGGAGAGAAACCtTACAAATGTGAagaatgtgacaaagctttccatttcaaatcaatacttgaaagacataggataattcatactgaagagaaaccatataagtgtaatgagtgtggcaagacctttaggcagaagtcaatccttacacgccatcatcgacttcatactggagagaaaccttacaagtgtaatgagtgtggcaagacctttagtcacaagtcatcccttacatgccatcatagacttcatactggagagaaaccctacaaatgtaatgagtgtggcaagacctttagtcacaagtcatcccttacatgccatcgtagacttcatactggagagaaaccttacaaatgtgaagaatgtgacaaagcttacagtttcagatcaaattttga…	chr19	19934554	TGGAGAGAAACCtTACAAATGTGA	1	5' ____________X___________ 3'	AtAgACTTCATACTGGAGAGAAAgCT	3	3' _X_X___________________X__ 5'	TRUE	clinvar2_19_19934554_ideal	0.190657	0.721547
chr19	53455385	53455650	265	clinvar2_19_19934554_ideal	chr19_53455385_53455650_265_clinvar2_19_19934554_ideal_920	clinvar2_19_19934554_ideal_F	TGGAGAGAAACCCTACAAATGTGA	59.65	clinvar2_19_19934554_ideal_R	AGGTTTCTCTCCAGTATGAAGTATCT	58.871	920	TGGAGAGAAACCtTACAAATGTGAagaatgtgacaaagctttccatttcaaatcaatacttgaaagacataggataattcatactgaagagaaaccatataagtgtaatgagtgtggcaagacctttaggcagaagtcaatccttacacgccatcatcgacttcatactggagagaaaccttacaagtgtaatgagtgtggcaagacctttagtcacaagtcatcccttacatgccatcAtAgACTTCATACTGGAGAGAAACCc	chr19	19934554	TGGAGAGAAACCtTACAAATGTGA	1	5' ____________X___________ 3'	AtAgACTTCATACTGGAGAGAAACCc	3	3' _X_X_____________________X 5'	TRUE	clinvar2_19_19934554_ideal	0.571321	0.836464
chr19	53455385	53455566	181	clinvar2_19_19934554_ideal	chr19_53455385_53455566_181_clinvar2_19_19934554_ideal_920	clinvar2_19_19934554_ideal_F	TGGAGAGAAACCCTACAAATGTGA	59.65	clinvar2_19_19934554_ideal_R	AGGTTTCTCTCCAGTATGAAGTATCT	58.871	920	TGGAGAGAAACCtTACAAATGTGAagaatgtgacaaagctttccatttcaaatcaatacttgaaagacataggataattcatactgaagagaaaccatataagtgtaatgagtgtggcaagacctttaggcagaagtcaatccttacacgccatcAtcgACTTCATACTGGAGAGAAACCT	chr19	19934554	TGGAGAGAAACCtTACAAATGTGA	1	5' ____________X___________ 3'	AtcgACTTCATACTGGAGAGAAACCT	3	3' _XXX______________________ 5'	TRUE	clinvar2_19_19934554_ideal	0.80221	0.80221
chr19	53410075	53410253	178	clinvar2_19_19934554_ideal	chr19_53410075_53410253_178_clinvar2_19_19934554_ideal_780	clinvar2_19_19934554_ideal_F	TGGAGAGAAACCCTACAAATGTGA	59.65	clinvar2_19_19934554_ideal_R	AGGTTTCTCTCCAGTATGAAGTATCT	58.871	780	gtattAGAAACCtTACAAATGTGAagaatgtgatgaagctttcagattcaaatcaaaccttgatagtcatagaattcatactagagagaaaccttagcagtgtaatgaacgtggcaaggttttaaatcaaaaagcaaagcttgcacatcatcAtAgAaTTCATACTGGAGAtAAACgT	chr19	19934554	gtattAGAAACCtTACAAATGTGA	6	5' XXXXX_______X___________ 3'	AtAgAaTTCATACTGGAGAtAAACgT	5	3' _X_X_X_____________X____X_ 5'	TRUE	clinvar2_19_19934554_ideal	0.782584	0.769613
chr19	53410075	53410169	94	clinvar2_19_19934554_ideal	chr19_53410075_53410169_94_clinvar2_19_19934554_ideal_800	clinvar2_19_19934554_ideal_F	TGGAGAGAAACCCTACAAATGTGA	59.65	clinvar2_19_19934554_ideal_R	AGGTTTCTCTCCAGTATGAAGTATCT	58.871	800	gtattAGAAACCtTACAAATGTGAagaatgtgatgaagctttcagattcaaatcaaaccttgatagtcAtAgAaTTCATACTaGAGAGAAACCT	chr19	19934554	gtattAGAAACCtTACAAATGTGA	6	5' XXXXX_______X___________ 3'	AtAgAaTTCATACTaGAGAGAAACCT	4	3' _X_X_X________X___________ 5'	TRUE	clinvar2_19_19934554_ideal	0.826596	0.429282
chr19	53409983	53410253	270	clinvar2_19_19934554_ideal	chr19_53409983_53410253_270_clinvar2_19_19934554_ideal_820	clinvar2_19_19934554_ideal_F	TGGAGAGAAACCCTACAAATGTGA	59.65	clinvar2_19_19934554_ideal_R	AGGTTTCTCTCCAGTATGAAGTATCT	58.871	820	TGaAGAGAgAtCCTACAAgTGTGAtaaatgcagaataaatgcagaaaatttttcagacatccttcatacctttgcagttcatgggtgaagtcgtattagaaaccttacaaatgtgaagaatgtgatgaagctttcagattcaaatcaaaccttgatagtcatagaattcatactagagagaaaccttagcagtgtaatgaacgtggcaaggttttaaatcaaaaagcaaagcttgcacatcatcAtAgAaTTCATACTGGAGAtAAACgT	chr19	19934554	TGaAGAGAgAtCCTACAAgTGTGA	4	5' __X_____X_X_______X_____ 3'	AtAgAaTTCATACTGGAGAtAAACgT	5	3' _X_X_X_____________X____X_ 5'	TRUE	clinvar2_19_19934554_ideal	0.527037	0.786188
chr19	53409983	53410169	186	clinvar2_19_19934554_ideal	chr19_53409983_53410169_186_clinvar2_19_19934554_ideal_840	clinvar2_19_19934554_ideal_F	TGGAGAGAAACCCTACAAATGTGA	59.65	clinvar2_19_19934554_ideal_R	AGGTTTCTCTCCAGTATGAAGTATCT	58.871	840	TGaAGAGAgAtCCTACAAgTGTGAtaaatgcagaataaatgcagaaaatttttcagacatccttcatacctttgcagttcatgggtgaagtcgtattagaaaccttacaaatgtgaagaatgtgatgaagctttcagattcaaatcaaaccttgatagtcAtAgAaTTCATACTaGAGAGAAACCT	chr19	19934554	TGaAGAGAgAtCCTACAAgTGTGA	4	5' __X_____X_X_______X_____ 3'	AtAgAaTTCATACTaGAGAGAAACCT	4	3' _X_X_X________X___________ 5'	TRUE	clinvar2_19_19934554_ideal	0.730645	0.750829
chr19	53409683	53410169	486	clinvar2_19_19934554_ideal	chr19_53409683_53410169_486_clinvar2_19_19934554_ideal_760	clinvar2_19_19934554_ideal_F	TGGAGAGAAACCCTACAAATGTGA	59.65	clinvar2_19_19934554_ideal_R	AGGTTTCTCTCCAGTATGAAGTATCT	58.871	760	ctGgagGAtACCtTACAAATGTaAtgagtgtggcaagacctttagtcagaactcataccttacatgccatcatagacttcatactggagagataccttaaaagtgtagtgagtgtggcaagacctttagtctgaagtcataccttacgcaccatcgtagacttcatactggagaggtaccttacaaggataatgagtgtagaaaaacctttcatgggcagtcagcattttacaaatgtaatgattgtcaccaagtcttgagtaatgctacaactattgcaaatcattggagaatccataatgaagagagatcctacaagtgtgataaatgcagaataaatgcagaaaatttttcagacatccttcatacctttgcagttcatgggtgaagtcgtattag…	chr19	19934554	ctGgagGAtACCtTACAAATGTaA	8	5' XX_XXX__X___X_________X_ 3'	AtAgAaTTCATACTaGAGAGAAACCT	4	3' _X_X_X________X___________ 5'	TRUE	clinvar2_19_19934554_ideal	0.30144	0.809392
chr19	53409683	53409780	97	clinvar2_19_19934554_ideal	chr19_53409683_53409780_97_clinvar2_19_19934554_ideal_780	clinvar2_19_19934554_ideal_F	TGGAGAGAAACCCTACAAATGTGA	59.65	clinvar2_19_19934554_ideal_R	AGGTTTCTCTCCAGTATGAAGTATCT	58.871	780	ctGgagGAtACCtTACAAATGTaAtgagtgtggcaagacctttagtcagaactcataccttacatgccatcAtAgACTTCATACTGGAGAGAtACCT	chr19	19934554	ctGgagGAtACCtTACAAATGTaA	8	5' XX_XXX__X___X_________X_ 3'	AtAgACTTCATACTGGAGAGAtACCT	3	3' _X_X_________________X____ 5'	TRUE	clinvar2_19_19934554_ideal	0.837113	0.448619
chr19	53409600	53410253	653	clinvar2_19_19934554_ideal	chr19_53409600_53410253_653_clinvar2_19_19934554_ideal_840	clinvar2_19_19934554_ideal_F	TGGAGAGAAACCCTACAAATGTGA	59.65	clinvar2_19_19934554_ideal_R	AGGTTTCTCTCCAGTATGAAGTATCT	58.871	840	TGGAGAGAAACCaTACAAgTGTaAtgagtgtggcaagacctttagtcagaactcataccttacacgccatcgtagacttcatactggaggataccttacaaatgtaatgagtgtggcaagacctttagtcagaactcataccttacatgccatcatagacttcatactggagagataccttaaaagtgtagtgagtgtggcaagacctttagtctgaagtcataccttacgcaccatcgtagacttcatactggagaggtaccttacaaggataatgagtgtagaaaaacctttcatgggcagtcagcattttacaaatgtaatgattgtcaccaagtcttgagtaatgctacaactattgcaaatcattggagaatccataatgaagagagatcctac…	chr19	19934554	TGGAGAGAAACCaTACAAgTGTaA	3	5' ____________X_____X___X_ 3'	AtAgAaTTCATACTGGAGAtAAACgT	5	3' _X_X_X_____________X____X_ 5'	TRUE	clinvar2_19_19934554_ideal	0.2049	0.739227
chr19	53409600	53410169	569	clinvar2_19_19934554_ideal	chr19_53409600_53410169_569_clinvar2_19_19934554_ideal_860	clinvar2_19_19934554_ideal_F	TGGAGAGAAACCCTACAAATGTGA	59.65	clinvar2_19_19934554_ideal_R	AGGTTTCTCTCCAGTATGAAGTATCT	58.871	860	TGGAGAGAAACCaTACAAgTGTaAtgagtgtggcaagacctttagtcagaactcataccttacacgccatcgtagacttcatactggaggataccttacaaatgtaatgagtgtggcaagacctttagtcagaactcataccttacatgccatcatagacttcatactggagagataccttaaaagtgtagtgagtgtggcaagacctttagtctgaagtcataccttacgcaccatcgtagacttcatactggagaggtaccttacaaggataatgagtgtagaaaaacctttcatgggcagtcagcattttacaaatgtaatgattgtcaccaagtcttgagtaatgctacaactattgcaaatcattggagaatccataatgaagagagatcctac…	chr19	19934554	TGGAGAGAAACCaTACAAgTGTaA	3	5' ____________X_____X___X_ 3'	AtAgAaTTCATACTaGAGAGAAACCT	4	3' _X_X_X________X___________ 5'	TRUE	clinvar2_19_19934554_ideal	0.248155	0.78011
chr19	53409600	53409780	180	clinvar2_19_19934554_ideal	chr19_53409600_53409780_180_clinvar2_19_19934554_ideal_880	clinvar2_19_19934554_ideal_F	TGGAGAGAAACCCTACAAATGTGA	59.65	clinvar2_19_19934554_ideal_R	AGGTTTCTCTCCAGTATGAAGTATCT	58.871	880	TGGAGAGAAACCaTACAAgTGTaAtgagtgtggcaagacctttagtcagaactcataccttacacgccatcgtagacttcatactggaggataccttacaaatgtaatgagtgtggcaagacctttagtcagaactcataccttacatgccatcAtAgACTTCATACTGGAGAGAtACCT	chr19	19934554	TGGAGAGAAACCaTACAAgTGTaA	3	5' ____________X_____X___X_ 3'	AtAgACTTCATACTGGAGAGAtACCT	3	3' _X_X_________________X____ 5'	TRUE	clinvar2_19_19934554_ideal	0.780556	0.776243
chr19	53409520	53410253	733	clinvar2_19_19934554_ideal	chr19_53409520_53410253_733_clinvar2_19_19934554_ideal_880	clinvar2_19_19934554_ideal_F	TGGAGAGAAACCCTACAAATGTGA	59.65	clinvar2_19_19934554_ideal_R	AGGTTTCTCTCCAGTATGAAGTATCT	58.871	880	TGGAGAGAAACCtTACAAATGTGAagaatttgagttttccatttcaaatcaaaccttgaaagacaaaggagaattcatactggagagaaaccatacaagtgtaatgagtgtggcaagacctttagtcagaactcataccttacacgccatcgtagacttcatactggaggataccttacaaatgtaatgagtgtggcaagacctttagtcagaactcataccttacatgccatcatagacttcatactggagagataccttaaaagtgtagtgagtgtggcaagacctttagtctgaagtcataccttacgcaccatcgtagacttcatactggagaggtaccttacaaggataatgagtgtagaaaaacctttcatgggcagtcagcattttacaaat…	chr19	19934554	TGGAGAGAAACCtTACAAATGTGA	1	5' ____________X___________ 3'	AtAgAaTTCATACTGGAGAtAAACgT	5	3' _X_X_X_____________X____X_ 5'	TRUE	clinvar2_19_19934554_ideal	0.171623	0.695028
chr19	53409520	53410169	649	clinvar2_19_19934554_ideal	chr19_53409520_53410169_649_clinvar2_19_19934554_ideal_900	clinvar2_19_19934554_ideal_F	TGGAGAGAAACCCTACAAATGTGA	59.65	clinvar2_19_19934554_ideal_R	AGGTTTCTCTCCAGTATGAAGTATCT	58.871	900	TGGAGAGAAACCtTACAAATGTGAagaatttgagttttccatttcaaatcaaaccttgaaagacaaaggagaattcatactggagagaaaccatacaagtgtaatgagtgtggcaagacctttagtcagaactcataccttacacgccatcgtagacttcatactggaggataccttacaaatgtaatgagtgtggcaagacctttagtcagaactcataccttacatgccatcatagacttcatactggagagataccttaaaagtgtagtgagtgtggcaagacctttagtctgaagtcataccttacgcaccatcgtagacttcatactggagaggtaccttacaaggataatgagtgtagaaaaacctttcatgggcagtcagcattttacaaat…	chr19	19934554	TGGAGAGAAACCtTACAAATGTGA	1	5' ____________X___________ 3'	AtAgAaTTCATACTaGAGAGAAACCT	4	3' _X_X_X________X___________ 5'	TRUE	clinvar2_19_19934554_ideal	0.20678	0.741436
chr19	53409520	53409780	260	clinvar2_19_19934554_ideal	chr19_53409520_53409780_260_clinvar2_19_19934554_ideal_920	clinvar2_19_19934554_ideal_F	TGGAGAGAAACCCTACAAATGTGA	59.65	clinvar2_19_19934554_ideal_R	AGGTTTCTCTCCAGTATGAAGTATCT	58.871	920	TGGAGAGAAACCtTACAAATGTGAagaatttgagttttccatttcaaatcaaaccttgaaagacaaaggagaattcatactggagagaaaccatacaagtgtaatgagtgtggcaagacctttagtcagaactcataccttacacgccatcgtagacttcatactggaggataccttacaaatgtaatgagtgtggcaagacctttagtcagaactcataccttacatgccatcAtAgACTTCATACTGGAGAGAtACCT	chr19	19934554	TGGAGAGAAACCtTACAAATGTGA	1	5' ____________X___________ 3'	AtAgACTTCATACTGGAGAGAtACCT	3	3' _X_X_________________X____ 5'	TRUE	clinvar2_19_19934554_ideal	0.568846	0.817127
chr19	53409436	53410169	733	clinvar2_19_19934554_ideal	chr19_53409436_53410169_733_clinvar2_19_19934554_ideal_820	clinvar2_19_19934554_ideal_F	TGGAGAGAAACCCTACAAATGTGA	59.65	clinvar2_19_19934554_ideal_R	AGGTTTCTCTCCAGTATGAAGTATCT	58.871	820	TGGtGAGAAACCtTACAggTGTaAtgagtgtggcaagaccttcagccagacctcatcccttacatgccattgtagacttcgtactggagagaaaccttacaaatgtgaagaatttgagttttccatttcaaatcaaaccttgaaagacaaaggagaattcatactggagagaaaccatacaagtgtaatgagtgtggcaagacctttagtcagaactcataccttacacgccatcgtagacttcatactggaggataccttacaaatgtaatgagtgtggcaagacctttagtcagaactcataccttacatgccatcatagacttcatactggagagataccttaaaagtgtagtgagtgtggcaagacctttagtctgaagtcataccttacgcacc…	chr19	19934554	TGGtGAGAAACCtTACAggTGTaA	5	5' ___X________X____XX___X_ 3'	AtAgAaTTCATACTaGAGAGAAACCT	4	3' _X_X_X________X___________ 5'	TRUE	clinvar2_19_19934554_ideal	0.171623	0.695028
chr19	53409436	53409780	344	clinvar2_19_19934554_ideal	chr19_53409436_53409780_344_clinvar2_19_19934554_ideal_840	clinvar2_19_19934554_ideal_F	TGGAGAGAAACCCTACAAATGTGA	59.65	clinvar2_19_19934554_ideal_R	AGGTTTCTCTCCAGTATGAAGTATCT	58.871	840	TGGtGAGAAACCtTACAggTGTaAtgagtgtggcaagaccttcagccagacctcatcccttacatgccattgtagacttcgtactggagagaaaccttacaaatgtgaagaatttgagttttccatttcaaatcaaaccttgaaagacaaaggagaattcatactggagagaaaccatacaagtgtaatgagtgtggcaagacctttagtcagaactcataccttacacgccatcgtagacttcatactggaggataccttacaaatgtaatgagtgtggcaagacctttagtcagaactcataccttacatgccatcAtAgACTTCATACTGGAGAGAtACCT	chr19	19934554	TGGtGAGAAACCtTACAggTGTaA	5	5' ___X________X____XX___X_ 3'	AtAgACTTCATACTGGAGAGAtACCT	3	3' _X_X_________________X____ 5'	TRUE	clinvar2_19_19934554_ideal	0.439826	0.835912
chr19	53409352	53409780	428	clinvar2_19_19934554_ideal	chr19_53409352_53409780_428_clinvar2_19_19934554_ideal_840	clinvar2_19_19934554_ideal_F	TGGAGAGAAACCCTACAAATGTGA	59.65	clinvar2_19_19934554_ideal_R	AGGTTTCTCTCCAGTATGAAGTATCT	58.871	840	aGtgGAGAgACCtTACAAATGTGAagaatgtgaagaagctttctgtttcaaatccaaccttgaaagacataggagaattcacactggtgagaaaccttacaggtgtaatgagtgtggcaagaccttcagccagacctcatcccttacatgccattgtagacttcgtactggagagaaaccttacaaatgtgaagaatttgagttttccatttcaaatcaaaccttgaaagacaaaggagaattcatactggagagaaaccatacaagtgtaatgagtgtggcaagacctttagtcagaactcataccttacacgccatcgtagacttcatactggaggataccttacaaatgtaatgagtgtggcaagacctttagtcagaactcataccttacatgcc…	chr19	19934554	aGtgGAGAgACCtTACAAATGTGA	5	5' X_XX____X___X___________ 3'	AtAgACTTCATACTGGAGAGAtACCT	3	3' _X_X_________________X____ 5'	TRUE	clinvar2_19_19934554_ideal	0.348364	0.823757
chr19	53409187	53409780	593	clinvar2_19_19934554_ideal	chr19_53409187_53409780_593_clinvar2_19_19934554_ideal_900	clinvar2_19_19934554_ideal_F	TGGAGAGAAACCCTACAAATGTGA	59.65	clinvar2_19_19934554_ideal_R	AGGTTTCTCTCCAGTATGAAGTATCT	58.871	900	TGGAGAGAAACCtTACAAATaTGAagaacttgacaaagcttacaatttcaaatcaaaccttgaaatacatcagaaaattcgtactgaagagaatcttacaagtgtaatgagtgtggcaagaccttgagtcatacgtcatcttttgtgtaccatcataaacttcatagtggagagaccttacaaatgtgaagaatgtgaagaagctttctgtttcaaatccaaccttgaaagacataggagaattcacactggtgagaaaccttacaggtgtaatgagtgtggcaagaccttcagccagacctcatcccttacatgccattgtagacttcgtactggagagaaaccttacaaatgtgaagaatttgagttttccatttcaaatcaaaccttgaaagacaa…	chr19	19934554	TGGAGAGAAACCtTACAAATaTGA	2	5' ____________X_______X___ 3'	AtAgACTTCATACTGGAGAGAtACCT	3	3' _X_X_________________X____ 5'	TRUE	clinvar2_19_19934554_ideal	0.234064	0.766851
chr19	53409187	53409367	180	clinvar2_19_19934554_ideal	chr19_53409187_53409367_180_clinvar2_19_19934554_ideal_800	clinvar2_19_19934554_ideal_F	TGGAGAGAAACCCTACAAATGTGA	59.65	clinvar2_19_19934554_ideal_R	AGGTTTCTCTCCAGTATGAAGTATCT	58.871	800	TGGAGAGAAACCtTACAAATaTGAagaacttgacaaagcttacaatttcaaatcaaaccttgaaatacatcagaaaattcgtactgaagagaatcttacaagtgtaatgagtgtggcaagaccttgagtcatacgtcatcttttgtgtaccatcAtAaACTTCATAgTGGAGAGAcctta	chr19	19934554	TGGAGAGAAACCtTACAAATaTGA	2	5' ____________X_______X___ 3'	AtAaACTTCATAgTGGAGAGAcctta	8	3' _X_X________X________XXXXX 5'	TRUE	clinvar2_19_19934554_ideal	0.763889	0.759669
chr19	53409187	53409284	97	clinvar2_19_19934554_ideal	chr19_53409187_53409284_97_clinvar2_19_19934554_ideal_840	clinvar2_19_19934554_ideal_F	TGGAGAGAAACCCTACAAATGTGA	59.65	clinvar2_19_19934554_ideal_R	AGGTTTCTCTCCAGTATGAAGTATCT	58.871	840	TGGAGAGAAACCtTACAAATaTGAagaacttgacaaagcttacaatttcaaatcaaaccttgaaatacatcAGAaAaTTCgTACTGaAGAGAAtCtT	chr19	19934554	TGGAGAGAAACCtTACAAATaTGA	2	5' ____________X_______X___ 3'	AGAaAaTTCgTACTGaAGAGAAtCtT	6	3' ___X_X___X_____X______X_X_ 5'	TRUE	clinvar2_19_19934554_ideal	0.818557	0.438674
chr19	53408937	53409034	97	clinvar2_19_19934554_ideal	chr19_53408937_53409034_97_clinvar2_19_19934554_ideal_840	clinvar2_19_19934554_ideal_F	TGGAGAGAAACCCTACAAATGTGA	59.65	clinvar2_19_19934554_ideal_R	AGGTTTCTCTCCAGTATGAAGTATCT	58.871	840	TGaAGAGAAtCCtTACAAgTGTaAtgagtgtggcaagaccttcagccggacgtcatcccttacataccatcAtAgACTTCATACTGGAcAGAAACCT	chr19	19934554	TGaAGAGAAtCCtTACAAgTGTaA	5	5' __X______X__X_____X___X_ 3'	AtAgACTTCATACTGGAcAGAAACCT	3	3' _X_X_____________X________ 5'	TRUE	clinvar2_19_19934554_ideal	0.828866	0.444199
chr19	53408853	53409034	181	clinvar2_19_19934554_ideal	chr19_53408853_53409034_181_clinvar2_19_19934554_ideal_920	clinvar2_19_19934554_ideal_F	TGGAGAGAAACCCTACAAATGTGA	59.65	clinvar2_19_19934554_ideal_R	AGGTTTCTCTCCAGTATGAAGTATCT	58.871	920	TGGAGAGAAACCtTACAAATGTGAagaatgtgacaaagcctacagtttcaaatcaaaccttgaaatacatcagaaaattcatactgaagagaatccttacaagtgtaatgagtgtggcaagaccttcagccggacgtcatcccttacataccatcAtAgACTTCATACTGGAcAGAAACCT	chr19	19934554	TGGAGAGAAACCtTACAAATGTGA	1	5' ____________X___________ 3'	AtAgACTTCATACTGGAcAGAAACCT	3	3' _X_X_____________X________ 5'	TRUE	clinvar2_19_19934554_ideal	0.81768	0.81768
chr19	53408853	53408950	97	clinvar2_19_19934554_ideal	chr19_53408853_53408950_97_clinvar2_19_19934554_ideal_900	clinvar2_19_19934554_ideal_F	TGGAGAGAAACCCTACAAATGTGA	59.65	clinvar2_19_19934554_ideal_R	AGGTTTCTCTCCAGTATGAAGTATCT	58.871	900	TGGAGAGAAACCtTACAAATGTGAagaatgtgacaaagcctacagtttcaaatcaaaccttgaaatacatcAGAaAaTTCATACTGaAGAGAAtCCT	chr19	19934554	TGGAGAGAAACCtTACAAATGTGA	1	5' ____________X___________ 3'	AGAaAaTTCATACTGaAGAGAAtCCT	4	3' ___X_X_________X______X___ 5'	TRUE	clinvar2_19_19934554_ideal	0.851546	0.456354
chr19	53408772	53409034	262	clinvar2_19_19934554_ideal	chr19_53408772_53409034_262_clinvar2_19_19934554_ideal_860	clinvar2_19_19934554_ideal_F	TGGAGAGAAACCCTACAAATGTGA	59.65	clinvar2_19_19934554_ideal_R	AGGTTTCTCTCCAGTATGAAGTATCT	58.871	860	TGaAGAGAAACCtTACAAgTGTaAtgagtgtggcaagaccttcaatcagcagttaacccttaacatttgtagacttcatagtggagagaaaccttacaaatgtgaagaatgtgacaaagcctacagtttcaaatcaaaccttgaaatacatcagaaaattcatactgaagagaatccttacaagtgtaatgagtgtggcaagaccttcagccggacgtcatcccttacataccatcAtAgACTTCATACTGGAcAGAAACCT	chr19	19934554	TGaAGAGAAACCtTACAAgTGTaA	4	5' __X_________X_____X___X_ 3'	AtAgACTTCATACTGGAcAGAAACCT	3	3' _X_X_____________X________ 5'	TRUE	clinvar2_19_19934554_ideal	0.562214	0.813812
chr19	53408772	53408950	178	clinvar2_19_19934554_ideal	chr19_53408772_53408950_178_clinvar2_19_19934554_ideal_840	clinvar2_19_19934554_ideal_F	TGGAGAGAAACCCTACAAATGTGA	59.65	clinvar2_19_19934554_ideal_R	AGGTTTCTCTCCAGTATGAAGTATCT	58.871	840	TGaAGAGAAACCtTACAAgTGTaAtgagtgtggcaagaccttcaatcagcagttaacccttaacatttgtagacttcatagtggagagaaaccttacaaatgtgaagaatgtgacaaagcctacagtttcaaatcaaaccttgaaatacatcAGAaAaTTCATACTGaAGAGAAtCCT	chr19	19934554	TGaAGAGAAACCtTACAAgTGTaA	4	5' __X_________X_____X___X_ 3'	AGAaAaTTCATACTGaAGAGAAtCCT	4	3' ___X_X_________X______X___ 5'	TRUE	clinvar2_19_19934554_ideal	0.797191	0.783978
chr19	53408688	53409034	346	clinvar2_19_19934554_ideal	chr19_53408688_53409034_346_clinvar2_19_19934554_ideal_880	clinvar2_19_19934554_ideal_F	TGGAGAGAAACCCTACAAATGTGA	59.65	clinvar2_19_19934554_ideal_R	AGGTTTCTCTCCAGTATGAAGTATCT	58.871	880	TGGAGAGAAACCtTACAAgTGTaAtgagtgtagcaagacctttagtcacaagtcatctcttacataccatcgtagacttcatactgaagagaaaccttacaagtgtaatgagtgtggcaagaccttcaatcagcagttaacccttaacatttgtagacttcatagtggagagaaaccttacaaatgtgaagaatgtgacaaagcctacagtttcaaatcaaaccttgaaatacatcagaaaattcatactgaagagaatccttacaagtgtaatgagtgtggcaagaccttcagccggacgtcatcccttacataccatcAtAgACTTCATACTGGAcAGAAACCT	chr19	19934554	TGGAGAGAAACCtTACAAgTGTaA	3	5' ____________X_____X___X_ 3'	AtAgACTTCATACTGGAcAGAAACCT	3	3' _X_X_____________X________ 5'	TRUE	clinvar2_19_19934554_ideal	0.446532	0.853591
chr19	53408688	53408950	262	clinvar2_19_19934554_ideal	chr19_53408688_53408950_262_clinvar2_19_19934554_ideal_860	clinvar2_19_19934554_ideal_F	TGGAGAGAAACCCTACAAATGTGA	59.65	clinvar2_19_19934554_ideal_R	AGGTTTCTCTCCAGTATGAAGTATCT	58.871	860	TGGAGAGAAACCtTACAAgTGTaAtgagtgtagcaagacctttagtcacaagtcatctcttacataccatcgtagacttcatactgaagagaaaccttacaagtgtaatgagtgtggcaagaccttcaatcagcagttaacccttaacatttgtagacttcatagtggagagaaaccttacaaatgtgaagaatgtgacaaagcctacagtttcaaatcaaaccttgaaatacatcAGAaAaTTCATACTGaAGAGAAtCCT	chr19	19934554	TGGAGAGAAACCtTACAAgTGTaA	3	5' ____________X_____X___X_ 3'	AGAaAaTTCATACTGaAGAGAAtCCT	4	3' ___X_X_________X______X___ 5'	TRUE	clinvar2_19_19934554_ideal	0.573664	0.830387
chr19	53408604	53409034	430	clinvar2_19_19934554_ideal	chr19_53408604_53409034_430_clinvar2_19_19934554_ideal_880	clinvar2_19_19934554_ideal_F	TGGAGAGAAACCCTACAAATGTGA	59.65	clinvar2_19_19934554_ideal_R	AGGTTTCTCTCCAGTATGAAGTATCT	58.871	880	TGGAGAGAAACCtTACAAgTGTaAtgagtgtggcaagacctttagtcggaagtcacattttacatgccatcatagagttcatactggagagaaaccttacaagtgtaatgagtgtagcaagacctttagtcacaagtcatctcttacataccatcgtagacttcatactgaagagaaaccttacaagtgtaatgagtgtggcaagaccttcaatcagcagttaacccttaacatttgtagacttcatagtggagagaaaccttacaaatgtgaagaatgtgacaaagcctacagtttcaaatcaaaccttgaaatacatcagaaaattcatactgaagagaatccttacaagtgtaatgagtgtggcaagaccttcagccggacgtcatcccttacata…	chr19	19934554	TGGAGAGAAACCtTACAAgTGTaA	3	5' ____________X_____X___X_ 3'	AtAgACTTCATACTGGAcAGAAACCT	3	3' _X_X_____________X________ 5'	TRUE	clinvar2_19_19934554_ideal	0.353721	0.840331
chr19	53408604	53408950	346	clinvar2_19_19934554_ideal	chr19_53408604_53408950_346_clinvar2_19_19934554_ideal_860	clinvar2_19_19934554_ideal_F	TGGAGAGAAACCCTACAAATGTGA	59.65	clinvar2_19_19934554_ideal_R	AGGTTTCTCTCCAGTATGAAGTATCT	58.871	860	TGGAGAGAAACCtTACAAgTGTaAtgagtgtggcaagacctttagtcggaagtcacattttacatgccatcatagagttcatactggagagaaaccttacaagtgtaatgagtgtagcaagacctttagtcacaagtcatctcttacataccatcgtagacttcatactgaagagaaaccttacaagtgtaatgagtgtggcaagaccttcaatcagcagttaacccttaacatttgtagacttcatagtggagagaaaccttacaaatgtgaagaatgtgacaaagcctacagtttcaaatcaaaccttgaaatacatcAGAaAaTTCATACTGaAGAGAAtCCT	chr19	19934554	TGGAGAGAAACCtTACAAgTGTaA	3	5' ____________X_____X___X_ 3'	AGAaAaTTCATACTGaAGAGAAtCCT	4	3' ___X_X_________X______X___ 5'	TRUE	clinvar2_19_19934554_ideal	0.430347	0.822652
chr19	53408604	53408701	97	clinvar2_19_19934554_ideal	chr19_53408604_53408701_97_clinvar2_19_19934554_ideal_880	clinvar2_19_19934554_ideal_F	TGGAGAGAAACCCTACAAATGTGA	59.65	clinvar2_19_19934554_ideal_R	AGGTTTCTCTCCAGTATGAAGTATCT	58.871	880	TGGAGAGAAACCtTACAAgTGTaAtgagtgtggcaagacctttagtcggaagtcacattttacatgccatcAtAgAgTTCATACTGGAGAGAAACCT	chr19	19934554	TGGAGAGAAACCtTACAAgTGTaA	3	5' ____________X_____X___X_ 3'	AtAgAgTTCATACTGGAGAGAAACCT	3	3' _X_X_X____________________ 5'	TRUE	clinvar2_19_19934554_ideal	0.839175	0.449724
chr19	53408520	53409034	514	clinvar2_19_19934554_ideal	chr19_53408520_53409034_514_clinvar2_19_19934554_ideal_880	clinvar2_19_19934554_ideal_F	TGGAGAGAAACCCTACAAATGTGA	59.65	clinvar2_19_19934554_ideal_R	AGGTTTCTCTCCAGTATGAAGTATCT	58.871	880	TGGAGAGAAACCgTACAAgTGTaAtgagtgtggcaagacctttagtcagaagtcgtaccttacatgccatcgtaggcttcatactggagagaaaccttacaagtgtaatgagtgtggcaagacctttagtcggaagtcacattttacatgccatcatagagttcatactggagagaaaccttacaagtgtaatgagtgtagcaagacctttagtcacaagtcatctcttacataccatcgtagacttcatactgaagagaaaccttacaagtgtaatgagtgtggcaagaccttcaatcagcagttaacccttaacatttgtagacttcatagtggagagaaaccttacaaatgtgaagaatgtgacaaagcctacagtttcaaatcaaaccttgaaat…	chr19	19934554	TGGAGAGAAACCgTACAAgTGTaA	3	5' ____________X_____X___X_ 3'	AtAgACTTCATACTGGAcAGAAACCT	3	3' _X_X_____________X________ 5'	TRUE	clinvar2_19_19934554_ideal	0.283463	0.804972
chr19	53408520	53408950	430	clinvar2_19_19934554_ideal	chr19_53408520_53408950_430_clinvar2_19_19934554_ideal_860	clinvar2_19_19934554_ideal_F	TGGAGAGAAACCCTACAAATGTGA	59.65	clinvar2_19_19934554_ideal_R	AGGTTTCTCTCCAGTATGAAGTATCT	58.871	860	TGGAGAGAAACCgTACAAgTGTaAtgagtgtggcaagacctttagtcagaagtcgtaccttacatgccatcgtaggcttcatactggagagaaaccttacaagtgtaatgagtgtggcaagacctttagtcggaagtcacattttacatgccatcatagagttcatactggagagaaaccttacaagtgtaatgagtgtagcaagacctttagtcacaagtcatctcttacataccatcgtagacttcatactgaagagaaaccttacaagtgtaatgagtgtggcaagaccttcaatcagcagttaacccttaacatttgtagacttcatagtggagagaaaccttacaaatgtgaagaatgtgacaaagcctacagtttcaaatcaaaccttgaaat…	chr19	19934554	TGGAGAGAAACCgTACAAgTGTaA	3	5' ____________X_____X___X_ 3'	AGAaAaTTCATACTGaAGAGAAtCCT	4	3' ___X_X_________X______X___ 5'	TRUE	clinvar2_19_19934554_ideal	0.348605	0.828177
chr19	53408520	53408701	181	clinvar2_19_19934554_ideal	chr19_53408520_53408701_181_clinvar2_19_19934554_ideal_880	clinvar2_19_19934554_ideal_F	TGGAGAGAAACCCTACAAATGTGA	59.65	clinvar2_19_19934554_ideal_R	AGGTTTCTCTCCAGTATGAAGTATCT	58.871	880	TGGAGAGAAACCgTACAAgTGTaAtgagtgtggcaagacctttagtcagaagtcgtaccttacatgccatcgtaggcttcatactggagagaaaccttacaagtgtaatgagtgtggcaagacctttagtcggaagtcacattttacatgccatcAtAgAgTTCATACTGGAGAGAAACCT	chr19	19934554	TGGAGAGAAACCgTACAAgTGTaA	3	5' ____________X_____X___X_ 3'	AtAgAgTTCATACTGGAGAGAAACCT	3	3' _X_X_X____________________ 5'	TRUE	clinvar2_19_19934554_ideal	0.764641	0.764641
chr19	53383220	53383396	176	clinvar2_19_19934554_ideal	chr19_53383220_53383396_176_clinvar2_19_19934554_ideal_860	clinvar2_19_19934554_ideal_F	TGGAGAGAAACCCTACAAATGTGA	59.65	clinvar2_19_19934554_ideal_R	AGGTTTCTCTCCAGTATGAAGTATCT	58.871	860	TGGgGAGAAACCtTACAAgTGTaAtgagtgtggcaaaaccttccatcacaattcagtccttgtaattcataaaacaattcatactggagagaaacaagcgtaatgaatgtggcgaggttttcaatcaacaagcacacgttgcacgtcatcAtAgAaTTCATACTGGAGAGAAACCT	chr19	19934554	TGGgGAGAAACCtTACAAgTGTaA	4	5' ___X________X_____X___X_ 3'	AtAgAaTTCATACTGGAGAGAAACCT	3	3' _X_X_X____________________ 5'	TRUE	clinvar2_19_19934554_ideal	0.797159	0.775138
chr19	53383220	53383317	97	clinvar2_19_19934554_ideal	chr19_53383220_53383317_97_clinvar2_19_19934554_ideal_820	clinvar2_19_19934554_ideal_F	TGGAGAGAAACCCTACAAATGTGA	59.65	clinvar2_19_19934554_ideal_R	AGGTTTCTCTCCAGTATGAAGTATCT	58.871	820	TGGgGAGAAACCtTACAAgTGTaAtgagtgtggcaaaaccttccatcacaattcagtccttgtaattcataAaAcAaTTCATACTGGAGAGAAACaa	chr19	19934554	TGGgGAGAAACCtTACAAgTGTaA	4	5' ___X________X_____X___X_ 3'	AaAcAaTTCATACTGGAGAGAAACaa	5	3' _X_X_X__________________XX 5'	TRUE	clinvar2_19_19934554_ideal	0.818557	0.438674
chr19	53383136	53383396	260	clinvar2_19_19934554_ideal	chr19_53383136_53383396_260_clinvar2_19_19934554_ideal_860	clinvar2_19_19934554_ideal_F	TGGAGAGAAACCCTACAAATGTGA	59.65	clinvar2_19_19934554_ideal_R	AGGTTTCTCTCCAGTATGAAGTATCT	58.871	860	TGGAGAGAAACatTACAAgTGTaAtgagtgtggcaagacctactctcacaattcagtccttgtaattcataagacaattcacactggggagaaaccttacaagtgtaatgagtgtggcaaaaccttccatcacaattcagtccttgtaattcataaaacaattcatactggagagaaacaagcgtaatgaatgtggcgaggttttcaatcaacaagcacacgttgcacgtcatcAtAgAaTTCATACTGGAGAGAAACCT	chr19	19934554	TGGAGAGAAACatTACAAgTGTaA	4	5' ___________XX_____X___X_ 3'	AtAgAaTTCATACTGGAGAGAAACCT	3	3' _X_X_X____________________ 5'	TRUE	clinvar2_19_19934554_ideal	0.557308	0.800552
chr19	53383136	53383317	181	clinvar2_19_19934554_ideal	chr19_53383136_53383317_181_clinvar2_19_19934554_ideal_820	clinvar2_19_19934554_ideal_F	TGGAGAGAAACCCTACAAATGTGA	59.65	clinvar2_19_19934554_ideal_R	AGGTTTCTCTCCAGTATGAAGTATCT	58.871	820	TGGAGAGAAACatTACAAgTGTaAtgagtgtggcaagacctactctcacaattcagtccttgtaattcataagacaattcacactggggagaaaccttacaagtgtaatgagtgtggcaaaaccttccatcacaattcagtccttgtaattcataAaAcAaTTCATACTGGAGAGAAACaa	chr19	19934554	TGGAGAGAAACatTACAAgTGTaA	4	5' ___________XX_____X___X_ 3'	AaAcAaTTCATACTGGAGAGAAACaa	5	3' _X_X_X__________________XX 5'	TRUE	clinvar2_19_19934554_ideal	0.767956	0.767956
chr19	53383136	53383233	97	clinvar2_19_19934554_ideal	chr19_53383136_53383233_97_clinvar2_19_19934554_ideal_840	clinvar2_19_19934554_ideal_F	TGGAGAGAAACCCTACAAATGTGA	59.65	clinvar2_19_19934554_ideal_R	AGGTTTCTCTCCAGTATGAAGTATCT	58.871	840	TGGAGAGAAACatTACAAgTGTaAtgagtgtggcaagacctactctcacaattcagtccttgtaattcataAGAcAaTTCAcACTGGgGAGAAACCT	chr19	19934554	TGGAGAGAAACatTACAAgTGTaA	4	5' ___________XX_____X___X_ 3'	AGAcAaTTCAcACTGGgGAGAAACCT	4	3' ___X_X____X_____X_________ 5'	TRUE	clinvar2_19_19934554_ideal	0.818557	0.438674
chr19	53382968	53383396	428	clinvar2_19_19934554_ideal	chr19_53382968_53383396_428_clinvar2_19_19934554_ideal_880	clinvar2_19_19934554_ideal_F	TGGAGAGAAACCCTACAAATGTGA	59.65	clinvar2_19_19934554_ideal_R	AGGTTTCTCTCCAGTATGAAGTATCT	58.871	880	TGGAGAGAAACCtTACAAgTGTaAtgaatgtggcaaggtttttaatcgcaaagcaaagcttgcatgtcatcatagacttcatactggagagaacgcttgcaagtgtaataaatgtggcgaggtttttaatcaacaagcacaccttgcacgtcatcatagaactcatactggagagaaacattacaagtgtaatgagtgtggcaagacctactctcacaattcagtccttgtaattcataagacaattcacactggggagaaaccttacaagtgtaatgagtgtggcaaaaccttccatcacaattcagtccttgtaattcataaaacaattcatactggagagaaacaagcgtaatgaatgtggcgaggttttcaatcaacaagcacacgttgcacgtc…	chr19	19934554	TGGAGAGAAACCtTACAAgTGTaA	3	5' ____________X_____X___X_ 3'	AtAgAaTTCATACTGGAGAGAAACCT	3	3' _X_X_X____________________ 5'	TRUE	clinvar2_19_19934554_ideal	0.348832	0.824862
chr19	53382968	53383317	349	clinvar2_19_19934554_ideal	chr19_53382968_53383317_349_clinvar2_19_19934554_ideal_840	clinvar2_19_19934554_ideal_F	TGGAGAGAAACCCTACAAATGTGA	59.65	clinvar2_19_19934554_ideal_R	AGGTTTCTCTCCAGTATGAAGTATCT	58.871	840	TGGAGAGAAACCtTACAAgTGTaAtgaatgtggcaaggtttttaatcgcaaagcaaagcttgcatgtcatcatagacttcatactggagagaacgcttgcaagtgtaataaatgtggcgaggtttttaatcaacaagcacaccttgcacgtcatcatagaactcatactggagagaaacattacaagtgtaatgagtgtggcaagacctactctcacaattcagtccttgtaattcataagacaattcacactggggagaaaccttacaagtgtaatgagtgtggcaaaaccttccatcacaattcagtccttgtaattcataAaAcAaTTCATACTGGAGAGAAACaa	chr19	19934554	TGGAGAGAAACCtTACAAgTGTaA	3	5' ____________X_____X___X_ 3'	AaAcAaTTCATACTGGAGAGAAACaa	5	3' _X_X_X__________________XX 5'	TRUE	clinvar2_19_19934554_ideal	0.429799	0.828729
chr19	53382968	53383233	265	clinvar2_19_19934554_ideal	chr19_53382968_53383233_265_clinvar2_19_19934554_ideal_860	clinvar2_19_19934554_ideal_F	TGGAGAGAAACCCTACAAATGTGA	59.65	clinvar2_19_19934554_ideal_R	AGGTTTCTCTCCAGTATGAAGTATCT	58.871	860	TGGAGAGAAACCtTACAAgTGTaAtgaatgtggcaaggtttttaatcgcaaagcaaagcttgcatgtcatcatagacttcatactggagagaacgcttgcaagtgtaataaatgtggcgaggtttttaatcaacaagcacaccttgcacgtcatcatagaactcatactggagagaaacattacaagtgtaatgagtgtggcaagacctactctcacaattcagtccttgtaattcataAGAcAaTTCAcACTGGgGAGAAACCT	chr19	19934554	TGGAGAGAAACCtTACAAgTGTaA	3	5' ____________X_____X___X_ 3'	AGAcAaTTCAcACTGGgGAGAAACCT	4	3' ___X_X____X_____X_________ 5'	TRUE	clinvar2_19_19934554_ideal	0.552453	0.80884
chr19	53382968	53383149	181	clinvar2_19_19934554_ideal	chr19_53382968_53383149_181_clinvar2_19_19934554_ideal_840	clinvar2_19_19934554_ideal_F	TGGAGAGAAACCCTACAAATGTGA	59.65	clinvar2_19_19934554_ideal_R	AGGTTTCTCTCCAGTATGAAGTATCT	58.871	840	TGGAGAGAAACCtTACAAgTGTaAtgaatgtggcaaggtttttaatcgcaaagcaaagcttgcatgtcatcatagacttcatactggagagaacgcttgcaagtgtaataaatgtggcgaggtttttaatcaacaagcacaccttgcacgtcatcAtAgAacTCATACTGGAGAGAAACaT	chr19	19934554	TGGAGAGAAACCtTACAAgTGTaA	3	5' ____________X_____X___X_ 3'	AtAgAacTCATACTGGAGAGAAACaT	5	3' _X_X_XX_________________X_ 5'	TRUE	clinvar2_19_19934554_ideal	0.781215	0.781215
chr19	53382968	53383065	97	clinvar2_19_19934554_ideal	chr19_53382968_53383065_97_clinvar2_19_19934554_ideal_860	clinvar2_19_19934554_ideal_F	TGGAGAGAAACCCTACAAATGTGA	59.65	clinvar2_19_19934554_ideal_R	AGGTTTCTCTCCAGTATGAAGTATCT	58.871	860	TGGAGAGAAACCtTACAAgTGTaAtgaatgtggcaaggtttttaatcgcaaagcaaagcttgcatgtcatcAtAgACTTCATACTGGAGAGAAcgCT	chr19	19934554	TGGAGAGAAACCtTACAAgTGTaA	3	5' ____________X_____X___X_ 3'	AtAgACTTCATACTGGAGAGAAcgCT	4	3' _X_X__________________XX__ 5'	TRUE	clinvar2_19_19934554_ideal	0.847423	0.454144
chr19	53382884	53383396	512	clinvar2_19_19934554_ideal	chr19_53382884_53383396_512_clinvar2_19_19934554_ideal_860	clinvar2_19_19934554_ideal_F	TGGAGAGAAACCCTACAAATGTGA	59.65	clinvar2_19_19934554_ideal_R	AGGTTTCTCTCCAGTATGAAGTATCT	58.871	860	TaGAGAGAAACCtTACAAgTGTaAtgagtgtggtaagatgttcagtcaaaattcggcccttgtaattcataaggcaattcatactggagagaaaccttacaagtgtaatgaatgtggcaaggtttttaatcgcaaagcaaagcttgcatgtcatcatagacttcatactggagagaacgcttgcaagtgtaataaatgtggcgaggtttttaatcaacaagcacaccttgcacgtcatcatagaactcatactggagagaaacattacaagtgtaatgagtgtggcaagacctactctcacaattcagtccttgtaattcataagacaattcacactggggagaaaccttacaagtgtaatgagtgtggcaaaaccttccatcacaattcagtccttgt…	chr19	19934554	TaGAGAGAAACCtTACAAgTGTaA	4	5' _X__________X_____X___X_ 3'	AtAgAaTTCATACTGGAGAGAAACCT	3	3' _X_X_X____________________ 5'	TRUE	clinvar2_19_19934554_ideal	0.281055	0.795028
chr19	53382884	53383317	433	clinvar2_19_19934554_ideal	chr19_53382884_53383317_433_clinvar2_19_19934554_ideal_820	clinvar2_19_19934554_ideal_F	TGGAGAGAAACCCTACAAATGTGA	59.65	clinvar2_19_19934554_ideal_R	AGGTTTCTCTCCAGTATGAAGTATCT	58.871	820	TaGAGAGAAACCtTACAAgTGTaAtgagtgtggtaagatgttcagtcaaaattcggcccttgtaattcataaggcaattcatactggagagaaaccttacaagtgtaatgaatgtggcaaggtttttaatcgcaaagcaaagcttgcatgtcatcatagacttcatactggagagaacgcttgcaagtgtaataaatgtggcgaggtttttaatcaacaagcacaccttgcacgtcatcatagaactcatactggagagaaacattacaagtgtaatgagtgtggcaagacctactctcacaattcagtccttgtaattcataagacaattcacactggggagaaaccttacaagtgtaatgagtgtggcaaaaccttccatcacaattcagtccttgt…	chr19	19934554	TaGAGAGAAACCtTACAAgTGTaA	4	5' _X__________X_____X___X_ 3'	AaAcAaTTCATACTGGAGAGAAACaa	5	3' _X_X_X__________________XX 5'	TRUE	clinvar2_19_19934554_ideal	0.336721	0.805525
chr19	53382884	53383233	349	clinvar2_19_19934554_ideal	chr19_53382884_53383233_349_clinvar2_19_19934554_ideal_840	clinvar2_19_19934554_ideal_F	TGGAGAGAAACCCTACAAATGTGA	59.65	clinvar2_19_19934554_ideal_R	AGGTTTCTCTCCAGTATGAAGTATCT	58.871	840	TaGAGAGAAACCtTACAAgTGTaAtgagtgtggtaagatgttcagtcaaaattcggcccttgtaattcataaggcaattcatactggagagaaaccttacaagtgtaatgaatgtggcaaggtttttaatcgcaaagcaaagcttgcatgtcatcatagacttcatactggagagaacgcttgcaagtgtaataaatgtggcgaggtttttaatcaacaagcacaccttgcacgtcatcatagaactcatactggagagaaacattacaagtgtaatgagtgtggcaagacctactctcacaattcagtccttgtaattcataAGAcAaTTCAcACTGGgGAGAAACCT	chr19	19934554	TaGAGAGAAACCtTACAAgTGTaA	4	5' _X__________X_____X___X_ 3'	AGAcAaTTCAcACTGGgGAGAAACCT	4	3' ___X_X____X_____X_________ 5'	TRUE	clinvar2_19_19934554_ideal	0.420057	0.809945
chr19	53382884	53383149	265	clinvar2_19_19934554_ideal	chr19_53382884_53383149_265_clinvar2_19_19934554_ideal_820	clinvar2_19_19934554_ideal_F	TGGAGAGAAACCCTACAAATGTGA	59.65	clinvar2_19_19934554_ideal_R	AGGTTTCTCTCCAGTATGAAGTATCT	58.871	820	TaGAGAGAAACCtTACAAgTGTaAtgagtgtggtaagatgttcagtcaaaattcggcccttgtaattcataaggcaattcatactggagagaaaccttacaagtgtaatgaatgtggcaaggtttttaatcgcaaagcaaagcttgcatgtcatcatagacttcatactggagagaacgcttgcaagtgtaataaatgtggcgaggtttttaatcaacaagcacaccttgcacgtcatcAtAgAacTCATACTGGAGAGAAACaT	chr19	19934554	TaGAGAGAAACCtTACAAgTGTaA	4	5' _X__________X_____X___X_ 3'	AtAgAacTCATACTGGAGAGAAACaT	5	3' _X_X_XX_________________X_ 5'	TRUE	clinvar2_19_19934554_ideal	0.549434	0.80442
chr19	53382884	53383065	181	clinvar2_19_19934554_ideal	chr19_53382884_53383065_181_clinvar2_19_19934554_ideal_840	clinvar2_19_19934554_ideal_F	TGGAGAGAAACCCTACAAATGTGA	59.65	clinvar2_19_19934554_ideal_R	AGGTTTCTCTCCAGTATGAAGTATCT	58.871	840	TaGAGAGAAACCtTACAAgTGTaAtgagtgtggtaagatgttcagtcaaaattcggcccttgtaattcataaggcaattcatactggagagaaaccttacaagtgtaatgaatgtggcaaggtttttaatcgcaaagcaaagcttgcatgtcatcAtAgACTTCATACTGGAGAGAAcgCT	chr19	19934554	TaGAGAGAAACCtTACAAgTGTaA	4	5' _X__________X_____X___X_ 3'	AtAgACTTCATACTGGAGAGAAcgCT	4	3' _X_X__________________XX__ 5'	TRUE	clinvar2_19_19934554_ideal	0.773481	0.773481
chr19	53382884	53382981	97	clinvar2_19_19934554_ideal	chr19_53382884_53382981_97_clinvar2_19_19934554_ideal_860	clinvar2_19_19934554_ideal_F	TGGAGAGAAACCCTACAAATGTGA	59.65	clinvar2_19_19934554_ideal_R	AGGTTTCTCTCCAGTATGAAGTATCT	58.871	860	TaGAGAGAAACCtTACAAgTGTaAtgagtgtggtaagatgttcagtcaaaattcggcccttgtaattcataAGgcAaTTCATACTGGAGAGAAACCT	chr19	19934554	TaGAGAGAAACCtTACAAgTGTaA	4	5' _X__________X_____X___X_ 3'	AGgcAaTTCATACTGGAGAGAAACCT	3	3' __XX_X____________________ 5'	TRUE	clinvar2_19_19934554_ideal	0.808247	0.433149
chr19	53382800	53383396	596	clinvar2_19_19934554_ideal	chr19_53382800_53383396_596_clinvar2_19_19934554_ideal_920	clinvar2_19_19934554_ideal_F	TGGAGAGAAACCCTACAAATGTGA	59.65	clinvar2_19_19934554_ideal_R	AGGTTTCTCTCCAGTATGAAGTATCT	58.871	920	TGGAGAGAAACCtTACAAATGTGAagaatgtgataaagctttcagattcaaatcaaaccttgaaagtcataggagaattcatactagagagaaaccttacaagtgtaatgagtgtggtaagatgttcagtcaaaattcggcccttgtaattcataaggcaattcatactggagagaaaccttacaagtgtaatgaatgtggcaaggtttttaatcgcaaagcaaagcttgcatgtcatcatagacttcatactggagagaacgcttgcaagtgtaataaatgtggcgaggtttttaatcaacaagcacaccttgcacgtcatcatagaactcatactggagagaaacattacaagtgtaatgagtgtggcaagacctactctcacaattcagtccttgt…	chr19	19934554	TGGAGAGAAACCtTACAAATGTGA	1	5' ____________X___________ 3'	AtAgAaTTCATACTGGAGAGAAACCT	3	3' _X_X_X____________________ 5'	TRUE	clinvar2_19_19934554_ideal	0.232383	0.765193
chr19	53382800	53383317	517	clinvar2_19_19934554_ideal	chr19_53382800_53383317_517_clinvar2_19_19934554_ideal_880	clinvar2_19_19934554_ideal_F	TGGAGAGAAACCCTACAAATGTGA	59.65	clinvar2_19_19934554_ideal_R	AGGTTTCTCTCCAGTATGAAGTATCT	58.871	880	TGGAGAGAAACCtTACAAATGTGAagaatgtgataaagctttcagattcaaatcaaaccttgaaagtcataggagaattcatactagagagaaaccttacaagtgtaatgagtgtggtaagatgttcagtcaaaattcggcccttgtaattcataaggcaattcatactggagagaaaccttacaagtgtaatgaatgtggcaaggtttttaatcgcaaagcaaagcttgcatgtcatcatagacttcatactggagagaacgcttgcaagtgtaataaatgtggcgaggtttttaatcaacaagcacaccttgcacgtcatcatagaactcatactggagagaaacattacaagtgtaatgagtgtggcaagacctactctcacaattcagtccttgt…	chr19	19934554	TGGAGAGAAACCtTACAAATGTGA	1	5' ____________X___________ 3'	AaAcAaTTCATACTGGAGAGAAACaa	5	3' _X_X_X__________________XX 5'	TRUE	clinvar2_19_19934554_ideal	0.277369	0.792265
chr19	53382800	53383233	433	clinvar2_19_19934554_ideal	chr19_53382800_53383233_433_clinvar2_19_19934554_ideal_900	clinvar2_19_19934554_ideal_F	TGGAGAGAAACCCTACAAATGTGA	59.65	clinvar2_19_19934554_ideal_R	AGGTTTCTCTCCAGTATGAAGTATCT	58.871	900	TGGAGAGAAACCtTACAAATGTGAagaatgtgataaagctttcagattcaaatcaaaccttgaaagtcataggagaattcatactagagagaaaccttacaagtgtaatgagtgtggtaagatgttcagtcaaaattcggcccttgtaattcataaggcaattcatactggagagaaaccttacaagtgtaatgaatgtggcaaggtttttaatcgcaaagcaaagcttgcatgtcatcatagacttcatactggagagaacgcttgcaagtgtaataaatgtggcgaggtttttaatcaacaagcacaccttgcacgtcatcatagaactcatactggagagaaacattacaagtgtaatgagtgtggcaagacctactctcacaattcagtccttgt…	chr19	19934554	TGGAGAGAAACCtTACAAATGTGA	1	5' ____________X___________ 3'	AGAcAaTTCAcACTGGgGAGAAACCT	4	3' ___X_X____X_____X_________ 5'	TRUE	clinvar2_19_19934554_ideal	0.345958	0.827624
chr19	53382800	53383149	349	clinvar2_19_19934554_ideal	chr19_53382800_53383149_349_clinvar2_19_19934554_ideal_880	clinvar2_19_19934554_ideal_F	TGGAGAGAAACCCTACAAATGTGA	59.65	clinvar2_19_19934554_ideal_R	AGGTTTCTCTCCAGTATGAAGTATCT	58.871	880	TGGAGAGAAACCtTACAAATGTGAagaatgtgataaagctttcagattcaaatcaaaccttgaaagtcataggagaattcatactagagagaaaccttacaagtgtaatgagtgtggtaagatgttcagtcaaaattcggcccttgtaattcataaggcaattcatactggagagaaaccttacaagtgtaatgaatgtggcaaggtttttaatcgcaaagcaaagcttgcatgtcatcatagacttcatactggagagaacgcttgcaagtgtaataaatgtggcgaggtttttaatcaacaagcacaccttgcacgtcatcAtAgAacTCATACTGGAGAGAAACaT	chr19	19934554	TGGAGAGAAACCtTACAAATGTGA	1	5' ____________X___________ 3'	AtAgAacTCATACTGGAGAGAAACaT	5	3' _X_X_XX_________________X_ 5'	TRUE	clinvar2_19_19934554_ideal	0.438395	0.845304
chr19	53382800	53383065	265	clinvar2_19_19934554_ideal	chr19_53382800_53383065_265_clinvar2_19_19934554_ideal_900	clinvar2_19_19934554_ideal_F	TGGAGAGAAACCCTACAAATGTGA	59.65	clinvar2_19_19934554_ideal_R	AGGTTTCTCTCCAGTATGAAGTATCT	58.871	900	TGGAGAGAAACCtTACAAATGTGAagaatgtgataaagctttcagattcaaatcaaaccttgaaagtcataggagaattcatactagagagaaaccttacaagtgtaatgagtgtggtaagatgttcagtcaaaattcggcccttgtaattcataaggcaattcatactggagagaaaccttacaagtgtaatgaatgtggcaaggtttttaatcgcaaagcaaagcttgcatgtcatcAtAgACTTCATACTGGAGAGAAcgCT	chr19	19934554	TGGAGAGAAACCtTACAAATGTGA	1	5' ____________X___________ 3'	AtAgACTTCATACTGGAGAGAAcgCT	4	3' _X_X__________________XX__ 5'	TRUE	clinvar2_19_19934554_ideal	0.565283	0.827624
chr19	53382800	53382981	181	clinvar2_19_19934554_ideal	chr19_53382800_53382981_181_clinvar2_19_19934554_ideal_920	clinvar2_19_19934554_ideal_F	TGGAGAGAAACCCTACAAATGTGA	59.65	clinvar2_19_19934554_ideal_R	AGGTTTCTCTCCAGTATGAAGTATCT	58.871	920	TGGAGAGAAACCtTACAAATGTGAagaatgtgataaagctttcagattcaaatcaaaccttgaaagtcataggagaattcatactagagagaaaccttacaagtgtaatgagtgtggtaagatgttcagtcaaaattcggcccttgtaattcataAGgcAaTTCATACTGGAGAGAAACCT	chr19	19934554	TGGAGAGAAACCtTACAAATGTGA	1	5' ____________X___________ 3'	AGgcAaTTCATACTGGAGAGAAACCT	3	3' __XX_X____________________ 5'	TRUE	clinvar2_19_19934554_ideal	0.796685	0.796685
chr19	53382716	53383396	680	clinvar2_19_19934554_ideal	chr19_53382716_53383396_680_clinvar2_19_19934554_ideal_840	clinvar2_19_19934554_ideal_F	TGGAGAGAAACCCTACAAATGTGA	59.65	clinvar2_19_19934554_ideal_R	AGGTTTCTCTCCAGTATGAAGTATCT	58.871	840	TaaAGAGAgACCtTACAAgTGTGAtaaatgtgacaaatttttcagacatcgttcataccttgcagttcacgggcgaactcatgctggagagaaaccttacaaatgtgaagaatgtgataaagctttcagattcaaatcaaaccttgaaagtcataggagaattcatactagagagaaaccttacaagtgtaatgagtgtggtaagatgttcagtcaaaattcggcccttgtaattcataaggcaattcatactggagagaaaccttacaagtgtaatgaatgtggcaaggtttttaatcgcaaagcaaagcttgcatgtcatcatagacttcatactggagagaacgcttgcaagtgtaataaatgtggcgaggtttttaatcaacaagcacaccttgc…	chr19	19934554	TaaAGAGAgACCtTACAAgTGTGA	5	5' _XX_____X___X_____X_____ 3'	AtAgAaTTCATACTGGAGAGAAACCT	3	3' _X_X_X____________________ 5'	TRUE	clinvar2_19_19934554_ideal	0.192794	0.724309
chr19	53382716	53383317	601	clinvar2_19_19934554_ideal	chr19_53382716_53383317_601_clinvar2_19_19934554_ideal_800	clinvar2_19_19934554_ideal_F	TGGAGAGAAACCCTACAAATGTGA	59.65	clinvar2_19_19934554_ideal_R	AGGTTTCTCTCCAGTATGAAGTATCT	58.871	800	TaaAGAGAgACCtTACAAgTGTGAtaaatgtgacaaatttttcagacatcgttcataccttgcagttcacgggcgaactcatgctggagagaaaccttacaaatgtgaagaatgtgataaagctttcagattcaaatcaaaccttgaaagtcataggagaattcatactagagagaaaccttacaagtgtaatgagtgtggtaagatgttcagtcaaaattcggcccttgtaattcataaggcaattcatactggagagaaaccttacaagtgtaatgaatgtggcaaggtttttaatcgcaaagcaaagcttgcatgtcatcatagacttcatactggagagaacgcttgcaagtgtaataaatgtggcgaggtttttaatcaacaagcacaccttgc…	chr19	19934554	TaaAGAGAgACCtTACAAgTGTGA	5	5' _XX_____X___X_____X_____ 3'	AaAcAaTTCATACTGGAGAGAAACaa	5	3' _X_X_X__________________XX 5'	TRUE	clinvar2_19_19934554_ideal	0.22629	0.751381
chr19	53382716	53383233	517	clinvar2_19_19934554_ideal	chr19_53382716_53383233_517_clinvar2_19_19934554_ideal_820	clinvar2_19_19934554_ideal_F	TGGAGAGAAACCCTACAAATGTGA	59.65	clinvar2_19_19934554_ideal_R	AGGTTTCTCTCCAGTATGAAGTATCT	58.871	820	TaaAGAGAgACCtTACAAgTGTGAtaaatgtgacaaatttttcagacatcgttcataccttgcagttcacgggcgaactcatgctggagagaaaccttacaaatgtgaagaatgtgataaagctttcagattcaaatcaaaccttgaaagtcataggagaattcatactagagagaaaccttacaagtgtaatgagtgtggtaagatgttcagtcaaaattcggcccttgtaattcataaggcaattcatactggagagaaaccttacaagtgtaatgaatgtggcaaggtttttaatcgcaaagcaaagcttgcatgtcatcatagacttcatactggagagaacgcttgcaagtgtaataaatgtggcgaggtttttaatcaacaagcacaccttgc…	chr19	19934554	TaaAGAGAgACCtTACAAgTGTGA	5	5' _XX_____X___X_____X_____ 3'	AGAcAaTTCAcACTGGgGAGAAACCT	4	3' ___X_X____X_____X_________ 5'	TRUE	clinvar2_19_19934554_ideal	0.277369	0.792265
chr19	53382716	53383149	433	clinvar2_19_19934554_ideal	chr19_53382716_53383149_433_clinvar2_19_19934554_ideal_800	clinvar2_19_19934554_ideal_F	TGGAGAGAAACCCTACAAATGTGA	59.65	clinvar2_19_19934554_ideal_R	AGGTTTCTCTCCAGTATGAAGTATCT	58.871	800	TaaAGAGAgACCtTACAAgTGTGAtaaatgtgacaaatttttcagacatcgttcataccttgcagttcacgggcgaactcatgctggagagaaaccttacaaatgtgaagaatgtgataaagctttcagattcaaatcaaaccttgaaagtcataggagaattcatactagagagaaaccttacaagtgtaatgagtgtggtaagatgttcagtcaaaattcggcccttgtaattcataaggcaattcatactggagagaaaccttacaagtgtaatgaatgtggcaaggtttttaatcgcaaagcaaagcttgcatgtcatcatagacttcatactggagagaacgcttgcaagtgtaataaatgtggcgaggtttttaatcaacaagcacaccttgc…	chr19	19934554	TaaAGAGAgACCtTACAAgTGTGA	5	5' _XX_____X___X_____X_____ 3'	AtAgAacTCATACTGGAGAGAAACaT	5	3' _X_X_XX_________________X_ 5'	TRUE	clinvar2_19_19934554_ideal	0.338568	0.809945
chr19	53382716	53383065	349	clinvar2_19_19934554_ideal	chr19_53382716_53383065_349_clinvar2_19_19934554_ideal_820	clinvar2_19_19934554_ideal_F	TGGAGAGAAACCCTACAAATGTGA	59.65	clinvar2_19_19934554_ideal_R	AGGTTTCTCTCCAGTATGAAGTATCT	58.871	820	TaaAGAGAgACCtTACAAgTGTGAtaaatgtgacaaatttttcagacatcgttcataccttgcagttcacgggcgaactcatgctggagagaaaccttacaaatgtgaagaatgtgataaagctttcagattcaaatcaaaccttgaaagtcataggagaattcatactagagagaaaccttacaagtgtaatgagtgtggtaagatgttcagtcaaaattcggcccttgtaattcataaggcaattcatactggagagaaaccttacaagtgtaatgaatgtggcaaggtttttaatcgcaaagcaaagcttgcatgtcatcAtAgACTTCATACTGGAGAGAAcgCT	chr19	19934554	TaaAGAGAgACCtTACAAgTGTGA	5	5' _XX_____X___X_____X_____ 3'	AtAgACTTCATACTGGAGAGAAcgCT	4	3' _X_X__________________XX__ 5'	TRUE	clinvar2_19_19934554_ideal	0.42235	0.814365
chr19	53382716	53382981	265	clinvar2_19_19934554_ideal	chr19_53382716_53382981_265_clinvar2_19_19934554_ideal_840	clinvar2_19_19934554_ideal_F	TGGAGAGAAACCCTACAAATGTGA	59.65	clinvar2_19_19934554_ideal_R	AGGTTTCTCTCCAGTATGAAGTATCT	58.871	840	TaaAGAGAgACCtTACAAgTGTGAtaaatgtgacaaatttttcagacatcgttcataccttgcagttcacgggcgaactcatgctggagagaaaccttacaaatgtgaagaatgtgataaagctttcagattcaaatcaaaccttgaaagtcataggagaattcatactagagagaaaccttacaagtgtaatgagtgtggtaagatgttcagtcaaaattcggcccttgtaattcataAGgcAaTTCATACTGGAGAGAAACCT	chr19	19934554	TaaAGAGAgACCtTACAAgTGTGA	5	5' _XX_____X___X_____X_____ 3'	AGgcAaTTCATACTGGAGAGAAACCT	3	3' __XX_X____________________ 5'	TRUE	clinvar2_19_19934554_ideal	0.538868	0.78895
chr19	53382632	53383396	764	clinvar2_19_19934554_ideal	chr19_53382632_53383396_764_clinvar2_19_19934554_ideal_820	clinvar2_19_19934554_ideal_F	TGGAGAGAAACCCTACAAATGTGA	59.65	clinvar2_19_19934554_ideal_R	AGGTTTCTCTCCAGTATGAAGTATCT	58.871	820	caGAGgGAAACttTACAAATGTaAtgattgtcaccacgtcttcagtaatgctacaactattgcaaatcattggagaatccataataaagagagaccttacaagtgtgataaatgtgacaaatttttcagacatcgttcataccttgcagttcacgggcgaactcatgctggagagaaaccttacaaatgtgaagaatgtgataaagctttcagattcaaatcaaaccttgaaagtcataggagaattcatactagagagaaaccttacaagtgtaatgagtgtggtaagatgttcagtcaaaattcggcccttgtaattcataaggcaattcatactggagagaaaccttacaagtgtaatgaatgtggcaaggtttttaatcgcaaagcaaagcttgc…	chr19	19934554	caGAGgGAAACttTACAAATGTaA	6	5' XX___X_____XX_________X_ 3'	AtAgAaTTCATACTGGAGAGAAACCT	3	3' _X_X_X____________________ 5'	TRUE	clinvar2_19_19934554_ideal	0.160602	0.677901
chr19	53382632	53383317	685	clinvar2_19_19934554_ideal	chr19_53382632_53383317_685_clinvar2_19_19934554_ideal_780	clinvar2_19_19934554_ideal_F	TGGAGAGAAACCCTACAAATGTGA	59.65	clinvar2_19_19934554_ideal_R	AGGTTTCTCTCCAGTATGAAGTATCT	58.871	780	caGAGgGAAACttTACAAATGTaAtgattgtcaccacgtcttcagtaatgctacaactattgcaaatcattggagaatccataataaagagagaccttacaagtgtgataaatgtgacaaatttttcagacatcgttcataccttgcagttcacgggcgaactcatgctggagagaaaccttacaaatgtgaagaatgtgataaagctttcagattcaaatcaaaccttgaaagtcataggagaattcatactagagagaaaccttacaagtgtaatgagtgtggtaagatgttcagtcaaaattcggcccttgtaattcataaggcaattcatactggagagaaaccttacaagtgtaatgaatgtggcaaggtttttaatcgcaaagcaaagcttgc…	chr19	19934554	caGAGgGAAACttTACAAATGTaA	6	5' XX___X_____XX_________X_ 3'	AaAcAaTTCATACTGGAGAGAAACaa	5	3' _X_X_X__________________XX 5'	TRUE	clinvar2_19_19934554_ideal	0.189197	0.716022
chr19	53382632	53383233	601	clinvar2_19_19934554_ideal	chr19_53382632_53383233_601_clinvar2_19_19934554_ideal_800	clinvar2_19_19934554_ideal_F	TGGAGAGAAACCCTACAAATGTGA	59.65	clinvar2_19_19934554_ideal_R	AGGTTTCTCTCCAGTATGAAGTATCT	58.871	800	caGAGgGAAACttTACAAATGTaAtgattgtcaccacgtcttcagtaatgctacaactattgcaaatcattggagaatccataataaagagagaccttacaagtgtgataaatgtgacaaatttttcagacatcgttcataccttgcagttcacgggcgaactcatgctggagagaaaccttacaaatgtgaagaatgtgataaagctttcagattcaaatcaaaccttgaaagtcataggagaattcatactagagagaaaccttacaagtgtaatgagtgtggtaagatgttcagtcaaaattcggcccttgtaattcataaggcaattcatactggagagaaaccttacaagtgtaatgaatgtggcaaggtttttaatcgcaaagcaaagcttgc…	chr19	19934554	caGAGgGAAACttTACAAATGTaA	6	5' XX___X_____XX_________X_ 3'	AGAcAaTTCAcACTGGgGAGAAACCT	4	3' ___X_X____X_____X_________ 5'	TRUE	clinvar2_19_19934554_ideal	0.229617	0.762431
chr19	53382632	53383149	517	clinvar2_19_19934554_ideal	chr19_53382632_53383149_517_clinvar2_19_19934554_ideal_780	clinvar2_19_19934554_ideal_F	TGGAGAGAAACCCTACAAATGTGA	59.65	clinvar2_19_19934554_ideal_R	AGGTTTCTCTCCAGTATGAAGTATCT	58.871	780	caGAGgGAAACttTACAAATGTaAtgattgtcaccacgtcttcagtaatgctacaactattgcaaatcattggagaatccataataaagagagaccttacaagtgtgataaatgtgacaaatttttcagacatcgttcataccttgcagttcacgggcgaactcatgctggagagaaaccttacaaatgtgaagaatgtgataaagctttcagattcaaatcaaaccttgaaagtcataggagaattcatactagagagaaaccttacaagtgtaatgagtgtggtaagatgttcagtcaaaattcggcccttgtaattcataaggcaattcatactggagagaaaccttacaagtgtaatgaatgtggcaaggtttttaatcgcaaagcaaagcttgc…	chr19	19934554	caGAGgGAAACttTACAAATGTaA	6	5' XX___X_____XX_________X_ 3'	AtAgAacTCATACTGGAGAGAAACaT	5	3' _X_X_XX_________________X_ 5'	TRUE	clinvar2_19_19934554_ideal	0.277369	0.792265
chr19	53382632	53383065	433	clinvar2_19_19934554_ideal	chr19_53382632_53383065_433_clinvar2_19_19934554_ideal_800	clinvar2_19_19934554_ideal_F	TGGAGAGAAACCCTACAAATGTGA	59.65	clinvar2_19_19934554_ideal_R	AGGTTTCTCTCCAGTATGAAGTATCT	58.871	800	caGAGgGAAACttTACAAATGTaAtgattgtcaccacgtcttcagtaatgctacaactattgcaaatcattggagaatccataataaagagagaccttacaagtgtgataaatgtgacaaatttttcagacatcgttcataccttgcagttcacgggcgaactcatgctggagagaaaccttacaaatgtgaagaatgtgataaagctttcagattcaaatcaaaccttgaaagtcataggagaattcatactagagagaaaccttacaagtgtaatgagtgtggtaagatgttcagtcaaaattcggcccttgtaattcataaggcaattcatactggagagaaaccttacaagtgtaatgaatgtggcaaggtttttaatcgcaaagcaaagcttgc…	chr19	19934554	caGAGgGAAACttTACAAATGTaA	6	5' XX___X_____XX_________X_ 3'	AtAgACTTCATACTGGAGAGAAcgCT	4	3' _X_X__________________XX__ 5'	TRUE	clinvar2_19_19934554_ideal	0.337644	0.807735
chr19	53382632	53382981	349	clinvar2_19_19934554_ideal	chr19_53382632_53382981_349_clinvar2_19_19934554_ideal_820	clinvar2_19_19934554_ideal_F	TGGAGAGAAACCCTACAAATGTGA	59.65	clinvar2_19_19934554_ideal_R	AGGTTTCTCTCCAGTATGAAGTATCT	58.871	820	caGAGgGAAACttTACAAATGTaAtgattgtcaccacgtcttcagtaatgctacaactattgcaaatcattggagaatccataataaagagagaccttacaagtgtgataaatgtgacaaatttttcagacatcgttcataccttgcagttcacgggcgaactcatgctggagagaaaccttacaaatgtgaagaatgtgataaagctttcagattcaaatcaaaccttgaaagtcataggagaattcatactagagagaaaccttacaagtgtaatgagtgtggtaagatgttcagtcaaaattcggcccttgtaattcataAGgcAaTTCATACTGGAGAGAAACCT	chr19	19934554	caGAGgGAAACttTACAAATGTaA	6	5' XX___X_____XX_________X_ 3'	AGgcAaTTCATACTGGAGAGAAACCT	3	3' __XX_X____________________ 5'	TRUE	clinvar2_19_19934554_ideal	0.421203	0.812155
chr19	53382384	53383149	765	clinvar2_19_19934554_ideal	chr19_53382384_53383149_765_clinvar2_19_19934554_ideal_840	clinvar2_19_19934554_ideal_F	TGGAGAGAAACCCTACAAATGTGA	59.65	clinvar2_19_19934554_ideal_R	AGGTTTCTCTCCAGTATGAAGTATCT	58.871	840	TGGAGAGAAACCgTACAAgTGTaAtgagtgtggcaagaccttcagtcagaagtcatgccttacacgccatcatagacttcatactggaaataaatcttataagtgtaatgagtgtggcaagaccttcagtaaggagttaacacatgccatcatagacgtcatactggagagaaaccttagaagtgcaatgagtgtggcaaaacctttcataggcagtcagcgcttatttaccatcaagcaatccatggcagagggaaactttacaaatgtaatgattgtcaccacgtcttcagtaatgctacaactattgcaaatcattggagaatccataataaagagagaccttacaagtgtgataaatgtgacaaatttttcagacatcgttcataccttgcagtt…	chr19	19934554	TGGAGAGAAACCgTACAAgTGTaA	3	5' ____________X_____X___X_ 3'	AtAgAacTCATACTGGAGAGAAACaT	5	3' _X_X_XX_________________X_ 5'	TRUE	clinvar2_19_19934554_ideal	0.160261	0.677348
chr19	53382384	53383065	681	clinvar2_19_19934554_ideal	chr19_53382384_53383065_681_clinvar2_19_19934554_ideal_860	clinvar2_19_19934554_ideal_F	TGGAGAGAAACCCTACAAATGTGA	59.65	clinvar2_19_19934554_ideal_R	AGGTTTCTCTCCAGTATGAAGTATCT	58.871	860	TGGAGAGAAACCgTACAAgTGTaAtgagtgtggcaagaccttcagtcagaagtcatgccttacacgccatcatagacttcatactggaaataaatcttataagtgtaatgagtgtggcaagaccttcagtaaggagttaacacatgccatcatagacgtcatactggagagaaaccttagaagtgcaatgagtgtggcaaaacctttcataggcagtcagcgcttatttaccatcaagcaatccatggcagagggaaactttacaaatgtaatgattgtcaccacgtcttcagtaatgctacaactattgcaaatcattggagaatccataataaagagagaccttacaagtgtgataaatgtgacaaatttttcagacatcgttcataccttgcagtt…	chr19	19934554	TGGAGAGAAACCgTACAAgTGTaA	3	5' ____________X_____X___X_ 3'	AtAgACTTCATACTGGAGAGAAcgCT	4	3' _X_X__________________XX__ 5'	TRUE	clinvar2_19_19934554_ideal	0.192364	0.723757
chr19	53382384	53382981	597	clinvar2_19_19934554_ideal	chr19_53382384_53382981_597_clinvar2_19_19934554_ideal_880	clinvar2_19_19934554_ideal_F	TGGAGAGAAACCCTACAAATGTGA	59.65	clinvar2_19_19934554_ideal_R	AGGTTTCTCTCCAGTATGAAGTATCT	58.871	880	TGGAGAGAAACCgTACAAgTGTaAtgagtgtggcaagaccttcagtcagaagtcatgccttacacgccatcatagacttcatactggaaataaatcttataagtgtaatgagtgtggcaagaccttcagtaaggagttaacacatgccatcatagacgtcatactggagagaaaccttagaagtgcaatgagtgtggcaaaacctttcataggcagtcagcgcttatttaccatcaagcaatccatggcagagggaaactttacaaatgtaatgattgtcaccacgtcttcagtaatgctacaactattgcaaatcattggagaatccataataaagagagaccttacaagtgtgataaatgtgacaaatttttcagacatcgttcataccttgcagtt…	chr19	19934554	TGGAGAGAAACCgTACAAgTGTaA	3	5' ____________X_____X___X_ 3'	AGgcAaTTCATACTGGAGAGAAACCT	3	3' __XX_X____________________ 5'	TRUE	clinvar2_19_19934554_ideal	0.233501	0.770166
chr19	53382384	53382561	177	clinvar2_19_19934554_ideal	chr19_53382384_53382561_177_clinvar2_19_19934554_ideal_880	clinvar2_19_19934554_ideal_F	TGGAGAGAAACCCTACAAATGTGA	59.65	clinvar2_19_19934554_ideal_R	AGGTTTCTCTCCAGTATGAAGTATCT	58.871	880	TGGAGAGAAACCgTACAAgTGTaAtgagtgtggcaagaccttcagtcagaagtcatgccttacacgccatcatagacttcatactggaaataaatcttataagtgtaatgagtgtggcaagaccttcagtaaggagttaacacatgccatcAtAgACgTCATACTGGAGAGAAACCT	chr19	19934554	TGGAGAGAAACCgTACAAgTGTaA	3	5' ____________X_____X___X_ 3'	AtAgACgTCATACTGGAGAGAAACCT	3	3' _X_X__X___________________ 5'	TRUE	clinvar2_19_19934554_ideal	0.744633	0.728177
chr19	53382384	53382481	97	clinvar2_19_19934554_ideal	chr19_53382384_53382481_97_clinvar2_19_19934554_ideal_840	clinvar2_19_19934554_ideal_F	TGGAGAGAAACCCTACAAATGTGA	59.65	clinvar2_19_19934554_ideal_R	AGGTTTCTCTCCAGTATGAAGTATCT	58.871	840	TGGAGAGAAACCgTACAAgTGTaAtgagtgtggcaagaccttcagtcagaagtcatgccttacacgccatcAtAgACTTCATACTGGAaAtAAAtCT	chr19	19934554	TGGAGAGAAACCgTACAAgTGTaA	3	5' ____________X_____X___X_ 3'	AtAgACTTCATACTGGAaAtAAAtCT	5	3' _X_X_____________X_X___X__ 5'	TRUE	clinvar2_19_19934554_ideal	0.828866	0.444199
chr19	53382300	53383065	765	clinvar2_19_19934554_ideal	chr19_53382300_53383065_765_clinvar2_19_19934554_ideal_900	clinvar2_19_19934554_ideal_F	TGGAGAGAAACCCTACAAATGTGA	59.65	clinvar2_19_19934554_ideal_R	AGGTTTCTCTCCAGTATGAAGTATCT	58.871	900	TGGAGAGAAACCtTACAAATGTGAagaatgtgatgaaactttcagatacaaatcaaatcttgaaagacataggagaattcataatggagagaaaccgtacaagtgtaatgagtgtggcaagaccttcagtcagaagtcatgccttacacgccatcatagacttcatactggaaataaatcttataagtgtaatgagtgtggcaagaccttcagtaaggagttaacacatgccatcatagacgtcatactggagagaaaccttagaagtgcaatgagtgtggcaaaacctttcataggcagtcagcgcttatttaccatcaagcaatccatggcagagggaaactttacaaatgtaatgattgtcaccacgtcttcagtaatgctacaactattgcaaat…	chr19	19934554	TGGAGAGAAACCtTACAAATGTGA	1	5' ____________X___________ 3'	AtAgACTTCATACTGGAGAGAAcgCT	4	3' _X_X__________________XX__ 5'	TRUE	clinvar2_19_19934554_ideal	0.160261	0.677348
chr19	53382300	53382981	681	clinvar2_19_19934554_ideal	chr19_53382300_53382981_681_clinvar2_19_19934554_ideal_920	clinvar2_19_19934554_ideal_F	TGGAGAGAAACCCTACAAATGTGA	59.65	clinvar2_19_19934554_ideal_R	AGGTTTCTCTCCAGTATGAAGTATCT	58.871	920	TGGAGAGAAACCtTACAAATGTGAagaatgtgatgaaactttcagatacaaatcaaatcttgaaagacataggagaattcataatggagagaaaccgtacaagtgtaatgagtgtggcaagaccttcagtcagaagtcatgccttacacgccatcatagacttcatactggaaataaatcttataagtgtaatgagtgtggcaagaccttcagtaaggagttaacacatgccatcatagacgtcatactggagagaaaccttagaagtgcaatgagtgtggcaaaacctttcataggcagtcagcgcttatttaccatcaagcaatccatggcagagggaaactttacaaatgtaatgattgtcaccacgtcttcagtaatgctacaactattgcaaat…	chr19	19934554	TGGAGAGAAACCtTACAAATGTGA	1	5' ____________X___________ 3'	AGgcAaTTCATACTGGAGAGAAACCT	3	3' __XX_X____________________ 5'	TRUE	clinvar2_19_19934554_ideal	0.192364	0.723757
chr19	53382300	53382561	261	clinvar2_19_19934554_ideal	chr19_53382300_53382561_261_clinvar2_19_19934554_ideal_920	clinvar2_19_19934554_ideal_F	TGGAGAGAAACCCTACAAATGTGA	59.65	clinvar2_19_19934554_ideal_R	AGGTTTCTCTCCAGTATGAAGTATCT	58.871	920	TGGAGAGAAACCtTACAAATGTGAagaatgtgatgaaactttcagatacaaatcaaatcttgaaagacataggagaattcataatggagagaaaccgtacaagtgtaatgagtgtggcaagaccttcagtcagaagtcatgccttacacgccatcatagacttcatactggaaataaatcttataagtgtaatgagtgtggcaagaccttcagtaaggagttaacacatgccatcAtAgACgTCATACTGGAGAGAAACCT	chr19	19934554	TGGAGAGAAACCtTACAAATGTGA	1	5' ____________X___________ 3'	AtAgACgTCATACTGGAGAGAAACCT	3	3' _X_X__X___________________ 5'	TRUE	clinvar2_19_19934554_ideal	0.567816	0.818785
chr19	53382300	53382481	181	clinvar2_19_19934554_ideal	chr19_53382300_53382481_181_clinvar2_19_19934554_ideal_880	clinvar2_19_19934554_ideal_F	TGGAGAGAAACCCTACAAATGTGA	59.65	clinvar2_19_19934554_ideal_R	AGGTTTCTCTCCAGTATGAAGTATCT	58.871	880	TGGAGAGAAACCtTACAAATGTGAagaatgtgatgaaactttcagatacaaatcaaatcttgaaagacataggagaattcataatggagagaaaccgtacaagtgtaatgagtgtggcaagaccttcagtcagaagtcatgccttacacgccatcAtAgACTTCATACTGGAaAtAAAtCT	chr19	19934554	TGGAGAGAAACCtTACAAATGTGA	1	5' ____________X___________ 3'	AtAgACTTCATACTGGAaAtAAAtCT	5	3' _X_X_____________X_X___X__ 5'	TRUE	clinvar2_19_19934554_ideal	0.781215	0.781215
chr19	53382216	53382981	765	clinvar2_19_19934554_ideal	chr19_53382216_53382981_765_clinvar2_19_19934554_ideal_840	clinvar2_19_19934554_ideal_F	TGGAGAGAAACCCTACAAATGTGA	59.65	clinvar2_19_19934554_ideal_R	AGGTTTCTCTCCAGTATGAAGTATCT	58.871	840	TGGtGAGAAACCtTACAggTGTaAtaggtgtggcaagaccttcagtcatacatcatcccttacatgccatcatagacttcatactggagagaaaccttacaaatgtgaagaatgtgatgaaactttcagatacaaatcaaatcttgaaagacataggagaattcataatggagagaaaccgtacaagtgtaatgagtgtggcaagaccttcagtcagaagtcatgccttacacgccatcatagacttcatactggaaataaatcttataagtgtaatgagtgtggcaagaccttcagtaaggagttaacacatgccatcatagacgtcatactggagagaaaccttagaagtgcaatgagtgtggcaaaacctttcataggcagtcagcgcttatttac…	chr19	19934554	TGGtGAGAAACCtTACAggTGTaA	5	5' ___X________X____XX___X_ 3'	AGgcAaTTCATACTGGAGAGAAACCT	3	3' __XX_X____________________ 5'	TRUE	clinvar2_19_19934554_ideal	0.160261	0.677348
chr19	53382216	53382561	345	clinvar2_19_19934554_ideal	chr19_53382216_53382561_345_clinvar2_19_19934554_ideal_840	clinvar2_19_19934554_ideal_F	TGGAGAGAAACCCTACAAATGTGA	59.65	clinvar2_19_19934554_ideal_R	AGGTTTCTCTCCAGTATGAAGTATCT	58.871	840	TGGtGAGAAACCtTACAggTGTaAtaggtgtggcaagaccttcagtcatacatcatcccttacatgccatcatagacttcatactggagagaaaccttacaaatgtgaagaatgtgatgaaactttcagatacaaatcaaatcttgaaagacataggagaattcataatggagagaaaccgtacaagtgtaatgagtgtggcaagaccttcagtcagaagtcatgccttacacgccatcatagacttcatactggaaataaatcttataagtgtaatgagtgtggcaagaccttcagtaaggagttaacacatgccatcAtAgACgTCATACTGGAGAGAAACCT	chr19	19934554	TGGtGAGAAACCtTACAggTGTaA	5	5' ___X________X____XX___X_ 3'	AtAgACgTCATACTGGAGAGAAACCT	3	3' _X_X__X___________________ 5'	TRUE	clinvar2_19_19934554_ideal	0.429565	0.818785
chr19	53382216	53382481	265	clinvar2_19_19934554_ideal	chr19_53382216_53382481_265_clinvar2_19_19934554_ideal_800	clinvar2_19_19934554_ideal_F	TGGAGAGAAACCCTACAAATGTGA	59.65	clinvar2_19_19934554_ideal_R	AGGTTTCTCTCCAGTATGAAGTATCT	58.871	800	TGGtGAGAAACCtTACAggTGTaAtaggtgtggcaagaccttcagtcatacatcatcccttacatgccatcatagacttcatactggagagaaaccttacaaatgtgaagaatgtgatgaaactttcagatacaaatcaaatcttgaaagacataggagaattcataatggagagaaaccgtacaagtgtaatgagtgtggcaagaccttcagtcagaagtcatgccttacacgccatcAtAgACTTCATACTGGAaAtAAAtCT	chr19	19934554	TGGtGAGAAACCtTACAggTGTaA	5	5' ___X________X____XX___X_ 3'	AtAgACTTCATACTGGAaAtAAAtCT	5	3' _X_X_____________X_X___X__ 5'	TRUE	clinvar2_19_19934554_ideal	0.538113	0.787845
chr19	53382216	53382313	97	clinvar2_19_19934554_ideal	chr19_53382216_53382313_97_clinvar2_19_19934554_ideal_860	clinvar2_19_19934554_ideal_F	TGGAGAGAAACCCTACAAATGTGA	59.65	clinvar2_19_19934554_ideal_R	AGGTTTCTCTCCAGTATGAAGTATCT	58.871	860	TGGtGAGAAACCtTACAggTGTaAtaggtgtggcaagaccttcagtcatacatcatcccttacatgccatcAtAgACTTCATACTGGAGAGAAACCT	chr19	19934554	TGGtGAGAAACCtTACAggTGTaA	5	5' ___X________X____XX___X_ 3'	AtAgACTTCATACTGGAGAGAAACCT	2	3' _X_X______________________ 5'	TRUE	clinvar2_19_19934554_ideal	0.818557	0.438674
chr19	53382132	53382561	429	clinvar2_19_19934554_ideal	chr19_53382132_53382561_429_clinvar2_19_19934554_ideal_920	clinvar2_19_19934554_ideal_F	TGGAGAGAAACCCTACAAATGTGA	59.65	clinvar2_19_19934554_ideal_R	AGGTTTCTCTCCAGTATGAAGTATCT	58.871	920	TGGAGAGAAACCtTACAAATGTGAagaatgtgatgaagctttcagtttcaaatcaaaccttgaaagacataggagaattcacactggtgagaaaccttacaggtgtaataggtgtggcaagaccttcagtcatacatcatcccttacatgccatcatagacttcatactggagagaaaccttacaaatgtgaagaatgtgatgaaactttcagatacaaatcaaatcttgaaagacataggagaattcataatggagagaaaccgtacaagtgtaatgagtgtggcaagaccttcagtcagaagtcatgccttacacgccatcatagacttcatactggaaataaatcttataagtgtaatgagtgtggcaagaccttcagtaaggagttaacacatgc…	chr19	19934554	TGGAGAGAAACCtTACAAATGTGA	1	5' ____________X___________ 3'	AtAgACgTCATACTGGAGAGAAACCT	3	3' _X_X__X___________________ 5'	TRUE	clinvar2_19_19934554_ideal	0.351981	0.834254
chr19	53382132	53382481	349	clinvar2_19_19934554_ideal	chr19_53382132_53382481_349_clinvar2_19_19934554_ideal_880	clinvar2_19_19934554_ideal_F	TGGAGAGAAACCCTACAAATGTGA	59.65	clinvar2_19_19934554_ideal_R	AGGTTTCTCTCCAGTATGAAGTATCT	58.871	880	TGGAGAGAAACCtTACAAATGTGAagaatgtgatgaagctttcagtttcaaatcaaaccttgaaagacataggagaattcacactggtgagaaaccttacaggtgtaataggtgtggcaagaccttcagtcatacatcatcccttacatgccatcatagacttcatactggagagaaaccttacaaatgtgaagaatgtgatgaaactttcagatacaaatcaaatcttgaaagacataggagaattcataatggagagaaaccgtacaagtgtaatgagtgtggcaagaccttcagtcagaagtcatgccttacacgccatcAtAgACTTCATACTGGAaAtAAAtCT	chr19	19934554	TGGAGAGAAACCtTACAAATGTGA	1	5' ____________X___________ 3'	AtAgACTTCATACTGGAaAtAAAtCT	5	3' _X_X_____________X_X___X__ 5'	TRUE	clinvar2_19_19934554_ideal	0.43553	0.839779
chr19	53382132	53382313	181	clinvar2_19_19934554_ideal	chr19_53382132_53382313_181_clinvar2_19_19934554_ideal_940	clinvar2_19_19934554_ideal_F	TGGAGAGAAACCCTACAAATGTGA	59.65	clinvar2_19_19934554_ideal_R	AGGTTTCTCTCCAGTATGAAGTATCT	58.871	940	TGGAGAGAAACCtTACAAATGTGAagaatgtgatgaagctttcagtttcaaatcaaaccttgaaagacataggagaattcacactggtgagaaaccttacaggtgtaataggtgtggcaagaccttcagtcatacatcatcccttacatgccatcAtAgACTTCATACTGGAGAGAAACCT	chr19	19934554	TGGAGAGAAACCtTACAAATGTGA	1	5' ____________X___________ 3'	AtAgACTTCATACTGGAGAGAAACCT	2	3' _X_X______________________ 5'	TRUE	clinvar2_19_19934554_ideal	0.8	0.8
chr19	53381880	53382561	681	clinvar2_19_19934554_ideal	chr19_53381880_53382561_681_clinvar2_19_19934554_ideal_880	clinvar2_19_19934554_ideal_F	TGGAGAGAAACCCTACAAATGTGA	59.65	clinvar2_19_19934554_ideal_R	AGGTTTCTCTCCAGTATGAAGTATCT	58.871	880	TGGAGAGAAACtgTACAAATGTaAtgagtgtggcaagaccttcagtcaggagttatcccttacctgccattgtagacttcatagtggagagaaaccttgcaagtgtggagaatgtgacaaggcttacagtttcaaataaaatcttgaaatacgtcagaaaattcatactggagagaaatgttataagtgtaatgattgtggcaagatcttcagtcatacgtcatccattgtataccatcataaatttcatagtggagagaaaccttacaaatgtgaagaatgtgatgaagctttcagtttcaaatcaaaccttgaaagacataggagaattcacactggtgagaaaccttacaggtgtaataggtgtggcaagaccttcagtcatacatcatcccttac…	chr19	19934554	TGGAGAGAAACtgTACAAATGTaA	3	5' ___________XX_________X_ 3'	AtAgACgTCATACTGGAGAGAAACCT	3	3' _X_X__X___________________ 5'	TRUE	clinvar2_19_19934554_ideal	0.192364	0.723757
chr19	53381880	53382481	601	clinvar2_19_19934554_ideal	chr19_53381880_53382481_601_clinvar2_19_19934554_ideal_840	clinvar2_19_19934554_ideal_F	TGGAGAGAAACCCTACAAATGTGA	59.65	clinvar2_19_19934554_ideal_R	AGGTTTCTCTCCAGTATGAAGTATCT	58.871	840	TGGAGAGAAACtgTACAAATGTaAtgagtgtggcaagaccttcagtcaggagttatcccttacctgccattgtagacttcatagtggagagaaaccttgcaagtgtggagaatgtgacaaggcttacagtttcaaataaaatcttgaaatacgtcagaaaattcatactggagagaaatgttataagtgtaatgattgtggcaagatcttcagtcatacgtcatccattgtataccatcataaatttcatagtggagagaaaccttacaaatgtgaagaatgtgatgaagctttcagtttcaaatcaaaccttgaaagacataggagaattcacactggtgagaaaccttacaggtgtaataggtgtggcaagaccttcagtcatacatcatcccttac…	chr19	19934554	TGGAGAGAAACtgTACAAATGTaA	3	5' ___________XX_________X_ 3'	AtAgACTTCATACTGGAaAtAAAtCT	5	3' _X_X_____________X_X___X__ 5'	TRUE	clinvar2_19_19934554_ideal	0.227953	0.756906
chr19	53381880	53382313	433	clinvar2_19_19934554_ideal	chr19_53381880_53382313_433_clinvar2_19_19934554_ideal_900	clinvar2_19_19934554_ideal_F	TGGAGAGAAACCCTACAAATGTGA	59.65	clinvar2_19_19934554_ideal_R	AGGTTTCTCTCCAGTATGAAGTATCT	58.871	900	TGGAGAGAAACtgTACAAATGTaAtgagtgtggcaagaccttcagtcaggagttatcccttacctgccattgtagacttcatagtggagagaaaccttgcaagtgtggagaatgtgacaaggcttacagtttcaaataaaatcttgaaatacgtcagaaaattcatactggagagaaatgttataagtgtaatgattgtggcaagatcttcagtcatacgtcatccattgtataccatcataaatttcatagtggagagaaaccttacaaatgtgaagaatgtgatgaagctttcagtttcaaatcaaaccttgaaagacataggagaattcacactggtgagaaaccttacaggtgtaataggtgtggcaagaccttcagtcatacatcatcccttac…	chr19	19934554	TGGAGAGAAACtgTACAAATGTaA	3	5' ___________XX_________X_ 3'	AtAgACTTCATACTGGAGAGAAACCT	2	3' _X_X______________________ 5'	TRUE	clinvar2_19_19934554_ideal	0.345497	0.826519
chr19	53381880	53382145	265	clinvar2_19_19934554_ideal	chr19_53381880_53382145_265_clinvar2_19_19934554_ideal_860	clinvar2_19_19934554_ideal_F	TGGAGAGAAACCCTACAAATGTGA	59.65	clinvar2_19_19934554_ideal_R	AGGTTTCTCTCCAGTATGAAGTATCT	58.871	860	TGGAGAGAAACtgTACAAATGTaAtgagtgtggcaagaccttcagtcaggagttatcccttacctgccattgtagacttcatagtggagagaaaccttgcaagtgtggagaatgtgacaaggcttacagtttcaaataaaatcttgaaatacgtcagaaaattcatactggagagaaatgttataagtgtaatgattgtggcaagatcttcagtcatacgtcatccattgtataccatcAtAaAtTTCATAgTGGAGAGAAACCT	chr19	19934554	TGGAGAGAAACtgTACAAATGTaA	3	5' ___________XX_________X_ 3'	AtAaAtTTCATAgTGGAGAGAAACCT	4	3' _X_X_X______X_____________ 5'	TRUE	clinvar2_19_19934554_ideal	0.54566	0.798895
chr19	53381880	53382061	181	clinvar2_19_19934554_ideal	chr19_53381880_53382061_181_clinvar2_19_19934554_ideal_860	clinvar2_19_19934554_ideal_F	TGGAGAGAAACCCTACAAATGTGA	59.65	clinvar2_19_19934554_ideal_R	AGGTTTCTCTCCAGTATGAAGTATCT	58.871	860	TGGAGAGAAACtgTACAAATGTaAtgagtgtggcaagaccttcagtcaggagttatcccttacctgccattgtagacttcatagtggagagaaaccttgcaagtgtggagaatgtgacaaggcttacagtttcaaataaaatcttgaaatacgtcAGAaAaTTCATACTGGAGAGAAAtgT	chr19	19934554	TGGAGAGAAACtgTACAAATGTaA	3	5' ___________XX_________X_ 3'	AGAaAaTTCATACTGGAGAGAAAtgT	4	3' ___X_X_________________XX_ 5'	TRUE	clinvar2_19_19934554_ideal	0.735912	0.735912
chr19	53381796	53382561	765	clinvar2_19_19934554_ideal	chr19_53381796_53382561_765_clinvar2_19_19934554_ideal_900	clinvar2_19_19934554_ideal_F	TGGAGAGAAACCCTACAAATGTGA	59.65	clinvar2_19_19934554_ideal_R	AGGTTTCTCTCCAGTATGAAGTATCT	58.871	900	TGGAGAGAAACCtTACAAgTGTGAagaatgtgatgaagctttccgtttcaaatcaagtcttgaaagacataggagaattcataatggagagaaactgtacaaatgtaatgagtgtggcaagaccttcagtcaggagttatcccttacctgccattgtagacttcatagtggagagaaaccttgcaagtgtggagaatgtgacaaggcttacagtttcaaataaaatcttgaaatacgtcagaaaattcatactggagagaaatgttataagtgtaatgattgtggcaagatcttcagtcatacgtcatccattgtataccatcataaatttcatagtggagagaaaccttacaaatgtgaagaatgtgatgaagctttcagtttcaaatcaaaccttga…	chr19	19934554	TGGAGAGAAACCtTACAAgTGTGA	2	5' ____________X_____X_____ 3'	AtAgACgTCATACTGGAGAGAAACCT	3	3' _X_X__X___________________ 5'	TRUE	clinvar2_19_19934554_ideal	0.160261	0.677348
chr19	53381796	53382481	685	clinvar2_19_19934554_ideal	chr19_53381796_53382481_685_clinvar2_19_19934554_ideal_860	clinvar2_19_19934554_ideal_F	TGGAGAGAAACCCTACAAATGTGA	59.65	clinvar2_19_19934554_ideal_R	AGGTTTCTCTCCAGTATGAAGTATCT	58.871	860	TGGAGAGAAACCtTACAAgTGTGAagaatgtgatgaagctttccgtttcaaatcaagtcttgaaagacataggagaattcataatggagagaaactgtacaaatgtaatgagtgtggcaagaccttcagtcaggagttatcccttacctgccattgtagacttcatagtggagagaaaccttgcaagtgtggagaatgtgacaaggcttacagtttcaaataaaatcttgaaatacgtcagaaaattcatactggagagaaatgttataagtgtaatgattgtggcaagatcttcagtcatacgtcatccattgtataccatcataaatttcatagtggagagaaaccttacaaatgtgaagaatgtgatgaagctttcagtttcaaatcaaaccttga…	chr19	19934554	TGGAGAGAAACCtTACAAgTGTGA	2	5' ____________X_____X_____ 3'	AtAgACTTCATACTGGAaAtAAAtCT	5	3' _X_X_____________X_X___X__ 5'	TRUE	clinvar2_19_19934554_ideal	0.189197	0.716022
chr19	53381796	53382313	517	clinvar2_19_19934554_ideal	chr19_53381796_53382313_517_clinvar2_19_19934554_ideal_920	clinvar2_19_19934554_ideal_F	TGGAGAGAAACCCTACAAATGTGA	59.65	clinvar2_19_19934554_ideal_R	AGGTTTCTCTCCAGTATGAAGTATCT	58.871	920	TGGAGAGAAACCtTACAAgTGTGAagaatgtgatgaagctttccgtttcaaatcaagtcttgaaagacataggagaattcataatggagagaaactgtacaaatgtaatgagtgtggcaagaccttcagtcaggagttatcccttacctgccattgtagacttcatagtggagagaaaccttgcaagtgtggagaatgtgacaaggcttacagtttcaaataaaatcttgaaatacgtcagaaaattcatactggagagaaatgttataagtgtaatgattgtggcaagatcttcagtcatacgtcatccattgtataccatcataaatttcatagtggagagaaaccttacaaatgtgaagaatgtgatgaagctttcagtttcaaatcaaaccttga…	chr19	19934554	TGGAGAGAAACCtTACAAgTGTGA	2	5' ____________X_____X_____ 3'	AtAgACTTCATACTGGAGAGAAACCT	2	3' _X_X______________________ 5'	TRUE	clinvar2_19_19934554_ideal	0.281238	0.803315
chr19	53381796	53382145	349	clinvar2_19_19934554_ideal	chr19_53381796_53382145_349_clinvar2_19_19934554_ideal_880	clinvar2_19_19934554_ideal_F	TGGAGAGAAACCCTACAAATGTGA	59.65	clinvar2_19_19934554_ideal_R	AGGTTTCTCTCCAGTATGAAGTATCT	58.871	880	TGGAGAGAAACCtTACAAgTGTGAagaatgtgatgaagctttccgtttcaaatcaagtcttgaaagacataggagaattcataatggagagaaactgtacaaatgtaatgagtgtggcaagaccttcagtcaggagttatcccttacctgccattgtagacttcatagtggagagaaaccttgcaagtgtggagaatgtgacaaggcttacagtttcaaataaaatcttgaaatacgtcagaaaattcatactggagagaaatgttataagtgtaatgattgtggcaagatcttcagtcatacgtcatccattgtataccatcAtAaAtTTCATAgTGGAGAGAAACCT	chr19	19934554	TGGAGAGAAACCtTACAAgTGTGA	2	5' ____________X_____X_____ 3'	AtAaAtTTCATAgTGGAGAGAAACCT	4	3' _X_X_X______X_____________ 5'	TRUE	clinvar2_19_19934554_ideal	0.417765	0.805525
chr19	53381796	53382061	265	clinvar2_19_19934554_ideal	chr19_53381796_53382061_265_clinvar2_19_19934554_ideal_880	clinvar2_19_19934554_ideal_F	TGGAGAGAAACCCTACAAATGTGA	59.65	clinvar2_19_19934554_ideal_R	AGGTTTCTCTCCAGTATGAAGTATCT	58.871	880	TGGAGAGAAACCtTACAAgTGTGAagaatgtgatgaagctttccgtttcaaatcaagtcttgaaagacataggagaattcataatggagagaaactgtacaaatgtaatgagtgtggcaagaccttcagtcaggagttatcccttacctgccattgtagacttcatagtggagagaaaccttgcaagtgtggagaatgtgacaaggcttacagtttcaaataaaatcttgaaatacgtcAGAaAaTTCATACTGGAGAGAAAtgT	chr19	19934554	TGGAGAGAAACCtTACAAgTGTGA	2	5' ____________X_____X_____ 3'	AGAaAaTTCATACTGGAGAGAAAtgT	4	3' ___X_X_________________XX_ 5'	TRUE	clinvar2_19_19934554_ideal	0.546415	0.8
chr19	53381712	53382481	769	clinvar2_19_19934554_ideal	chr19_53381712_53382481_769_clinvar2_19_19934554_ideal_840	clinvar2_19_19934554_ideal_F	TGGAGAGAAACCCTACAAATGTGA	59.65	clinvar2_19_19934554_ideal_R	AGGTTTCTCTCCAGTATGAAGTATCT	58.871	840	TGGAGAGAAACCaTACAAgTGTaAtgattgtggcaagaccttcagtcatatgtcaacccttacatgccatcgtagacttcatactggagagaaaccttacaagtgtgaagaatgtgatgaagctttccgtttcaaatcaagtcttgaaagacataggagaattcataatggagagaaactgtacaaatgtaatgagtgtggcaagaccttcagtcaggagttatcccttacctgccattgtagacttcatagtggagagaaaccttgcaagtgtggagaatgtgacaaggcttacagtttcaaataaaatcttgaaatacgtcagaaaattcatactggagagaaatgttataagtgtaatgattgtggcaagatcttcagtcatacgtcatccattgt…	chr19	19934554	TGGAGAGAAACCaTACAAgTGTaA	3	5' ____________X_____X___X_ 3'	AtAgACTTCATACTGGAaAtAAAtCT	5	3' _X_X_____________X_X___X__ 5'	TRUE	clinvar2_19_19934554_ideal	0.158908	0.675138
chr19	53381712	53382313	601	clinvar2_19_19934554_ideal	chr19_53381712_53382313_601_clinvar2_19_19934554_ideal_900	clinvar2_19_19934554_ideal_F	TGGAGAGAAACCCTACAAATGTGA	59.65	clinvar2_19_19934554_ideal_R	AGGTTTCTCTCCAGTATGAAGTATCT	58.871	900	TGGAGAGAAACCaTACAAgTGTaAtgattgtggcaagaccttcagtcatatgtcaacccttacatgccatcgtagacttcatactggagagaaaccttacaagtgtgaagaatgtgatgaagctttccgtttcaaatcaagtcttgaaagacataggagaattcataatggagagaaactgtacaaatgtaatgagtgtggcaagaccttcagtcaggagttatcccttacctgccattgtagacttcatagtggagagaaaccttgcaagtgtggagaatgtgacaaggcttacagtttcaaataaaatcttgaaatacgtcagaaaattcatactggagagaaatgttataagtgtaatgattgtggcaagatcttcagtcatacgtcatccattgt…	chr19	19934554	TGGAGAGAAACCaTACAAgTGTaA	3	5' ____________X_____X___X_ 3'	AtAgACTTCATACTGGAGAGAAACCT	2	3' _X_X______________________ 5'	TRUE	clinvar2_19_19934554_ideal	0.229617	0.762431
chr19	53381712	53382145	433	clinvar2_19_19934554_ideal	chr19_53381712_53382145_433_clinvar2_19_19934554_ideal_860	clinvar2_19_19934554_ideal_F	TGGAGAGAAACCCTACAAATGTGA	59.65	clinvar2_19_19934554_ideal_R	AGGTTTCTCTCCAGTATGAAGTATCT	58.871	860	TGGAGAGAAACCaTACAAgTGTaAtgattgtggcaagaccttcagtcatatgtcaacccttacatgccatcgtagacttcatactggagagaaaccttacaagtgtgaagaatgtgatgaagctttccgtttcaaatcaagtcttgaaagacataggagaattcataatggagagaaactgtacaaatgtaatgagtgtggcaagaccttcagtcaggagttatcccttacctgccattgtagacttcatagtggagagaaaccttgcaagtgtggagaatgtgacaaggcttacagtttcaaataaaatcttgaaatacgtcagaaaattcatactggagagaaatgttataagtgtaatgattgtggcaagatcttcagtcatacgtcatccattgt…	chr19	19934554	TGGAGAGAAACCaTACAAgTGTaA	3	5' ____________X_____X___X_ 3'	AtAaAtTTCATAgTGGAGAGAAACCT	4	3' _X_X_X______X_____________ 5'	TRUE	clinvar2_19_19934554_ideal	0.338568	0.809945
chr19	53381712	53382061	349	clinvar2_19_19934554_ideal	chr19_53381712_53382061_349_clinvar2_19_19934554_ideal_860	clinvar2_19_19934554_ideal_F	TGGAGAGAAACCCTACAAATGTGA	59.65	clinvar2_19_19934554_ideal_R	AGGTTTCTCTCCAGTATGAAGTATCT	58.871	860	TGGAGAGAAACCaTACAAgTGTaAtgattgtggcaagaccttcagtcatatgtcaacccttacatgccatcgtagacttcatactggagagaaaccttacaagtgtgaagaatgtgatgaagctttccgtttcaaatcaagtcttgaaagacataggagaattcataatggagagaaactgtacaaatgtaatgagtgtggcaagaccttcagtcaggagttatcccttacctgccattgtagacttcatagtggagagaaaccttgcaagtgtggagaatgtgacaaggcttacagtttcaaataaaatcttgaaatacgtcAGAaAaTTCATACTGGAGAGAAAtgT	chr19	19934554	TGGAGAGAAACCaTACAAgTGTaA	3	5' ____________X_____X___X_ 3'	AGAaAaTTCATACTGGAGAGAAAtgT	4	3' ___X_X_________________XX_ 5'	TRUE	clinvar2_19_19934554_ideal	0.426361	0.822099
chr19	53381628	53382313	685	clinvar2_19_19934554_ideal	chr19_53381628_53382313_685_clinvar2_19_19934554_ideal_900	clinvar2_19_19934554_ideal_F	TGGAGAGAAACCCTACAAATGTGA	59.65	clinvar2_19_19934554_ideal_R	AGGTTTCTCTCCAGTATGAAGTATCT	58.871	900	TGGAaAGAAACCtTACgAATGTGAagaatgtgacaaagctttcagtttcaaatcaaaccttgaaagtcataggataactcatactggagagaaaccatacaagtgtaatgattgtggcaagaccttcagtcatatgtcaacccttacatgccatcgtagacttcatactggagagaaaccttacaagtgtgaagaatgtgatgaagctttccgtttcaaatcaagtcttgaaagacataggagaattcataatggagagaaactgtacaaatgtaatgagtgtggcaagaccttcagtcaggagttatcccttacctgccattgtagacttcatagtggagagaaaccttgcaagtgtggagaatgtgacaaggcttacagtttcaaataaaatcttga…	chr19	19934554	TGGAaAGAAACCtTACgAATGTGA	3	5' ____X_______X___X_______ 3'	AtAgACTTCATACTGGAGAGAAACCT	2	3' _X_X______________________ 5'	TRUE	clinvar2_19_19934554_ideal	0.190657	0.721547
chr19	53381628	53382145	517	clinvar2_19_19934554_ideal	chr19_53381628_53382145_517_clinvar2_19_19934554_ideal_860	clinvar2_19_19934554_ideal_F	TGGAGAGAAACCCTACAAATGTGA	59.65	clinvar2_19_19934554_ideal_R	AGGTTTCTCTCCAGTATGAAGTATCT	58.871	860	TGGAaAGAAACCtTACgAATGTGAagaatgtgacaaagctttcagtttcaaatcaaaccttgaaagtcataggataactcatactggagagaaaccatacaagtgtaatgattgtggcaagaccttcagtcatatgtcaacccttacatgccatcgtagacttcatactggagagaaaccttacaagtgtgaagaatgtgatgaagctttccgtttcaaatcaagtcttgaaagacataggagaattcataatggagagaaactgtacaaatgtaatgagtgtggcaagaccttcagtcaggagttatcccttacctgccattgtagacttcatagtggagagaaaccttgcaagtgtggagaatgtgacaaggcttacagtttcaaataaaatcttga…	chr19	19934554	TGGAaAGAAACCtTACgAATGTGA	3	5' ____X_______X___X_______ 3'	AtAaAtTTCATAgTGGAGAGAAACCT	4	3' _X_X_X______X_____________ 5'	TRUE	clinvar2_19_19934554_ideal	0.277369	0.792265
chr19	53381628	53382061	433	clinvar2_19_19934554_ideal	chr19_53381628_53382061_433_clinvar2_19_19934554_ideal_860	clinvar2_19_19934554_ideal_F	TGGAGAGAAACCCTACAAATGTGA	59.65	clinvar2_19_19934554_ideal_R	AGGTTTCTCTCCAGTATGAAGTATCT	58.871	860	TGGAaAGAAACCtTACgAATGTGAagaatgtgacaaagctttcagtttcaaatcaaaccttgaaagtcataggataactcatactggagagaaaccatacaagtgtaatgattgtggcaagaccttcagtcatatgtcaacccttacatgccatcgtagacttcatactggagagaaaccttacaagtgtgaagaatgtgatgaagctttccgtttcaaatcaagtcttgaaagacataggagaattcataatggagagaaactgtacaaatgtaatgagtgtggcaagaccttcagtcaggagttatcccttacctgccattgtagacttcatagtggagagaaaccttgcaagtgtggagaatgtgacaaggcttacagtttcaaataaaatcttga…	chr19	19934554	TGGAaAGAAACCtTACgAATGTGA	3	5' ____X_______X___X_______ 3'	AGAaAaTTCATACTGGAGAGAAAtgT	4	3' ___X_X_________________XX_ 5'	TRUE	clinvar2_19_19934554_ideal	0.341339	0.816575
chr19	53381460	53382145	685	clinvar2_19_19934554_ideal	chr19_53381460_53382145_685_clinvar2_19_19934554_ideal_900	clinvar2_19_19934554_ideal_F	TGGAGAGAAACCCTACAAATGTGA	59.65	clinvar2_19_19934554_ideal_R	AGGTTTCTCTCCAGTATGAAGTATCT	58.871	900	TGGAGAGAAACCtTACAAATGTGAagaatgtgacaaagctttcagacacaattcagcccttcaaagacataggagaattcatactggagagaaaccacataagtgtaatgagtgtggcaagacctttagtcagaagtcataccttgcatgccatcgtagcattcatactggaaagaaaccttacgaatgtgaagaatgtgacaaagctttcagtttcaaatcaaaccttgaaagtcataggataactcatactggagagaaaccatacaagtgtaatgattgtggcaagaccttcagtcatatgtcaacccttacatgccatcgtagacttcatactggagagaaaccttacaagtgtgaagaatgtgatgaagctttccgtttcaaatcaagtcttga…	chr19	19934554	TGGAGAGAAACCtTACAAATGTGA	1	5' ____________X___________ 3'	AtAaAtTTCATAgTGGAGAGAAACCT	4	3' _X_X_X______X_____________ 5'	TRUE	clinvar2_19_19934554_ideal	0.190657	0.721547
chr19	53381460	53382061	601	clinvar2_19_19934554_ideal	chr19_53381460_53382061_601_clinvar2_19_19934554_ideal_900	clinvar2_19_19934554_ideal_F	TGGAGAGAAACCCTACAAATGTGA	59.65	clinvar2_19_19934554_ideal_R	AGGTTTCTCTCCAGTATGAAGTATCT	58.871	900	TGGAGAGAAACCtTACAAATGTGAagaatgtgacaaagctttcagacacaattcagcccttcaaagacataggagaattcatactggagagaaaccacataagtgtaatgagtgtggcaagacctttagtcagaagtcataccttgcatgccatcgtagcattcatactggaaagaaaccttacgaatgtgaagaatgtgacaaagctttcagtttcaaatcaaaccttgaaagtcataggataactcatactggagagaaaccatacaagtgtaatgattgtggcaagaccttcagtcatatgtcaacccttacatgccatcgtagacttcatactggagagaaaccttacaagtgtgaagaatgtgatgaagctttccgtttcaaatcaagtcttga…	chr19	19934554	TGGAGAGAAACCtTACAAATGTGA	1	5' ____________X___________ 3'	AGAaAaTTCATACTGGAGAGAAAtgT	4	3' ___X_X_________________XX_ 5'	TRUE	clinvar2_19_19934554_ideal	0.227953	0.756906
chr19	53353488	53353585	97	clinvar2_19_19934554_ideal	chr19_53353488_53353585_97_clinvar2_19_19934554_ideal_840	clinvar2_19_19934554_ideal_F	TGGAGAGAAACCCTACAAATGTGA	59.65	clinvar2_19_19934554_ideal_R	AGGTTTCTCTCCAGTATGAAGTATCT	58.871	840	TGGAGAGAAACCtTACAAgTGTaAtgaatgtggcaaggtttttaatcgaaaagcaaaacttgcacgtcatcAtAgAaTTCATACTGGAaAGAAACaT	chr19	19934554	TGGAGAGAAACCtTACAAgTGTaA	3	5' ____________X_____X___X_ 3'	AtAgAaTTCATACTGGAaAGAAACaT	5	3' _X_X_X___________X______X_ 5'	TRUE	clinvar2_19_19934554_ideal	0.828866	0.444199
chr19	53353404	53353585	181	clinvar2_19_19934554_ideal	chr19_53353404_53353585_181_clinvar2_19_19934554_ideal_840	clinvar2_19_19934554_ideal_F	TGGAGAGAAACCCTACAAATGTGA	59.65	clinvar2_19_19934554_ideal_R	AGGTTTCTCTCCAGTATGAAGTATCT	58.871	840	TGGAGAGAAACCtTACAAgTGTaAtgagtgtggcaaaaccttccgtcacaattcagtccttgtaattcataagacaattcatactggagagaaaccttacaagtgtaatgaatgtggcaaggtttttaatcgaaaagcaaaacttgcacgtcatcAtAgAaTTCATACTGGAaAGAAACaT	chr19	19934554	TGGAGAGAAACCtTACAAgTGTaA	3	5' ____________X_____X___X_ 3'	AtAgAaTTCATACTGGAaAGAAACaT	5	3' _X_X_X___________X______X_ 5'	TRUE	clinvar2_19_19934554_ideal	0.790055	0.790055
chr19	53353404	53353501	97	clinvar2_19_19934554_ideal	chr19_53353404_53353501_97_clinvar2_19_19934554_ideal_900	clinvar2_19_19934554_ideal_F	TGGAGAGAAACCCTACAAATGTGA	59.65	clinvar2_19_19934554_ideal_R	AGGTTTCTCTCCAGTATGAAGTATCT	58.871	900	TGGAGAGAAACCtTACAAgTGTaAtgagtgtggcaaaaccttccgtcacaattcagtccttgtaattcataAGAcAaTTCATACTGGAGAGAAACCT	chr19	19934554	TGGAGAGAAACCtTACAAgTGTaA	3	5' ____________X_____X___X_ 3'	AGAcAaTTCATACTGGAGAGAAACCT	2	3' ___X_X____________________ 5'	TRUE	clinvar2_19_19934554_ideal	0.828866	0.444199
chr19	53353320	53353585	265	clinvar2_19_19934554_ideal	chr19_53353320_53353585_265_clinvar2_19_19934554_ideal_840	clinvar2_19_19934554_ideal_F	TGGAGAGAAACCCTACAAATGTGA	59.65	clinvar2_19_19934554_ideal_R	AGGTTTCTCTCCAGTATGAAGTATCT	58.871	840	TGGAGAGAAACCtTACAAgTGTaAtaaatgtggtaaggtttttaatcaacaagcacaccttgcatgtcatcatagaattcatactggagagaaaccttacaagtgtaatgagtgtggcaaaaccttccgtcacaattcagtccttgtaattcataagacaattcatactggagagaaaccttacaagtgtaatgaatgtggcaaggtttttaatcgaaaagcaaaacttgcacgtcatcAtAgAaTTCATACTGGAaAGAAACaT	chr19	19934554	TGGAGAGAAACCtTACAAgTGTaA	3	5' ____________X_____X___X_ 3'	AtAgAaTTCATACTGGAaAGAAACaT	5	3' _X_X_X___________X______X_ 5'	TRUE	clinvar2_19_19934554_ideal	0.550189	0.805525
chr19	53353320	53353501	181	clinvar2_19_19934554_ideal	chr19_53353320_53353501_181_clinvar2_19_19934554_ideal_900	clinvar2_19_19934554_ideal_F	TGGAGAGAAACCCTACAAATGTGA	59.65	clinvar2_19_19934554_ideal_R	AGGTTTCTCTCCAGTATGAAGTATCT	58.871	900	TGGAGAGAAACCtTACAAgTGTaAtaaatgtggtaaggtttttaatcaacaagcacaccttgcatgtcatcatagaattcatactggagagaaaccttacaagtgtaatgagtgtggcaaaaccttccgtcacaattcagtccttgtaattcataAGAcAaTTCATACTGGAGAGAAACCT	chr19	19934554	TGGAGAGAAACCtTACAAgTGTaA	3	5' ____________X_____X___X_ 3'	AGAcAaTTCATACTGGAGAGAAACCT	2	3' ___X_X____________________ 5'	TRUE	clinvar2_19_19934554_ideal	0.78895	0.78895
chr19	53353320	53353417	97	clinvar2_19_19934554_ideal	chr19_53353320_53353417_97_clinvar2_19_19934554_ideal_880	clinvar2_19_19934554_ideal_F	TGGAGAGAAACCCTACAAATGTGA	59.65	clinvar2_19_19934554_ideal_R	AGGTTTCTCTCCAGTATGAAGTATCT	58.871	880	TGGAGAGAAACCtTACAAgTGTaAtaaatgtggtaaggtttttaatcaacaagcacaccttgcatgtcatcAtAgAaTTCATACTGGAGAGAAACCT	chr19	19934554	TGGAGAGAAACCtTACAAgTGTaA	3	5' ____________X_____X___X_ 3'	AtAgAaTTCATACTGGAGAGAAACCT	3	3' _X_X_X____________________ 5'	TRUE	clinvar2_19_19934554_ideal	0.839175	0.449724
chr19	53353152	53353585	433	clinvar2_19_19934554_ideal	chr19_53353152_53353585_433_clinvar2_19_19934554_ideal_840	clinvar2_19_19934554_ideal_F	TGGAGAGAAACCCTACAAATGTGA	59.65	clinvar2_19_19934554_ideal_R	AGGTTTCTCTCCAGTATGAAGTATCT	58.871	840	TGGAGAGAAACCtTACAAgTGTaAtgagtgtggcaagaccttccgtcacaattcagcccttgaaattcataaggcaattcatactggagaaaaaccttacaagtgtagtgaatgtggcaaggtttttaatagaaaagcaaacctttcacgtcatcatagacttcatactggagagaaaccttacaagtgtaataaatgtggtaaggtttttaatcaacaagcacaccttgcatgtcatcatagaattcatactggagagaaaccttacaagtgtaatgagtgtggcaaaaccttccgtcacaattcagtccttgtaattcataagacaattcatactggagagaaaccttacaagtgtaatgaatgtggcaaggtttttaatcgaaaagcaaaacttgc…	chr19	19934554	TGGAGAGAAACCtTACAAgTGTaA	3	5' ____________X_____X___X_ 3'	AtAgAaTTCATACTGGAaAGAAACaT	5	3' _X_X_X___________X______X_ 5'	TRUE	clinvar2_19_19934554_ideal	0.336721	0.805525
chr19	53353152	53353501	349	clinvar2_19_19934554_ideal	chr19_53353152_53353501_349_clinvar2_19_19934554_ideal_900	clinvar2_19_19934554_ideal_F	TGGAGAGAAACCCTACAAATGTGA	59.65	clinvar2_19_19934554_ideal_R	AGGTTTCTCTCCAGTATGAAGTATCT	58.871	900	TGGAGAGAAACCtTACAAgTGTaAtgagtgtggcaagaccttccgtcacaattcagcccttgaaattcataaggcaattcatactggagaaaaaccttacaagtgtagtgaatgtggcaaggtttttaatagaaaagcaaacctttcacgtcatcatagacttcatactggagagaaaccttacaagtgtaataaatgtggtaaggtttttaatcaacaagcacaccttgcatgtcatcatagaattcatactggagagaaaccttacaagtgtaatgagtgtggcaaaaccttccgtcacaattcagtccttgtaattcataAGAcAaTTCATACTGGAGAGAAACCT	chr19	19934554	TGGAGAGAAACCtTACAAgTGTaA	3	5' ____________X_____X___X_ 3'	AGAcAaTTCATACTGGAGAGAAACCT	2	3' ___X_X____________________ 5'	TRUE	clinvar2_19_19934554_ideal	0.432092	0.833149
chr19	53353152	53353417	265	clinvar2_19_19934554_ideal	chr19_53353152_53353417_265_clinvar2_19_19934554_ideal_880	clinvar2_19_19934554_ideal_F	TGGAGAGAAACCCTACAAATGTGA	59.65	clinvar2_19_19934554_ideal_R	AGGTTTCTCTCCAGTATGAAGTATCT	58.871	880	TGGAGAGAAACCtTACAAgTGTaAtgagtgtggcaagaccttccgtcacaattcagcccttgaaattcataaggcaattcatactggagaaaaaccttacaagtgtagtgaatgtggcaaggtttttaatagaaaagcaaacctttcacgtcatcatagacttcatactggagagaaaccttacaagtgtaataaatgtggtaaggtttttaatcaacaagcacaccttgcatgtcatcAtAgAaTTCATACTGGAGAGAAACCT	chr19	19934554	TGGAGAGAAACCtTACAAgTGTaA	3	5' ____________X_____X___X_ 3'	AtAgAaTTCATACTGGAGAGAAACCT	3	3' _X_X_X____________________ 5'	TRUE	clinvar2_19_19934554_ideal	0.557736	0.816575
chr19	53353152	53353333	181	clinvar2_19_19934554_ideal	chr19_53353152_53353333_181_clinvar2_19_19934554_ideal_900	clinvar2_19_19934554_ideal_F	TGGAGAGAAACCCTACAAATGTGA	59.65	clinvar2_19_19934554_ideal_R	AGGTTTCTCTCCAGTATGAAGTATCT	58.871	900	TGGAGAGAAACCtTACAAgTGTaAtgagtgtggcaagaccttccgtcacaattcagcccttgaaattcataaggcaattcatactggagaaaaaccttacaagtgtagtgaatgtggcaaggtttttaatagaaaagcaaacctttcacgtcatcAtAgACTTCATACTGGAGAGAAACCT	chr19	19934554	TGGAGAGAAACCtTACAAgTGTaA	3	5' ____________X_____X___X_ 3'	AtAgACTTCATACTGGAGAGAAACCT	2	3' _X_X______________________ 5'	TRUE	clinvar2_19_19934554_ideal	0.790055	0.790055
chr19	53353152	53353249	97	clinvar2_19_19934554_ideal	chr19_53353152_53353249_97_clinvar2_19_19934554_ideal_860	clinvar2_19_19934554_ideal_F	TGGAGAGAAACCCTACAAATGTGA	59.65	clinvar2_19_19934554_ideal_R	AGGTTTCTCTCCAGTATGAAGTATCT	58.871	860	TGGAGAGAAACCtTACAAgTGTaAtgagtgtggcaagaccttccgtcacaattcagcccttgaaattcataAGgcAaTTCATACTGGAGAaAAACCT	chr19	19934554	TGGAGAGAAACCtTACAAgTGTaA	3	5' ____________X_____X___X_ 3'	AGgcAaTTCATACTGGAGAaAAACCT	4	3' __XX_X_____________X______ 5'	TRUE	clinvar2_19_19934554_ideal	0.824742	0.441989
chr19	53353068	53353585	517	clinvar2_19_19934554_ideal	chr19_53353068_53353585_517_clinvar2_19_19934554_ideal_840	clinvar2_19_19934554_ideal_F	TGGAGAGAAACCCTACAAATGTGA	59.65	clinvar2_19_19934554_ideal_R	AGGTTTCTCTCCAGTATGAAGTATCT	58.871	840	TGGAGAGAAACCtTACAAgTGTaAtgaatgtggcaagaacttccgtcacaattcagcccttgtaattcataaggcaattcatagtggagagaaaccttacaagtgtaatgagtgtggcaagaccttccgtcacaattcagcccttgaaattcataaggcaattcatactggagaaaaaccttacaagtgtagtgaatgtggcaaggtttttaatagaaaagcaaacctttcacgtcatcatagacttcatactggagagaaaccttacaagtgtaataaatgtggtaaggtttttaatcaacaagcacaccttgcatgtcatcatagaattcatactggagagaaaccttacaagtgtaatgagtgtggcaaaaccttccgtcacaattcagtccttgt…	chr19	19934554	TGGAGAGAAACCtTACAAgTGTaA	3	5' ____________X_____X___X_ 3'	AtAgAaTTCATACTGGAaAGAAACaT	5	3' _X_X_X___________X______X_ 5'	TRUE	clinvar2_19_19934554_ideal	0.279304	0.79779
chr19	53353068	53353501	433	clinvar2_19_19934554_ideal	chr19_53353068_53353501_433_clinvar2_19_19934554_ideal_900	clinvar2_19_19934554_ideal_F	TGGAGAGAAACCCTACAAATGTGA	59.65	clinvar2_19_19934554_ideal_R	AGGTTTCTCTCCAGTATGAAGTATCT	58.871	900	TGGAGAGAAACCtTACAAgTGTaAtgaatgtggcaagaacttccgtcacaattcagcccttgtaattcataaggcaattcatagtggagagaaaccttacaagtgtaatgagtgtggcaagaccttccgtcacaattcagcccttgaaattcataaggcaattcatactggagaaaaaccttacaagtgtagtgaatgtggcaaggtttttaatagaaaagcaaacctttcacgtcatcatagacttcatactggagagaaaccttacaagtgtaataaatgtggtaaggtttttaatcaacaagcacaccttgcatgtcatcatagaattcatactggagagaaaccttacaagtgtaatgagtgtggcaaaaccttccgtcacaattcagtccttgt…	chr19	19934554	TGGAGAGAAACCtTACAAgTGTaA	3	5' ____________X_____X___X_ 3'	AGAcAaTTCATACTGGAGAGAAACCT	2	3' ___X_X____________________ 5'	TRUE	clinvar2_19_19934554_ideal	0.348268	0.833149
chr19	53353068	53353417	349	clinvar2_19_19934554_ideal	chr19_53353068_53353417_349_clinvar2_19_19934554_ideal_880	clinvar2_19_19934554_ideal_F	TGGAGAGAAACCCTACAAATGTGA	59.65	clinvar2_19_19934554_ideal_R	AGGTTTCTCTCCAGTATGAAGTATCT	58.871	880	TGGAGAGAAACCtTACAAgTGTaAtgaatgtggcaagaacttccgtcacaattcagcccttgtaattcataaggcaattcatagtggagagaaaccttacaagtgtaatgagtgtggcaagaccttccgtcacaattcagcccttgaaattcataaggcaattcatactggagaaaaaccttacaagtgtagtgaatgtggcaaggtttttaatagaaaagcaaacctttcacgtcatcatagacttcatactggagagaaaccttacaagtgtaataaatgtggtaaggtttttaatcaacaagcacaccttgcatgtcatcAtAgAaTTCATACTGGAGAGAAACCT	chr19	19934554	TGGAGAGAAACCtTACAAgTGTaA	3	5' ____________X_____X___X_ 3'	AtAgAaTTCATACTGGAGAGAAACCT	3	3' _X_X_X____________________ 5'	TRUE	clinvar2_19_19934554_ideal	0.429799	0.828729
chr19	53353068	53353333	265	clinvar2_19_19934554_ideal	chr19_53353068_53353333_265_clinvar2_19_19934554_ideal_900	clinvar2_19_19934554_ideal_F	TGGAGAGAAACCCTACAAATGTGA	59.65	clinvar2_19_19934554_ideal_R	AGGTTTCTCTCCAGTATGAAGTATCT	58.871	900	TGGAGAGAAACCtTACAAgTGTaAtgaatgtggcaagaacttccgtcacaattcagcccttgtaattcataaggcaattcatagtggagagaaaccttacaagtgtaatgagtgtggcaagaccttccgtcacaattcagcccttgaaattcataaggcaattcatactggagaaaaaccttacaagtgtagtgaatgtggcaaggtttttaatagaaaagcaaacctttcacgtcatcAtAgACTTCATACTGGAGAGAAACCT	chr19	19934554	TGGAGAGAAACCtTACAAgTGTaA	3	5' ____________X_____X___X_ 3'	AtAgACTTCATACTGGAGAGAAACCT	2	3' _X_X______________________ 5'	TRUE	clinvar2_19_19934554_ideal	0.558491	0.81768
chr19	53353068	53353249	181	clinvar2_19_19934554_ideal	chr19_53353068_53353249_181_clinvar2_19_19934554_ideal_860	clinvar2_19_19934554_ideal_F	TGGAGAGAAACCCTACAAATGTGA	59.65	clinvar2_19_19934554_ideal_R	AGGTTTCTCTCCAGTATGAAGTATCT	58.871	860	TGGAGAGAAACCtTACAAgTGTaAtgaatgtggcaagaacttccgtcacaattcagcccttgtaattcataaggcaattcatagtggagagaaaccttacaagtgtaatgagtgtggcaagaccttccgtcacaattcagcccttgaaattcataAGgcAaTTCATACTGGAGAaAAACCT	chr19	19934554	TGGAGAGAAACCtTACAAgTGTaA	3	5' ____________X_____X___X_ 3'	AGgcAaTTCATACTGGAGAaAAACCT	4	3' __XX_X_____________X______ 5'	TRUE	clinvar2_19_19934554_ideal	0.78895	0.78895
chr19	53353068	53353165	97	clinvar2_19_19934554_ideal	chr19_53353068_53353165_97_clinvar2_19_19934554_ideal_860	clinvar2_19_19934554_ideal_F	TGGAGAGAAACCCTACAAATGTGA	59.65	clinvar2_19_19934554_ideal_R	AGGTTTCTCTCCAGTATGAAGTATCT	58.871	860	TGGAGAGAAACCtTACAAgTGTaAtgaatgtggcaagaacttccgtcacaattcagcccttgtaattcataAGgcAaTTCATAgTGGAGAGAAACCT	chr19	19934554	TGGAGAGAAACCtTACAAgTGTaA	3	5' ____________X_____X___X_ 3'	AGgcAaTTCATAgTGGAGAGAAACCT	4	3' __XX_X______X_____________ 5'	TRUE	clinvar2_19_19934554_ideal	0.839175	0.449724
chr19	53352984	53353585	601	clinvar2_19_19934554_ideal	chr19_53352984_53353585_601_clinvar2_19_19934554_ideal_860	clinvar2_19_19934554_ideal_F	TGGAGAGAAACCCTACAAATGTGA	59.65	clinvar2_19_19934554_ideal_R	AGGTTTCTCTCCAGTATGAAGTATCT	58.871	860	TGGAGAGAAACCaTACAAATGTaAggtttgtgacaaagcttttgggcgtgattcacacctggcacaacatactagaattcacactggagagaaaccttacaagtgtaatgaatgtggcaagaacttccgtcacaattcagcccttgtaattcataaggcaattcatagtggagagaaaccttacaagtgtaatgagtgtggcaagaccttccgtcacaattcagcccttgaaattcataaggcaattcatactggagaaaaaccttacaagtgtagtgaatgtggcaaggtttttaatagaaaagcaaacctttcacgtcatcatagacttcatactggagagaaaccttacaagtgtaataaatgtggtaaggtttttaatcaacaagcacaccttgc…	chr19	19934554	TGGAGAGAAACCaTACAAATGTaA	2	5' ____________X_________X_ 3'	AtAgAaTTCATACTGGAaAGAAACaT	5	3' _X_X_X___________X______X_ 5'	TRUE	clinvar2_19_19934554_ideal	0.227953	0.756906
chr19	53352984	53353501	517	clinvar2_19_19934554_ideal	chr19_53352984_53353501_517_clinvar2_19_19934554_ideal_920	clinvar2_19_19934554_ideal_F	TGGAGAGAAACCCTACAAATGTGA	59.65	clinvar2_19_19934554_ideal_R	AGGTTTCTCTCCAGTATGAAGTATCT	58.871	920	TGGAGAGAAACCaTACAAATGTaAggtttgtgacaaagcttttgggcgtgattcacacctggcacaacatactagaattcacactggagagaaaccttacaagtgtaatgaatgtggcaagaacttccgtcacaattcagcccttgtaattcataaggcaattcatagtggagagaaaccttacaagtgtaatgagtgtggcaagaccttccgtcacaattcagcccttgaaattcataaggcaattcatactggagaaaaaccttacaagtgtagtgaatgtggcaaggtttttaatagaaaagcaaacctttcacgtcatcatagacttcatactggagagaaaccttacaagtgtaataaatgtggtaaggtttttaatcaacaagcacaccttgc…	chr19	19934554	TGGAGAGAAACCaTACAAATGTaA	2	5' ____________X_________X_ 3'	AGAcAaTTCATACTGGAGAGAAACCT	2	3' ___X_X____________________ 5'	TRUE	clinvar2_19_19934554_ideal	0.277369	0.792265
chr19	53352984	53353417	433	clinvar2_19_19934554_ideal	chr19_53352984_53353417_433_clinvar2_19_19934554_ideal_900	clinvar2_19_19934554_ideal_F	TGGAGAGAAACCCTACAAATGTGA	59.65	clinvar2_19_19934554_ideal_R	AGGTTTCTCTCCAGTATGAAGTATCT	58.871	900	TGGAGAGAAACCaTACAAATGTaAggtttgtgacaaagcttttgggcgtgattcacacctggcacaacatactagaattcacactggagagaaaccttacaagtgtaatgaatgtggcaagaacttccgtcacaattcagcccttgtaattcataaggcaattcatagtggagagaaaccttacaagtgtaatgagtgtggcaagaccttccgtcacaattcagcccttgaaattcataaggcaattcatactggagaaaaaccttacaagtgtagtgaatgtggcaaggtttttaatagaaaagcaaacctttcacgtcatcatagacttcatactggagagaaaccttacaagtgtaataaatgtggtaaggtttttaatcaacaagcacaccttgc…	chr19	19934554	TGGAGAGAAACCaTACAAATGTaA	2	5' ____________X_________X_ 3'	AtAgAaTTCATACTGGAGAGAAACCT	3	3' _X_X_X____________________ 5'	TRUE	clinvar2_19_19934554_ideal	0.341339	0.816575
chr19	53352984	53353333	349	clinvar2_19_19934554_ideal	chr19_53352984_53353333_349_clinvar2_19_19934554_ideal_920	clinvar2_19_19934554_ideal_F	TGGAGAGAAACCCTACAAATGTGA	59.65	clinvar2_19_19934554_ideal_R	AGGTTTCTCTCCAGTATGAAGTATCT	58.871	920	TGGAGAGAAACCaTACAAATGTaAggtttgtgacaaagcttttgggcgtgattcacacctggcacaacatactagaattcacactggagagaaaccttacaagtgtaatgaatgtggcaagaacttccgtcacaattcagcccttgtaattcataaggcaattcatagtggagagaaaccttacaagtgtaatgagtgtggcaagaccttccgtcacaattcagcccttgaaattcataaggcaattcatactggagaaaaaccttacaagtgtagtgaatgtggcaaggtttttaatagaaaagcaaacctttcacgtcatcAtAgACTTCATACTGGAGAGAAACCT	chr19	19934554	TGGAGAGAAACCaTACAAATGTaA	2	5' ____________X_________X_ 3'	AtAgACTTCATACTGGAGAGAAACCT	2	3' _X_X______________________ 5'	TRUE	clinvar2_19_19934554_ideal	0.429226	0.827624
chr19	53352984	53353249	265	clinvar2_19_19934554_ideal	chr19_53352984_53353249_265_clinvar2_19_19934554_ideal_880	clinvar2_19_19934554_ideal_F	TGGAGAGAAACCCTACAAATGTGA	59.65	clinvar2_19_19934554_ideal_R	AGGTTTCTCTCCAGTATGAAGTATCT	58.871	880	TGGAGAGAAACCaTACAAATGTaAggtttgtgacaaagcttttgggcgtgattcacacctggcacaacatactagaattcacactggagagaaaccttacaagtgtaatgaatgtggcaagaacttccgtcacaattcagcccttgtaattcataaggcaattcatagtggagagaaaccttacaagtgtaatgagtgtggcaagaccttccgtcacaattcagcccttgaaattcataAGgcAaTTCATACTGGAGAaAAACCT	chr19	19934554	TGGAGAGAAACCaTACAAATGTaA	2	5' ____________X_________X_ 3'	AGgcAaTTCATACTGGAGAaAAACCT	4	3' __XX_X_____________X______ 5'	TRUE	clinvar2_19_19934554_ideal	0.548679	0.803315
chr19	53352984	53353165	181	clinvar2_19_19934554_ideal	chr19_53352984_53353165_181_clinvar2_19_19934554_ideal_880	clinvar2_19_19934554_ideal_F	TGGAGAGAAACCCTACAAATGTGA	59.65	clinvar2_19_19934554_ideal_R	AGGTTTCTCTCCAGTATGAAGTATCT	58.871	880	TGGAGAGAAACCaTACAAATGTaAggtttgtgacaaagcttttgggcgtgattcacacctggcacaacatactagaattcacactggagagaaaccttacaagtgtaatgaatgtggcaagaacttccgtcacaattcagcccttgtaattcataAGgcAaTTCATAgTGGAGAGAAACCT	chr19	19934554	TGGAGAGAAACCaTACAAATGTaA	2	5' ____________X_________X_ 3'	AGgcAaTTCATAgTGGAGAGAAACCT	4	3' __XX_X______X_____________ 5'	TRUE	clinvar2_19_19934554_ideal	0.78011	0.78011
chr19	53352900	53353585	685	clinvar2_19_19934554_ideal	chr19_53352900_53353585_685_clinvar2_19_19934554_ideal_880	clinvar2_19_19934554_ideal_F	TGGAGAGAAACCCTACAAATGTGA	59.65	clinvar2_19_19934554_ideal_R	AGGTTTCTCTCCAGTATGAAGTATCT	58.871	880	TGGAGAGAAACCtTACAAATGTGAagaatgtgacaaagttttcagtcgcaaatcaagccttgaaaaacacaggagaattcatactggagagaaaccatacaaatgtaaggtttgtgacaaagcttttgggcgtgattcacacctggcacaacatactagaattcacactggagagaaaccttacaagtgtaatgaatgtggcaagaacttccgtcacaattcagcccttgtaattcataaggcaattcatagtggagagaaaccttacaagtgtaatgagtgtggcaagaccttccgtcacaattcagcccttgaaattcataaggcaattcatactggagaaaaaccttacaagtgtagtgaatgtggcaaggtttttaatagaaaagcaaacctttc…	chr19	19934554	TGGAGAGAAACCtTACAAATGTGA	1	5' ____________X___________ 3'	AtAgAaTTCATACTGGAaAGAAACaT	5	3' _X_X_X___________X______X_ 5'	TRUE	clinvar2_19_19934554_ideal	0.190657	0.721547
chr19	53352900	53353501	601	clinvar2_19_19934554_ideal	chr19_53352900_53353501_601_clinvar2_19_19934554_ideal_940	clinvar2_19_19934554_ideal_F	TGGAGAGAAACCCTACAAATGTGA	59.65	clinvar2_19_19934554_ideal_R	AGGTTTCTCTCCAGTATGAAGTATCT	58.871	940	TGGAGAGAAACCtTACAAATGTGAagaatgtgacaaagttttcagtcgcaaatcaagccttgaaaaacacaggagaattcatactggagagaaaccatacaaatgtaaggtttgtgacaaagcttttgggcgtgattcacacctggcacaacatactagaattcacactggagagaaaccttacaagtgtaatgaatgtggcaagaacttccgtcacaattcagcccttgtaattcataaggcaattcatagtggagagaaaccttacaagtgtaatgagtgtggcaagaccttccgtcacaattcagcccttgaaattcataaggcaattcatactggagaaaaaccttacaagtgtagtgaatgtggcaaggtttttaatagaaaagcaaacctttc…	chr19	19934554	TGGAGAGAAACCtTACAAATGTGA	1	5' ____________X___________ 3'	AGAcAaTTCATACTGGAGAGAAACCT	2	3' ___X_X____________________ 5'	TRUE	clinvar2_19_19934554_ideal	0.229617	0.762431
chr19	53352900	53353417	517	clinvar2_19_19934554_ideal	chr19_53352900_53353417_517_clinvar2_19_19934554_ideal_920	clinvar2_19_19934554_ideal_F	TGGAGAGAAACCCTACAAATGTGA	59.65	clinvar2_19_19934554_ideal_R	AGGTTTCTCTCCAGTATGAAGTATCT	58.871	920	TGGAGAGAAACCtTACAAATGTGAagaatgtgacaaagttttcagtcgcaaatcaagccttgaaaaacacaggagaattcatactggagagaaaccatacaaatgtaaggtttgtgacaaagcttttgggcgtgattcacacctggcacaacatactagaattcacactggagagaaaccttacaagtgtaatgaatgtggcaagaacttccgtcacaattcagcccttgtaattcataaggcaattcatagtggagagaaaccttacaagtgtaatgagtgtggcaagaccttccgtcacaattcagcccttgaaattcataaggcaattcatactggagaaaaaccttacaagtgtagtgaatgtggcaaggtttttaatagaaaagcaaacctttc…	chr19	19934554	TGGAGAGAAACCtTACAAATGTGA	1	5' ____________X___________ 3'	AtAgAaTTCATACTGGAGAGAAACCT	3	3' _X_X_X____________________ 5'	TRUE	clinvar2_19_19934554_ideal	0.279304	0.79779
chr19	53352900	53353333	433	clinvar2_19_19934554_ideal	chr19_53352900_53353333_433_clinvar2_19_19934554_ideal_940	clinvar2_19_19934554_ideal_F	TGGAGAGAAACCCTACAAATGTGA	59.65	clinvar2_19_19934554_ideal_R	AGGTTTCTCTCCAGTATGAAGTATCT	58.871	940	TGGAGAGAAACCtTACAAATGTGAagaatgtgacaaagttttcagtcgcaaatcaagccttgaaaaacacaggagaattcatactggagagaaaccatacaaatgtaaggtttgtgacaaagcttttgggcgtgattcacacctggcacaacatactagaattcacactggagagaaaccttacaagtgtaatgaatgtggcaagaacttccgtcacaattcagcccttgtaattcataaggcaattcatagtggagagaaaccttacaagtgtaatgagtgtggcaagaccttccgtcacaattcagcccttgaaattcataaggcaattcatactggagaaaaaccttacaagtgtagtgaatgtggcaaggtttttaatagaaaagcaaacctttc…	chr19	19934554	TGGAGAGAAACCtTACAAATGTGA	1	5' ____________X___________ 3'	AtAgACTTCATACTGGAGAGAAACCT	2	3' _X_X______________________ 5'	TRUE	clinvar2_19_19934554_ideal	0.348268	0.833149
chr19	53352900	53353249	349	clinvar2_19_19934554_ideal	chr19_53352900_53353249_349_clinvar2_19_19934554_ideal_900	clinvar2_19_19934554_ideal_F	TGGAGAGAAACCCTACAAATGTGA	59.65	clinvar2_19_19934554_ideal_R	AGGTTTCTCTCCAGTATGAAGTATCT	58.871	900	TGGAGAGAAACCtTACAAATGTGAagaatgtgacaaagttttcagtcgcaaatcaagccttgaaaaacacaggagaattcatactggagagaaaccatacaaatgtaaggtttgtgacaaagcttttgggcgtgattcacacctggcacaacatactagaattcacactggagagaaaccttacaagtgtaatgaatgtggcaagaacttccgtcacaattcagcccttgtaattcataaggcaattcatagtggagagaaaccttacaagtgtaatgagtgtggcaagaccttccgtcacaattcagcccttgaaattcataAGgcAaTTCATACTGGAGAaAAACCT	chr19	19934554	TGGAGAGAAACCtTACAAATGTGA	1	5' ____________X___________ 3'	AGgcAaTTCATACTGGAGAaAAACCT	4	3' __XX_X_____________X______ 5'	TRUE	clinvar2_19_19934554_ideal	0.438968	0.846409
chr19	53352900	53353165	265	clinvar2_19_19934554_ideal	chr19_53352900_53353165_265_clinvar2_19_19934554_ideal_900	clinvar2_19_19934554_ideal_F	TGGAGAGAAACCCTACAAATGTGA	59.65	clinvar2_19_19934554_ideal_R	AGGTTTCTCTCCAGTATGAAGTATCT	58.871	900	TGGAGAGAAACCtTACAAATGTGAagaatgtgacaaagttttcagtcgcaaatcaagccttgaaaaacacaggagaattcatactggagagaaaccatacaaatgtaaggtttgtgacaaagcttttgggcgtgattcacacctggcacaacatactagaattcacactggagagaaaccttacaagtgtaatgaatgtggcaagaacttccgtcacaattcagcccttgtaattcataAGgcAaTTCATAgTGGAGAGAAACCT	chr19	19934554	TGGAGAGAAACCtTACAAATGTGA	1	5' ____________X___________ 3'	AGgcAaTTCATAgTGGAGAGAAACCT	4	3' __XX_X______X_____________ 5'	TRUE	clinvar2_19_19934554_ideal	0.571321	0.836464
chr19	53352816	53353585	769	clinvar2_19_19934554_ideal	chr19_53352816_53353585_769_clinvar2_19_19934554_ideal_840	clinvar2_19_19934554_ideal_F	TGGAGAGAAACCCTACAAATGTGA	59.65	clinvar2_19_19934554_ideal_R	AGGTTTCTCTCCAGTATGAAGTATCT	58.871	840	TGGAGAGAAACCtTACAAgTGTaAtgagtgtggcaaggccttcagtcagaagtcatcccttacatgccatcttagacttcatactggagagaaaccttacaaatgtgaagaatgtgacaaagttttcagtcgcaaatcaagccttgaaaaacacaggagaattcatactggagagaaaccatacaaatgtaaggtttgtgacaaagcttttgggcgtgattcacacctggcacaacatactagaattcacactggagagaaaccttacaagtgtaatgaatgtggcaagaacttccgtcacaattcagcccttgtaattcataaggcaattcatagtggagagaaaccttacaagtgtaatgagtgtggcaagaccttccgtcacaattcagcccttga…	chr19	19934554	TGGAGAGAAACCtTACAAgTGTaA	3	5' ____________X_____X___X_ 3'	AtAgAaTTCATACTGGAaAGAAACaT	5	3' _X_X_X___________X______X_ 5'	TRUE	clinvar2_19_19934554_ideal	0.158908	0.675138
chr19	53352816	53353501	685	clinvar2_19_19934554_ideal	chr19_53352816_53353501_685_clinvar2_19_19934554_ideal_900	clinvar2_19_19934554_ideal_F	TGGAGAGAAACCCTACAAATGTGA	59.65	clinvar2_19_19934554_ideal_R	AGGTTTCTCTCCAGTATGAAGTATCT	58.871	900	TGGAGAGAAACCtTACAAgTGTaAtgagtgtggcaaggccttcagtcagaagtcatcccttacatgccatcttagacttcatactggagagaaaccttacaaatgtgaagaatgtgacaaagttttcagtcgcaaatcaagccttgaaaaacacaggagaattcatactggagagaaaccatacaaatgtaaggtttgtgacaaagcttttgggcgtgattcacacctggcacaacatactagaattcacactggagagaaaccttacaagtgtaatgaatgtggcaagaacttccgtcacaattcagcccttgtaattcataaggcaattcatagtggagagaaaccttacaagtgtaatgagtgtggcaagaccttccgtcacaattcagcccttga…	chr19	19934554	TGGAGAGAAACCtTACAAgTGTaA	3	5' ____________X_____X___X_ 3'	AGAcAaTTCATACTGGAGAGAAACCT	2	3' ___X_X____________________ 5'	TRUE	clinvar2_19_19934554_ideal	0.190657	0.721547
chr19	53352816	53353417	601	clinvar2_19_19934554_ideal	chr19_53352816_53353417_601_clinvar2_19_19934554_ideal_880	clinvar2_19_19934554_ideal_F	TGGAGAGAAACCCTACAAATGTGA	59.65	clinvar2_19_19934554_ideal_R	AGGTTTCTCTCCAGTATGAAGTATCT	58.871	880	TGGAGAGAAACCtTACAAgTGTaAtgagtgtggcaaggccttcagtcagaagtcatcccttacatgccatcttagacttcatactggagagaaaccttacaaatgtgaagaatgtgacaaagttttcagtcgcaaatcaagccttgaaaaacacaggagaattcatactggagagaaaccatacaaatgtaaggtttgtgacaaagcttttgggcgtgattcacacctggcacaacatactagaattcacactggagagaaaccttacaagtgtaatgaatgtggcaagaacttccgtcacaattcagcccttgtaattcataaggcaattcatagtggagagaaaccttacaagtgtaatgagtgtggcaagaccttccgtcacaattcagcccttga…	chr19	19934554	TGGAGAGAAACCtTACAAgTGTaA	3	5' ____________X_____X___X_ 3'	AtAgAaTTCATACTGGAGAGAAACCT	3	3' _X_X_X____________________ 5'	TRUE	clinvar2_19_19934554_ideal	0.229617	0.762431
chr19	53352816	53353333	517	clinvar2_19_19934554_ideal	chr19_53352816_53353333_517_clinvar2_19_19934554_ideal_900	clinvar2_19_19934554_ideal_F	TGGAGAGAAACCCTACAAATGTGA	59.65	clinvar2_19_19934554_ideal_R	AGGTTTCTCTCCAGTATGAAGTATCT	58.871	900	TGGAGAGAAACCtTACAAgTGTaAtgagtgtggcaaggccttcagtcagaagtcatcccttacatgccatcttagacttcatactggagagaaaccttacaaatgtgaagaatgtgacaaagttttcagtcgcaaatcaagccttgaaaaacacaggagaattcatactggagagaaaccatacaaatgtaaggtttgtgacaaagcttttgggcgtgattcacacctggcacaacatactagaattcacactggagagaaaccttacaagtgtaatgaatgtggcaagaacttccgtcacaattcagcccttgtaattcataaggcaattcatagtggagagaaaccttacaagtgtaatgagtgtggcaagaccttccgtcacaattcagcccttga…	chr19	19934554	TGGAGAGAAACCtTACAAgTGTaA	3	5' ____________X_____X___X_ 3'	AtAgACTTCATACTGGAGAGAAACCT	2	3' _X_X______________________ 5'	TRUE	clinvar2_19_19934554_ideal	0.279304	0.79779
chr19	53352816	53353249	433	clinvar2_19_19934554_ideal	chr19_53352816_53353249_433_clinvar2_19_19934554_ideal_860	clinvar2_19_19934554_ideal_F	TGGAGAGAAACCCTACAAATGTGA	59.65	clinvar2_19_19934554_ideal_R	AGGTTTCTCTCCAGTATGAAGTATCT	58.871	860	TGGAGAGAAACCtTACAAgTGTaAtgagtgtggcaaggccttcagtcagaagtcatcccttacatgccatcttagacttcatactggagagaaaccttacaaatgtgaagaatgtgacaaagttttcagtcgcaaatcaagccttgaaaaacacaggagaattcatactggagagaaaccatacaaatgtaaggtttgtgacaaagcttttgggcgtgattcacacctggcacaacatactagaattcacactggagagaaaccttacaagtgtaatgaatgtggcaagaacttccgtcacaattcagcccttgtaattcataaggcaattcatagtggagagaaaccttacaagtgtaatgagtgtggcaagaccttccgtcacaattcagcccttga…	chr19	19934554	TGGAGAGAAACCtTACAAgTGTaA	3	5' ____________X_____X___X_ 3'	AGgcAaTTCATACTGGAGAaAAACCT	4	3' __XX_X_____________X______ 5'	TRUE	clinvar2_19_19934554_ideal	0.341339	0.816575
chr19	53352816	53353165	349	clinvar2_19_19934554_ideal	chr19_53352816_53353165_349_clinvar2_19_19934554_ideal_860	clinvar2_19_19934554_ideal_F	TGGAGAGAAACCCTACAAATGTGA	59.65	clinvar2_19_19934554_ideal_R	AGGTTTCTCTCCAGTATGAAGTATCT	58.871	860	TGGAGAGAAACCtTACAAgTGTaAtgagtgtggcaaggccttcagtcagaagtcatcccttacatgccatcttagacttcatactggagagaaaccttacaaatgtgaagaatgtgacaaagttttcagtcgcaaatcaagccttgaaaaacacaggagaattcatactggagagaaaccatacaaatgtaaggtttgtgacaaagcttttgggcgtgattcacacctggcacaacatactagaattcacactggagagaaaccttacaagtgtaatgaatgtggcaagaacttccgtcacaattcagcccttgtaattcataAGgcAaTTCATAgTGGAGAGAAACCT	chr19	19934554	TGGAGAGAAACCtTACAAgTGTaA	3	5' ____________X_____X___X_ 3'	AGgcAaTTCATAgTGGAGAGAAACCT	4	3' __XX_X______X_____________ 5'	TRUE	clinvar2_19_19934554_ideal	0.432092	0.833149
chr19	53352732	53353501	769	clinvar2_19_19934554_ideal	chr19_53352732_53353501_769_clinvar2_19_19934554_ideal_900	clinvar2_19_19934554_ideal_F	TGGAGAGAAACCCTACAAATGTGA	59.65	clinvar2_19_19934554_ideal_R	AGGTTTCTCTCCAGTATGAAGTATCT	58.871	900	TGGAGAGAAACCtTACAAgTGTaAtgagtgtggcaagaccttcggtcgaaattcagcccttataattcacaaggcaattcatactggagagaaaccttacaagtgtaatgagtgtggcaaggccttcagtcagaagtcatcccttacatgccatcttagacttcatactggagagaaaccttacaaatgtgaagaatgtgacaaagttttcagtcgcaaatcaagccttgaaaaacacaggagaattcatactggagagaaaccatacaaatgtaaggtttgtgacaaagcttttgggcgtgattcacacctggcacaacatactagaattcacactggagagaaaccttacaagtgtaatgaatgtggcaagaacttccgtcacaattcagcccttgt…	chr19	19934554	TGGAGAGAAACCtTACAAgTGTaA	3	5' ____________X_____X___X_ 3'	AGAcAaTTCATACTGGAGAGAAACCT	2	3' ___X_X____________________ 5'	TRUE	clinvar2_19_19934554_ideal	0.158908	0.675138
chr19	53352732	53353417	685	clinvar2_19_19934554_ideal	chr19_53352732_53353417_685_clinvar2_19_19934554_ideal_880	clinvar2_19_19934554_ideal_F	TGGAGAGAAACCCTACAAATGTGA	59.65	clinvar2_19_19934554_ideal_R	AGGTTTCTCTCCAGTATGAAGTATCT	58.871	880	TGGAGAGAAACCtTACAAgTGTaAtgagtgtggcaagaccttcggtcgaaattcagcccttataattcacaaggcaattcatactggagagaaaccttacaagtgtaatgagtgtggcaaggccttcagtcagaagtcatcccttacatgccatcttagacttcatactggagagaaaccttacaaatgtgaagaatgtgacaaagttttcagtcgcaaatcaagccttgaaaaacacaggagaattcatactggagagaaaccatacaaatgtaaggtttgtgacaaagcttttgggcgtgattcacacctggcacaacatactagaattcacactggagagaaaccttacaagtgtaatgaatgtggcaagaacttccgtcacaattcagcccttgt…	chr19	19934554	TGGAGAGAAACCtTACAAgTGTaA	3	5' ____________X_____X___X_ 3'	AtAgAaTTCATACTGGAGAGAAACCT	3	3' _X_X_X____________________ 5'	TRUE	clinvar2_19_19934554_ideal	0.190657	0.721547
chr19	53352732	53353333	601	clinvar2_19_19934554_ideal	chr19_53352732_53353333_601_clinvar2_19_19934554_ideal_900	clinvar2_19_19934554_ideal_F	TGGAGAGAAACCCTACAAATGTGA	59.65	clinvar2_19_19934554_ideal_R	AGGTTTCTCTCCAGTATGAAGTATCT	58.871	900	TGGAGAGAAACCtTACAAgTGTaAtgagtgtggcaagaccttcggtcgaaattcagcccttataattcacaaggcaattcatactggagagaaaccttacaagtgtaatgagtgtggcaaggccttcagtcagaagtcatcccttacatgccatcttagacttcatactggagagaaaccttacaaatgtgaagaatgtgacaaagttttcagtcgcaaatcaagccttgaaaaacacaggagaattcatactggagagaaaccatacaaatgtaaggtttgtgacaaagcttttgggcgtgattcacacctggcacaacatactagaattcacactggagagaaaccttacaagtgtaatgaatgtggcaagaacttccgtcacaattcagcccttgt…	chr19	19934554	TGGAGAGAAACCtTACAAgTGTaA	3	5' ____________X_____X___X_ 3'	AtAgACTTCATACTGGAGAGAAACCT	2	3' _X_X______________________ 5'	TRUE	clinvar2_19_19934554_ideal	0.229617	0.762431
chr19	53352732	53353249	517	clinvar2_19_19934554_ideal	chr19_53352732_53353249_517_clinvar2_19_19934554_ideal_860	clinvar2_19_19934554_ideal_F	TGGAGAGAAACCCTACAAATGTGA	59.65	clinvar2_19_19934554_ideal_R	AGGTTTCTCTCCAGTATGAAGTATCT	58.871	860	TGGAGAGAAACCtTACAAgTGTaAtgagtgtggcaagaccttcggtcgaaattcagcccttataattcacaaggcaattcatactggagagaaaccttacaagtgtaatgagtgtggcaaggccttcagtcagaagtcatcccttacatgccatcttagacttcatactggagagaaaccttacaaatgtgaagaatgtgacaaagttttcagtcgcaaatcaagccttgaaaaacacaggagaattcatactggagagaaaccatacaaatgtaaggtttgtgacaaagcttttgggcgtgattcacacctggcacaacatactagaattcacactggagagaaaccttacaagtgtaatgaatgtggcaagaacttccgtcacaattcagcccttgt…	chr19	19934554	TGGAGAGAAACCtTACAAgTGTaA	3	5' ____________X_____X___X_ 3'	AGgcAaTTCATACTGGAGAaAAACCT	4	3' __XX_X_____________X______ 5'	TRUE	clinvar2_19_19934554_ideal	0.277369	0.792265
chr19	53352732	53353165	433	clinvar2_19_19934554_ideal	chr19_53352732_53353165_433_clinvar2_19_19934554_ideal_860	clinvar2_19_19934554_ideal_F	TGGAGAGAAACCCTACAAATGTGA	59.65	clinvar2_19_19934554_ideal_R	AGGTTTCTCTCCAGTATGAAGTATCT	58.871	860	TGGAGAGAAACCtTACAAgTGTaAtgagtgtggcaagaccttcggtcgaaattcagcccttataattcacaaggcaattcatactggagagaaaccttacaagtgtaatgagtgtggcaaggccttcagtcagaagtcatcccttacatgccatcttagacttcatactggagagaaaccttacaaatgtgaagaatgtgacaaagttttcagtcgcaaatcaagccttgaaaaacacaggagaattcatactggagagaaaccatacaaatgtaaggtttgtgacaaagcttttgggcgtgattcacacctggcacaacatactagaattcacactggagagaaaccttacaagtgtaatgaatgtggcaagaacttccgtcacaattcagcccttgt…	chr19	19934554	TGGAGAGAAACCtTACAAgTGTaA	3	5' ____________X_____X___X_ 3'	AGgcAaTTCATAgTGGAGAGAAACCT	4	3' __XX_X______X_____________ 5'	TRUE	clinvar2_19_19934554_ideal	0.341339	0.816575
chr19	53352732	53352829	97	clinvar2_19_19934554_ideal	chr19_53352732_53352829_97_clinvar2_19_19934554_ideal_880	clinvar2_19_19934554_ideal_F	TGGAGAGAAACCCTACAAATGTGA	59.65	clinvar2_19_19934554_ideal_R	AGGTTTCTCTCCAGTATGAAGTATCT	58.871	880	TGGAGAGAAACCtTACAAgTGTaAtgagtgtggcaagaccttcggtcgaaattcagcccttataattcacaAGgcAaTTCATACTGGAGAGAAACCT	chr19	19934554	TGGAGAGAAACCtTACAAgTGTaA	3	5' ____________X_____X___X_ 3'	AGgcAaTTCATACTGGAGAGAAACCT	3	3' __XX_X____________________ 5'	TRUE	clinvar2_19_19934554_ideal	0.837113	0.448619
chr19	53352648	53353417	769	clinvar2_19_19934554_ideal	chr19_53352648_53353417_769_clinvar2_19_19934554_ideal_860	clinvar2_19_19934554_ideal_F	TGGAGAGAAACCCTACAAATGTGA	59.65	clinvar2_19_19934554_ideal_R	AGGTTTCTCTCCAGTATGAAGTATCT	58.871	860	TGGAGAGAAACCtTACAggTGTaAtgaatgtggcaagacctttagtcggaagtcataccttacatgccatcgtagacttcatactggagagaaaccttacaagtgtaatgagtgtggcaagaccttcggtcgaaattcagcccttataattcacaaggcaattcatactggagagaaaccttacaagtgtaatgagtgtggcaaggccttcagtcagaagtcatcccttacatgccatcttagacttcatactggagagaaaccttacaaatgtgaagaatgtgacaaagttttcagtcgcaaatcaagccttgaaaaacacaggagaattcatactggagagaaaccatacaaatgtaaggtttgtgacaaagcttttgggcgtgattcacacctggc…	chr19	19934554	TGGAGAGAAACCtTACAggTGTaA	4	5' ____________X____XX___X_ 3'	AtAgAaTTCATACTGGAGAGAAACCT	3	3' _X_X_X____________________ 5'	TRUE	clinvar2_19_19934554_ideal	0.158908	0.675138
chr19	53352648	53353333	685	clinvar2_19_19934554_ideal	chr19_53352648_53353333_685_clinvar2_19_19934554_ideal_880	clinvar2_19_19934554_ideal_F	TGGAGAGAAACCCTACAAATGTGA	59.65	clinvar2_19_19934554_ideal_R	AGGTTTCTCTCCAGTATGAAGTATCT	58.871	880	TGGAGAGAAACCtTACAggTGTaAtgaatgtggcaagacctttagtcggaagtcataccttacatgccatcgtagacttcatactggagagaaaccttacaagtgtaatgagtgtggcaagaccttcggtcgaaattcagcccttataattcacaaggcaattcatactggagagaaaccttacaagtgtaatgagtgtggcaaggccttcagtcagaagtcatcccttacatgccatcttagacttcatactggagagaaaccttacaaatgtgaagaatgtgacaaagttttcagtcgcaaatcaagccttgaaaaacacaggagaattcatactggagagaaaccatacaaatgtaaggtttgtgacaaagcttttgggcgtgattcacacctggc…	chr19	19934554	TGGAGAGAAACCtTACAggTGTaA	4	5' ____________X____XX___X_ 3'	AtAgACTTCATACTGGAGAGAAACCT	2	3' _X_X______________________ 5'	TRUE	clinvar2_19_19934554_ideal	0.190657	0.721547
chr19	53352648	53353249	601	clinvar2_19_19934554_ideal	chr19_53352648_53353249_601_clinvar2_19_19934554_ideal_840	clinvar2_19_19934554_ideal_F	TGGAGAGAAACCCTACAAATGTGA	59.65	clinvar2_19_19934554_ideal_R	AGGTTTCTCTCCAGTATGAAGTATCT	58.871	840	TGGAGAGAAACCtTACAggTGTaAtgaatgtggcaagacctttagtcggaagtcataccttacatgccatcgtagacttcatactggagagaaaccttacaagtgtaatgagtgtggcaagaccttcggtcgaaattcagcccttataattcacaaggcaattcatactggagagaaaccttacaagtgtaatgagtgtggcaaggccttcagtcagaagtcatcccttacatgccatcttagacttcatactggagagaaaccttacaaatgtgaagaatgtgacaaagttttcagtcgcaaatcaagccttgaaaaacacaggagaattcatactggagagaaaccatacaaatgtaaggtttgtgacaaagcttttgggcgtgattcacacctggc…	chr19	19934554	TGGAGAGAAACCtTACAggTGTaA	4	5' ____________X____XX___X_ 3'	AGgcAaTTCATACTGGAGAaAAACCT	4	3' __XX_X_____________X______ 5'	TRUE	clinvar2_19_19934554_ideal	0.229617	0.762431
chr19	53352648	53353165	517	clinvar2_19_19934554_ideal	chr19_53352648_53353165_517_clinvar2_19_19934554_ideal_840	clinvar2_19_19934554_ideal_F	TGGAGAGAAACCCTACAAATGTGA	59.65	clinvar2_19_19934554_ideal_R	AGGTTTCTCTCCAGTATGAAGTATCT	58.871	840	TGGAGAGAAACCtTACAggTGTaAtgaatgtggcaagacctttagtcggaagtcataccttacatgccatcgtagacttcatactggagagaaaccttacaagtgtaatgagtgtggcaagaccttcggtcgaaattcagcccttataattcacaaggcaattcatactggagagaaaccttacaagtgtaatgagtgtggcaaggccttcagtcagaagtcatcccttacatgccatcttagacttcatactggagagaaaccttacaaatgtgaagaatgtgacaaagttttcagtcgcaaatcaagccttgaaaaacacaggagaattcatactggagagaaaccatacaaatgtaaggtttgtgacaaagcttttgggcgtgattcacacctggc…	chr19	19934554	TGGAGAGAAACCtTACAggTGTaA	4	5' ____________X____XX___X_ 3'	AGgcAaTTCATAgTGGAGAGAAACCT	4	3' __XX_X______X_____________ 5'	TRUE	clinvar2_19_19934554_ideal	0.281238	0.803315
chr19	53352648	53352829	181	clinvar2_19_19934554_ideal	chr19_53352648_53352829_181_clinvar2_19_19934554_ideal_860	clinvar2_19_19934554_ideal_F	TGGAGAGAAACCCTACAAATGTGA	59.65	clinvar2_19_19934554_ideal_R	AGGTTTCTCTCCAGTATGAAGTATCT	58.871	860	TGGAGAGAAACCtTACAggTGTaAtgaatgtggcaagacctttagtcggaagtcataccttacatgccatcgtagacttcatactggagagaaaccttacaagtgtaatgagtgtggcaagaccttcggtcgaaattcagcccttataattcacaAGgcAaTTCATACTGGAGAGAAACCT	chr19	19934554	TGGAGAGAAACCtTACAggTGTaA	4	5' ____________X____XX___X_ 3'	AGgcAaTTCATACTGGAGAGAAACCT	3	3' __XX_X____________________ 5'	TRUE	clinvar2_19_19934554_ideal	0.766851	0.766851
chr19	53352564	53353333	769	clinvar2_19_19934554_ideal	chr19_53352564_53353333_769_clinvar2_19_19934554_ideal_940	clinvar2_19_19934554_ideal_F	TGGAGAGAAACCCTACAAATGTGA	59.65	clinvar2_19_19934554_ideal_R	AGGTTTCTCTCCAGTATGAAGTATCT	58.871	940	TGGAGAGAAACCtTACAAATGTGAagaatgtgatgaagctttcagtttcaaatcaaaccttcaaagacataggagaattcatactggagagaaaccttacaggtgtaatgaatgtggcaagacctttagtcggaagtcataccttacatgccatcgtagacttcatactggagagaaaccttacaagtgtaatgagtgtggcaagaccttcggtcgaaattcagcccttataattcacaaggcaattcatactggagagaaaccttacaagtgtaatgagtgtggcaaggccttcagtcagaagtcatcccttacatgccatcttagacttcatactggagagaaaccttacaaatgtgaagaatgtgacaaagttttcagtcgcaaatcaagccttga…	chr19	19934554	TGGAGAGAAACCtTACAAATGTGA	1	5' ____________X___________ 3'	AtAgACTTCATACTGGAGAGAAACCT	2	3' _X_X______________________ 5'	TRUE	clinvar2_19_19934554_ideal	0.158908	0.675138
chr19	53352564	53353249	685	clinvar2_19_19934554_ideal	chr19_53352564_53353249_685_clinvar2_19_19934554_ideal_900	clinvar2_19_19934554_ideal_F	TGGAGAGAAACCCTACAAATGTGA	59.65	clinvar2_19_19934554_ideal_R	AGGTTTCTCTCCAGTATGAAGTATCT	58.871	900	TGGAGAGAAACCtTACAAATGTGAagaatgtgatgaagctttcagtttcaaatcaaaccttcaaagacataggagaattcatactggagagaaaccttacaggtgtaatgaatgtggcaagacctttagtcggaagtcataccttacatgccatcgtagacttcatactggagagaaaccttacaagtgtaatgagtgtggcaagaccttcggtcgaaattcagcccttataattcacaaggcaattcatactggagagaaaccttacaagtgtaatgagtgtggcaaggccttcagtcagaagtcatcccttacatgccatcttagacttcatactggagagaaaccttacaaatgtgaagaatgtgacaaagttttcagtcgcaaatcaagccttga…	chr19	19934554	TGGAGAGAAACCtTACAAATGTGA	1	5' ____________X___________ 3'	AGgcAaTTCATACTGGAGAaAAACCT	4	3' __XX_X_____________X______ 5'	TRUE	clinvar2_19_19934554_ideal	0.190657	0.721547
chr19	53352564	53353165	601	clinvar2_19_19934554_ideal	chr19_53352564_53353165_601_clinvar2_19_19934554_ideal_900	clinvar2_19_19934554_ideal_F	TGGAGAGAAACCCTACAAATGTGA	59.65	clinvar2_19_19934554_ideal_R	AGGTTTCTCTCCAGTATGAAGTATCT	58.871	900	TGGAGAGAAACCtTACAAATGTGAagaatgtgatgaagctttcagtttcaaatcaaaccttcaaagacataggagaattcatactggagagaaaccttacaggtgtaatgaatgtggcaagacctttagtcggaagtcataccttacatgccatcgtagacttcatactggagagaaaccttacaagtgtaatgagtgtggcaagaccttcggtcgaaattcagcccttataattcacaaggcaattcatactggagagaaaccttacaagtgtaatgagtgtggcaaggccttcagtcagaagtcatcccttacatgccatcttagacttcatactggagagaaaccttacaaatgtgaagaatgtgacaaagttttcagtcgcaaatcaagccttga…	chr19	19934554	TGGAGAGAAACCtTACAAATGTGA	1	5' ____________X___________ 3'	AGgcAaTTCATAgTGGAGAGAAACCT	4	3' __XX_X______X_____________ 5'	TRUE	clinvar2_19_19934554_ideal	0.231281	0.767956
chr19	53352564	53352829	265	clinvar2_19_19934554_ideal	chr19_53352564_53352829_265_clinvar2_19_19934554_ideal_920	clinvar2_19_19934554_ideal_F	TGGAGAGAAACCCTACAAATGTGA	59.65	clinvar2_19_19934554_ideal_R	AGGTTTCTCTCCAGTATGAAGTATCT	58.871	920	TGGAGAGAAACCtTACAAATGTGAagaatgtgatgaagctttcagtttcaaatcaaaccttcaaagacataggagaattcatactggagagaaaccttacaggtgtaatgaatgtggcaagacctttagtcggaagtcataccttacatgccatcgtagacttcatactggagagaaaccttacaagtgtaatgagtgtggcaagaccttcggtcgaaattcagcccttataattcacaAGgcAaTTCATACTGGAGAGAAACCT	chr19	19934554	TGGAGAGAAACCtTACAAATGTGA	1	5' ____________X___________ 3'	AGgcAaTTCATACTGGAGAGAAACCT	3	3' __XX_X____________________ 5'	TRUE	clinvar2_19_19934554_ideal	0.569057	0.833149
chr19	53352480	53353249	769	clinvar2_19_19934554_ideal	chr19_53352480_53353249_769_clinvar2_19_19934554_ideal_800	clinvar2_19_19934554_ideal_F	TGGAGAGAAACCCTACAAATGTGA	59.65	clinvar2_19_19934554_ideal_R	AGGTTTCTCTCCAGTATGAAGTATCT	58.871	800	TGaAGAGAgAtCgTACAAgTGTaAtagatgtggcaaatttttcagacatcgttcataccttgcagttcattggcgaactcatagtggagagaaaccttacaaatgtgaagaatgtgatgaagctttcagtttcaaatcaaaccttcaaagacataggagaattcatactggagagaaaccttacaggtgtaatgaatgtggcaagacctttagtcggaagtcataccttacatgccatcgtagacttcatactggagagaaaccttacaagtgtaatgagtgtggcaagaccttcggtcgaaattcagcccttataattcacaaggcaattcatactggagagaaaccttacaagtgtaatgagtgtggcaaggccttcagtcagaagtcatcccttac…	chr19	19934554	TGaAGAGAgAtCgTACAAgTGTaA	6	5' __X_____X_X_X_____X___X_ 3'	AGgcAaTTCATACTGGAGAaAAACCT	4	3' __XX_X_____________X______ 5'	TRUE	clinvar2_19_19934554_ideal	0.158908	0.675138
chr19	53352480	53353165	685	clinvar2_19_19934554_ideal	chr19_53352480_53353165_685_clinvar2_19_19934554_ideal_800	clinvar2_19_19934554_ideal_F	TGGAGAGAAACCCTACAAATGTGA	59.65	clinvar2_19_19934554_ideal_R	AGGTTTCTCTCCAGTATGAAGTATCT	58.871	800	TGaAGAGAgAtCgTACAAgTGTaAtagatgtggcaaatttttcagacatcgttcataccttgcagttcattggcgaactcatagtggagagaaaccttacaaatgtgaagaatgtgatgaagctttcagtttcaaatcaaaccttcaaagacataggagaattcatactggagagaaaccttacaggtgtaatgaatgtggcaagacctttagtcggaagtcataccttacatgccatcgtagacttcatactggagagaaaccttacaagtgtaatgagtgtggcaagaccttcggtcgaaattcagcccttataattcacaaggcaattcatactggagagaaaccttacaagtgtaatgagtgtggcaaggccttcagtcagaagtcatcccttac…	chr19	19934554	TGaAGAGAgAtCgTACAAgTGTaA	6	5' __X_____X_X_X_____X___X_ 3'	AGgcAaTTCATAgTGGAGAGAAACCT	4	3' __XX_X______X_____________ 5'	TRUE	clinvar2_19_19934554_ideal	0.190657	0.721547
chr19	53352480	53352829	349	clinvar2_19_19934554_ideal	chr19_53352480_53352829_349_clinvar2_19_19934554_ideal_820	clinvar2_19_19934554_ideal_F	TGGAGAGAAACCCTACAAATGTGA	59.65	clinvar2_19_19934554_ideal_R	AGGTTTCTCTCCAGTATGAAGTATCT	58.871	820	TGaAGAGAgAtCgTACAAgTGTaAtagatgtggcaaatttttcagacatcgttcataccttgcagttcattggcgaactcatagtggagagaaaccttacaaatgtgaagaatgtgatgaagctttcagtttcaaatcaaaccttcaaagacataggagaattcatactggagagaaaccttacaggtgtaatgaatgtggcaagacctttagtcggaagtcataccttacatgccatcgtagacttcatactggagagaaaccttacaagtgtaatgagtgtggcaagaccttcggtcgaaattcagcccttataattcacaAGgcAaTTCATACTGGAGAGAAACCT	chr19	19934554	TGaAGAGAgAtCgTACAAgTGTaA	6	5' __X_____X_X_X_____X___X_ 3'	AGgcAaTTCATACTGGAGAGAAACCT	3	3' __XX_X____________________ 5'	TRUE	clinvar2_19_19934554_ideal	0.426361	0.822099
chr19	53352396	53353165	769	clinvar2_19_19934554_ideal	chr19_53352396_53353165_769_clinvar2_19_19934554_ideal_800	clinvar2_19_19934554_ideal_F	TGGAGAGAAACCCTACAAATGTGA	59.65	clinvar2_19_19934554_ideal_R	AGGTTTCTCTCCAGTATGAAGTATCT	58.871	800	TatAGgGAAACttTACAAATGTaAtgattgtcaccaagtctttagtaatgctacaaccattgcaaatcattggagaatccataatgaagagagatcgtacaagtgtaatagatgtggcaaatttttcagacatcgttcataccttgcagttcattggcgaactcatagtggagagaaaccttacaaatgtgaagaatgtgatgaagctttcagtttcaaatcaaaccttcaaagacataggagaattcatactggagagaaaccttacaggtgtaatgaatgtggcaagacctttagtcggaagtcataccttacatgccatcgtagacttcatactggagagaaaccttacaagtgtaatgagtgtggcaagaccttcggtcgaaattcagcccttat…	chr19	19934554	TatAGgGAAACttTACAAATGTaA	6	5' _XX__X_____XX_________X_ 3'	AGgcAaTTCATAgTGGAGAGAAACCT	4	3' __XX_X______X_____________ 5'	TRUE	clinvar2_19_19934554_ideal	0.158908	0.675138
chr19	53352396	53352829	433	clinvar2_19_19934554_ideal	chr19_53352396_53352829_433_clinvar2_19_19934554_ideal_820	clinvar2_19_19934554_ideal_F	TGGAGAGAAACCCTACAAATGTGA	59.65	clinvar2_19_19934554_ideal_R	AGGTTTCTCTCCAGTATGAAGTATCT	58.871	820	TatAGgGAAACttTACAAATGTaAtgattgtcaccaagtctttagtaatgctacaaccattgcaaatcattggagaatccataatgaagagagatcgtacaagtgtaatagatgtggcaaatttttcagacatcgttcataccttgcagttcattggcgaactcatagtggagagaaaccttacaaatgtgaagaatgtgatgaagctttcagtttcaaatcaaaccttcaaagacataggagaattcatactggagagaaaccttacaggtgtaatgaatgtggcaagacctttagtcggaagtcataccttacatgccatcgtagacttcatactggagagaaaccttacaagtgtaatgagtgtggcaagaccttcggtcgaaattcagcccttat…	chr19	19934554	TatAGgGAAACttTACAAATGTaA	6	5' _XX__X_____XX_________X_ 3'	AGgcAaTTCATACTGGAGAGAAACCT	3	3' __XX_X____________________ 5'	TRUE	clinvar2_19_19934554_ideal	0.340878	0.81547
chr19	53352312	53352829	517	clinvar2_19_19934554_ideal	chr19_53352312_53352829_517_clinvar2_19_19934554_ideal_860	clinvar2_19_19934554_ideal_F	TGGAGAGAAACCCTACAAATGTGA	59.65	clinvar2_19_19934554_ideal_R	AGGTTTCTCTCCAGTATGAAGTATCT	58.871	860	TGGAGAGAAACCtTACcAgTGTaAtgagtgtggcaaagcctttcgtgggcagtcagcacttatttaccatcaagcaatccatggtatagggaaactttacaaatgtaatgattgtcaccaagtctttagtaatgctacaaccattgcaaatcattggagaatccataatgaagagagatcgtacaagtgtaatagatgtggcaaatttttcagacatcgttcataccttgcagttcattggcgaactcatagtggagagaaaccttacaaatgtgaagaatgtgatgaagctttcagtttcaaatcaaaccttcaaagacataggagaattcatactggagagaaaccttacaggtgtaatgaatgtggcaagacctttagtcggaagtcataccttac…	chr19	19934554	TGGAGAGAAACCtTACcAgTGTaA	4	5' ____________X___X_X___X_ 3'	AGgcAaTTCATACTGGAGAGAAACCT	3	3' __XX_X____________________ 5'	TRUE	clinvar2_19_19934554_ideal	0.279304	0.79779
chr19	53352228	53352829	601	clinvar2_19_19934554_ideal	chr19_53352228_53352829_601_clinvar2_19_19934554_ideal_860	clinvar2_19_19934554_ideal_F	TGGAGAGAAACCCTACAAATGTGA	59.65	clinvar2_19_19934554_ideal_R	AGGTTTCTCTCCAGTATGAAGTATCT	58.871	860	TGGAGAGAAACttTACAAgTGTaAtgaatgtggcaagacctttagtcggaagtcatcccttacacgccattgtagacttcatactggagagaaaccttaccagtgtaatgagtgtggcaaagcctttcgtgggcagtcagcacttatttaccatcaagcaatccatggtatagggaaactttacaaatgtaatgattgtcaccaagtctttagtaatgctacaaccattgcaaatcattggagaatccataatgaagagagatcgtacaagtgtaatagatgtggcaaatttttcagacatcgttcataccttgcagttcattggcgaactcatagtggagagaaaccttacaaatgtgaagaatgtgatgaagctttcagtttcaaatcaaaccttca…	chr19	19934554	TGGAGAGAAACttTACAAgTGTaA	4	5' ___________XX_____X___X_ 3'	AGgcAaTTCATACTGGAGAGAAACCT	3	3' __XX_X____________________ 5'	TRUE	clinvar2_19_19934554_ideal	0.231281	0.767956
chr19	53352144	53352829	685	clinvar2_19_19934554_ideal	chr19_53352144_53352829_685_clinvar2_19_19934554_ideal_920	clinvar2_19_19934554_ideal_F	TGGAGAGAAACCCTACAAATGTGA	59.65	clinvar2_19_19934554_ideal_R	AGGTTTCTCTCCAGTATGAAGTATCT	58.871	920	TGGAGAGAAACCtTACAAATGTGAagaatgtgatgaagctttcagtttcaaatcaaaccttgaaagacataggataattcatactggagagaaactttacaagtgtaatgaatgtggcaagacctttagtcggaagtcatcccttacacgccattgtagacttcatactggagagaaaccttaccagtgtaatgagtgtggcaaagcctttcgtgggcagtcagcacttatttaccatcaagcaatccatggtatagggaaactttacaaatgtaatgattgtcaccaagtctttagtaatgctacaaccattgcaaatcattggagaatccataatgaagagagatcgtacaagtgtaatagatgtggcaaatttttcagacatcgttcataccttgc…	chr19	19934554	TGGAGAGAAACCtTACAAATGTGA	1	5' ____________X___________ 3'	AGgcAaTTCATACTGGAGAGAAACCT	3	3' __XX_X____________________ 5'	TRUE	clinvar2_19_19934554_ideal	0.190657	0.721547
chr19	53352060	53352829	769	clinvar2_19_19934554_ideal	chr19_53352060_53352829_769_clinvar2_19_19934554_ideal_880	clinvar2_19_19934554_ideal_F	TGGAGAGAAACCCTACAAATGTGA	59.65	clinvar2_19_19934554_ideal_R	AGGTTTCTCTCCAGTATGAAGTATCT	58.871	880	TGGAGAGAAACCtTACAAgTGTaAtgattgtggcaagaccttcagtcagacatcatcccttgtataccatcgtagacttcatactggagagaaaccttacaaatgtgaagaatgtgatgaagctttcagtttcaaatcaaaccttgaaagacataggataattcatactggagagaaactttacaagtgtaatgaatgtggcaagacctttagtcggaagtcatcccttacacgccattgtagacttcatactggagagaaaccttaccagtgtaatgagtgtggcaaagcctttcgtgggcagtcagcacttatttaccatcaagcaatccatggtatagggaaactttacaaatgtaatgattgtcaccaagtctttagtaatgctacaaccattgc…	chr19	19934554	TGGAGAGAAACCtTACAAgTGTaA	3	5' ____________X_____X___X_ 3'	AGgcAaTTCATACTGGAGAGAAACCT	3	3' __XX_X____________________ 5'	TRUE	clinvar2_19_19934554_ideal	0.158908	0.675138
chr19	53213236	53213333	97	clinvar2_19_19934554_ideal	chr19_53213236_53213333_97_clinvar2_19_19934554_ideal_860	clinvar2_19_19934554_ideal_F	TGGAGAGAAACCCTACAAATGTGA	59.65	clinvar2_19_19934554_ideal_R	AGGTTTCTCTCCAGTATGAAGTATCT	58.871	860	TGGAGAGAAAtCCTACAgATGTcAtgaatgtggcaaagcctttactcaaggctcacgcttcattaatcatcAGATAgTTCATACTGGAGAGAActtT	chr19	19934554	TGGAGAGAAAtCCTACAgATGTcA	3	5' __________X______X____X_ 3'	AGATAgTTCATACTGGAGAGAActtT	4	3' _____X________________XXX_ 5'	TRUE	clinvar2_19_19934554_ideal	0.828866	0.444199
chr19	53213073	53213333	260	clinvar2_19_19934554_ideal	chr19_53213073_53213333_260_clinvar2_19_19934554_ideal_840	clinvar2_19_19934554_ideal_F	TGGAGAGAAACCCTACAAATGTGA	59.65	clinvar2_19_19934554_ideal_R	AGGTTTCTCTCCAGTATGAAGTATCT	58.871	840	TGGAGAGAAACCaTAtgAATaTGAcatatatggcaaagtcttcagtcaaaattcacatttcaaaagttatcataggatttgtactgaagagaagccttacaaatgtgtgtggcaaggtcctcagtcaaaattcacaccttgtaaatcatcagagaattcatactggagagaaatcctacagatgtcatgaatgtggcaaagcctttactcaaggctcacgcttcattaatcatcAGATAgTTCATACTGGAGAGAActtT	chr19	19934554	TGGAGAGAAACCaTAtgAATaTGA	4	5' ____________X__XX___X___ 3'	AGATAgTTCATACTGGAGAGAActtT	4	3' _____X________________XXX_ 5'	TRUE	clinvar2_19_19934554_ideal	0.559615	0.803867
chr19	53213073	53213249	176	clinvar2_19_19934554_ideal	chr19_53213073_53213249_176_clinvar2_19_19934554_ideal_840	clinvar2_19_19934554_ideal_F	TGGAGAGAAACCCTACAAATGTGA	59.65	clinvar2_19_19934554_ideal_R	AGGTTTCTCTCCAGTATGAAGTATCT	58.871	840	TGGAGAGAAACCaTAtgAATaTGAcatatatggcaaagtcttcagtcaaaattcacatttcaaaagttatcataggatttgtactgaagagaagccttacaaatgtgtgtggcaaggtcctcagtcaaaattcacaccttgtaaatcatcAGAgAaTTCATACTGGAGAGAAAtCc	chr19	19934554	TGGAGAGAAACCaTAtgAATaTGA	4	5' ____________X__XX___X___ 3'	AGAgAaTTCATACTGGAGAGAAAtCc	4	3' ___X_X_________________X_X 5'	TRUE	clinvar2_19_19934554_ideal	0.742614	0.722099
chr19	53212989	53213333	344	clinvar2_19_19934554_ideal	chr19_53212989_53213333_344_clinvar2_19_19934554_ideal_840	clinvar2_19_19934554_ideal_F	TGGAGAGAAACCCTACAAATGTGA	59.65	clinvar2_19_19934554_ideal_R	AGGTTTCTCTCCAGTATGAAGTATCT	58.871	840	TGGAGAGAAACCtcACAAgTaTGAtgagtgtggaaaaacctttacccaggcctctcacctcactatacatcagattatccatactggagagaaaccatatgaatatgacatatatggcaaagtcttcagtcaaaattcacatttcaaaagttatcataggatttgtactgaagagaagccttacaaatgtgtgtggcaaggtcctcagtcaaaattcacaccttgtaaatcatcagagaattcatactggagagaaatcctacagatgtcatgaatgtggcaaagcctttactcaaggctcacgcttcattaatcatcAGATAgTTCATACTGGAGAGAActtT	chr19	19934554	TGGAGAGAAACCtcACAAgTaTGA	4	5' ____________XX____X_X___ 3'	AGATAgTTCATACTGGAGAGAActtT	4	3' _____X________________XXX_ 5'	TRUE	clinvar2_19_19934554_ideal	0.432267	0.821547
chr19	53212989	53213249	260	clinvar2_19_19934554_ideal	chr19_53212989_53213249_260_clinvar2_19_19934554_ideal_840	clinvar2_19_19934554_ideal_F	TGGAGAGAAACCCTACAAATGTGA	59.65	clinvar2_19_19934554_ideal_R	AGGTTTCTCTCCAGTATGAAGTATCT	58.871	840	TGGAGAGAAACCtcACAAgTaTGAtgagtgtggaaaaacctttacccaggcctctcacctcactatacatcagattatccatactggagagaaaccatatgaatatgacatatatggcaaagtcttcagtcaaaattcacatttcaaaagttatcataggatttgtactgaagagaagccttacaaatgtgtgtggcaaggtcctcagtcaaaattcacaccttgtaaatcatcAGAgAaTTCATACTGGAGAGAAAtCc	chr19	19934554	TGGAGAGAAACCtcACAAgTaTGA	4	5' ____________XX____X_X___ 3'	AGAgAaTTCATACTGGAGAGAAAtCc	4	3' ___X_X_________________X_X 5'	TRUE	clinvar2_19_19934554_ideal	0.566538	0.813812
chr19	53212989	53213086	97	clinvar2_19_19934554_ideal	chr19_53212989_53213086_97_clinvar2_19_19934554_ideal_840	clinvar2_19_19934554_ideal_F	TGGAGAGAAACCCTACAAATGTGA	59.65	clinvar2_19_19934554_ideal_R	AGGTTTCTCTCCAGTATGAAGTATCT	58.871	840	TGGAGAGAAACCtcACAAgTaTGAtgagtgtggaaaaacctttacccaggcctctcacctcactatacatcAGATtaTcCATACTGGAGAGAAACCa	chr19	19934554	TGGAGAGAAACCtcACAAgTaTGA	4	5' ____________XX____X_X___ 3'	AGATtaTcCATACTGGAGAGAAACCa	4	3' ____XX_X_________________X 5'	TRUE	clinvar2_19_19934554_ideal	0.82268	0.440884
chr19	53212569	53212750	181	clinvar2_19_19934554_ideal	chr19_53212569_53212750_181_clinvar2_19_19934554_ideal_840	clinvar2_19_19934554_ideal_F	TGGAGAGAAACCCTACAAATGTGA	59.65	clinvar2_19_19934554_ideal_R	AGGTTTCTCTCCAGTATGAAGTATCT	58.871	840	TGGAGAGAgACCtTAtAAATGTaAtgagtgggacaaggcttttttttcagagttcaaaattgtaaaacatcacaggattcattctggagagaaacaaaacaaaagtaatgaatgtagtaaggcatttattcaaaattcaagtctggtggaccatcAGAgAacTCAcACTGGAGAGAAACCT	chr19	19934554	TGGAGAGAgACCtTAtAAATGTaA	4	5' ________X___X__X______X_ 3'	AGAgAacTCAcACTGGAGAGAAACCT	4	3' ___X_XX___X_______________ 5'	TRUE	clinvar2_19_19934554_ideal	0.735912	0.735912
chr19	53212400	53212750	350	clinvar2_19_19934554_ideal	chr19_53212400_53212750_350_clinvar2_19_19934554_ideal_860	clinvar2_19_19934554_ideal_F	TGGAGAGAAACCCTACAAATGTGA	59.65	clinvar2_19_19934554_ideal_R	AGGTTTCTCTCCAGTATGAAGTATCT	58.871	860	TGGAcAGAAACCaTAtAAATGTGAtatatgtggcaaaagtttcagtcaaaattcataccttgaaaatcatcagagaattcacactggagagaaaacttacaagttgtaattagtgtggcaaagcctttagcgtgcgctcaaacctaactaaacatcaggtcatccataatggagagagaccttataaatgtaatgagtgggacaaggcttttttttcagagttcaaaattgtaaaacatcacaggattcattctggagagaaacaaaacaaaagtaatgaatgtagtaaggcatttattcaaaattcaagtctggtggaccatcAGAgAacTCAcACTGGAGAGAAACCT	chr19	19934554	TGGAcAGAAACCaTAtAAATGTGA	3	5' ____X_______X__X________ 3'	AGAgAacTCAcACTGGAGAGAAACCT	4	3' ___X_XX___X_______________ 5'	TRUE	clinvar2_19_19934554_ideal	0.412857	0.798343
chr19	53212400	53212497	97	clinvar2_19_19934554_ideal	chr19_53212400_53212497_97_clinvar2_19_19934554_ideal_860	clinvar2_19_19934554_ideal_F	TGGAGAGAAACCCTACAAATGTGA	59.65	clinvar2_19_19934554_ideal_R	AGGTTTCTCTCCAGTATGAAGTATCT	58.871	860	TGGAcAGAAACCaTAtAAATGTGAtatatgtggcaaaagtttcagtcaaaattcataccttgaaaatcatcAGAgAaTTCAcACTGGAGAGAAAaCT	chr19	19934554	TGGAcAGAAACCaTAtAAATGTGA	3	5' ____X_______X__X________ 3'	AGAgAaTTCAcACTGGAGAGAAAaCT	4	3' ___X_X____X____________X__ 5'	TRUE	clinvar2_19_19934554_ideal	0.816495	0.437569
chr19	53212316	53212750	434	clinvar2_19_19934554_ideal	chr19_53212316_53212750_434_clinvar2_19_19934554_ideal_860	clinvar2_19_19934554_ideal_F	TGGAGAGAAACCCTACAAATGTGA	59.65	clinvar2_19_19934554_ideal_R	AGGTTTCTCTCCAGTATGAAGTATCT	58.871	860	TGGAGAGAAACCtTACAgATGTaAtgagtgtggcaagaccttcaataggatgttccaccttactagacatcagagaatccatactggacagaaaccatataaatgtgatatatgtggcaaaagtttcagtcaaaattcataccttgaaaatcatcagagaattcacactggagagaaaacttacaagttgtaattagtgtggcaaagcctttagcgtgcgctcaaacctaactaaacatcaggtcatccataatggagagagaccttataaatgtaatgagtgggacaaggcttttttttcagagttcaaaattgtaaaacatcacaggattcattctggagagaaacaaaacaaaagtaatgaatgtagtaaggcatttattcaaaattcaagtctgg…	chr19	19934554	TGGAGAGAAACCtTACAgATGTaA	3	5' ____________X____X____X_ 3'	AGAgAacTCAcACTGGAGAGAAACCT	4	3' ___X_XX___X_______________ 5'	TRUE	clinvar2_19_19934554_ideal	0.338018	0.810497
chr19	53212316	53212497	181	clinvar2_19_19934554_ideal	chr19_53212316_53212497_181_clinvar2_19_19934554_ideal_860	clinvar2_19_19934554_ideal_F	TGGAGAGAAACCCTACAAATGTGA	59.65	clinvar2_19_19934554_ideal_R	AGGTTTCTCTCCAGTATGAAGTATCT	58.871	860	TGGAGAGAAACCtTACAgATGTaAtgagtgtggcaagaccttcaataggatgttccaccttactagacatcagagaatccatactggacagaaaccatataaatgtgatatatgtggcaaaagtttcagtcaaaattcataccttgaaaatcatcAGAgAaTTCAcACTGGAGAGAAAaCT	chr19	19934554	TGGAGAGAAACCtTACAgATGTaA	3	5' ____________X____X____X_ 3'	AGAgAaTTCAcACTGGAGAGAAAaCT	4	3' ___X_X____X____________X__ 5'	TRUE	clinvar2_19_19934554_ideal	0.770166	0.770166
chr19	53212316	53212413	97	clinvar2_19_19934554_ideal	chr19_53212316_53212413_97_clinvar2_19_19934554_ideal_840	clinvar2_19_19934554_ideal_F	TGGAGAGAAACCCTACAAATGTGA	59.65	clinvar2_19_19934554_ideal_R	AGGTTTCTCTCCAGTATGAAGTATCT	58.871	840	TGGAGAGAAACCtTACAgATGTaAtgagtgtggcaagaccttcaataggatgttccaccttactagacatcAGAgAaTcCATACTGGAcAGAAACCa	chr19	19934554	TGGAGAGAAACCtTACAgATGTaA	3	5' ____________X____X____X_ 3'	AGAgAaTcCATACTGGAcAGAAACCa	5	3' ___X_X_X_________X_______X 5'	TRUE	clinvar2_19_19934554_ideal	0.806186	0.432044
chr19	53212232	53212750	518	clinvar2_19_19934554_ideal	chr19_53212232_53212750_518_clinvar2_19_19934554_ideal_840	clinvar2_19_19934554_ideal_F	TGGAGAGAAACCCTACAAATGTGA	59.65	clinvar2_19_19934554_ideal_R	AGGTTTCTCTCCAGTATGAAGTATCT	58.871	840	TGGAcAGAAAaCaTAtAAATGTGAtatatgtggcaaaggtttcaggcaaattggaaacctagcaagtcatcatagaattcatactggagagaaaccttacagatgtaatgagtgtggcaagaccttcaataggatgttccaccttactagacatcagagaatccatactggacagaaaccatataaatgtgatatatgtggcaaaagtttcagtcaaaattcataccttgaaaatcatcagagaattcacactggagagaaaacttacaagttgtaattagtgtggcaaagcctttagcgtgcgctcaaacctaactaaacatcaggtcatccataatggagagagaccttataaatgtaatgagtgggacaaggcttttttttcagagttcaaaattg…	chr19	19934554	TGGAcAGAAAaCaTAtAAATGTGA	4	5' ____X_____X_X__X________ 3'	AGAgAacTCAcACTGGAGAGAAACCT	4	3' ___X_XX___X_______________ 5'	TRUE	clinvar2_19_19934554_ideal	0.270849	0.775138
chr19	53212232	53212497	265	clinvar2_19_19934554_ideal	chr19_53212232_53212497_265_clinvar2_19_19934554_ideal_840	clinvar2_19_19934554_ideal_F	TGGAGAGAAACCCTACAAATGTGA	59.65	clinvar2_19_19934554_ideal_R	AGGTTTCTCTCCAGTATGAAGTATCT	58.871	840	TGGAcAGAAAaCaTAtAAATGTGAtatatgtggcaaaggtttcaggcaaattggaaacctagcaagtcatcatagaattcatactggagagaaaccttacagatgtaatgagtgtggcaagaccttcaataggatgttccaccttactagacatcagagaatccatactggacagaaaccatataaatgtgatatatgtggcaaaagtttcagtcaaaattcataccttgaaaatcatcAGAgAaTTCAcACTGGAGAGAAAaCT	chr19	19934554	TGGAcAGAAAaCaTAtAAATGTGA	4	5' ____X_____X_X__X________ 3'	AGAgAaTTCAcACTGGAGAGAAAaCT	4	3' ___X_X____X____________X__ 5'	TRUE	clinvar2_19_19934554_ideal	0.542642	0.794475
chr19	53212232	53212413	181	clinvar2_19_19934554_ideal	chr19_53212232_53212413_181_clinvar2_19_19934554_ideal_820	clinvar2_19_19934554_ideal_F	TGGAGAGAAACCCTACAAATGTGA	59.65	clinvar2_19_19934554_ideal_R	AGGTTTCTCTCCAGTATGAAGTATCT	58.871	820	TGGAcAGAAAaCaTAtAAATGTGAtatatgtggcaaaggtttcaggcaaattggaaacctagcaagtcatcatagaattcatactggagagaaaccttacagatgtaatgagtgtggcaagaccttcaataggatgttccaccttactagacatcAGAgAaTcCATACTGGAcAGAAACCa	chr19	19934554	TGGAcAGAAAaCaTAtAAATGTGA	4	5' ____X_____X_X__X________ 3'	AGAgAaTcCATACTGGAcAGAAACCa	5	3' ___X_X_X_________X_______X 5'	TRUE	clinvar2_19_19934554_ideal	0.759116	0.759116
chr19	53212232	53212329	97	clinvar2_19_19934554_ideal	chr19_53212232_53212329_97_clinvar2_19_19934554_ideal_860	clinvar2_19_19934554_ideal_F	TGGAGAGAAACCCTACAAATGTGA	59.65	clinvar2_19_19934554_ideal_R	AGGTTTCTCTCCAGTATGAAGTATCT	58.871	860	TGGAcAGAAAaCaTAtAAATGTGAtatatgtggcaaaggtttcaggcaaattggaaacctagcaagtcatcAtAgAaTTCATACTGGAGAGAAACCT	chr19	19934554	TGGAcAGAAAaCaTAtAAATGTGA	4	5' ____X_____X_X__X________ 3'	AtAgAaTTCATACTGGAGAGAAACCT	3	3' _X_X_X____________________ 5'	TRUE	clinvar2_19_19934554_ideal	0.828866	0.444199
chr19	53212148	53212750	602	clinvar2_19_19934554_ideal	chr19_53212148_53212750_602_clinvar2_19_19934554_ideal_820	clinvar2_19_19934554_ideal_F	TGGAGAGAAACCCTACAAATGTGA	59.65	clinvar2_19_19934554_ideal_R	AGGTTTCTCTCCAGTATGAAGTATCT	58.871	820	TaGAGAGAAAtCtTACAgATGTaAtgagtgtggcaagacctttaataagatgaccaaccttactacacatcagagaatccatactggacagaaaacatataaatgtgatatatgtggcaaaggtttcaggcaaattggaaacctagcaagtcatcatagaattcatactggagagaaaccttacagatgtaatgagtgtggcaagaccttcaataggatgttccaccttactagacatcagagaatccatactggacagaaaccatataaatgtgatatatgtggcaaaagtttcagtcaaaattcataccttgaaaatcatcagagaattcacactggagagaaaacttacaagttgtaattagtgtggcaaagcctttagcgtgcgctcaaacctaa…	chr19	19934554	TaGAGAGAAAtCtTACAgATGTaA	5	5' _X________X_X____X____X_ 3'	AGAgAacTCAcACTGGAGAGAAACCT	4	3' ___X_XX___X_______________ 5'	TRUE	clinvar2_19_19934554_ideal	0.22907	0.761878
chr19	53212148	53212497	349	clinvar2_19_19934554_ideal	chr19_53212148_53212497_349_clinvar2_19_19934554_ideal_820	clinvar2_19_19934554_ideal_F	TGGAGAGAAACCCTACAAATGTGA	59.65	clinvar2_19_19934554_ideal_R	AGGTTTCTCTCCAGTATGAAGTATCT	58.871	820	TaGAGAGAAAtCtTACAgATGTaAtgagtgtggcaagacctttaataagatgaccaaccttactacacatcagagaatccatactggacagaaaacatataaatgtgatatatgtggcaaaggtttcaggcaaattggaaacctagcaagtcatcatagaattcatactggagagaaaccttacagatgtaatgagtgtggcaagaccttcaataggatgttccaccttactagacatcagagaatccatactggacagaaaccatataaatgtgatatatgtggcaaaagtttcagtcaaaattcataccttgaaaatcatcAGAgAaTTCAcACTGGAGAGAAAaCT	chr19	19934554	TaGAGAGAAAtCtTACAgATGTaA	5	5' _X________X_X____X____X_ 3'	AGAgAaTTCAcACTGGAGAGAAAaCT	4	3' ___X_X____X____________X__ 5'	TRUE	clinvar2_19_19934554_ideal	0.423496	0.816575
chr19	53212148	53212413	265	clinvar2_19_19934554_ideal	chr19_53212148_53212413_265_clinvar2_19_19934554_ideal_800	clinvar2_19_19934554_ideal_F	TGGAGAGAAACCCTACAAATGTGA	59.65	clinvar2_19_19934554_ideal_R	AGGTTTCTCTCCAGTATGAAGTATCT	58.871	800	TaGAGAGAAAtCtTACAgATGTaAtgagtgtggcaagacctttaataagatgaccaaccttactacacatcagagaatccatactggacagaaaacatataaatgtgatatatgtggcaaaggtttcaggcaaattggaaacctagcaagtcatcatagaattcatactggagagaaaccttacagatgtaatgagtgtggcaagaccttcaataggatgttccaccttactagacatcAGAgAaTcCATACTGGAcAGAAACCa	chr19	19934554	TaGAGAGAAAtCtTACAgATGTaA	5	5' _X________X_X____X____X_ 3'	AGAgAaTcCATACTGGAcAGAAACCa	5	3' ___X_X_X_________X_______X 5'	TRUE	clinvar2_19_19934554_ideal	0.543396	0.79558
chr19	53212148	53212329	181	clinvar2_19_19934554_ideal	chr19_53212148_53212329_181_clinvar2_19_19934554_ideal_840	clinvar2_19_19934554_ideal_F	TGGAGAGAAACCCTACAAATGTGA	59.65	clinvar2_19_19934554_ideal_R	AGGTTTCTCTCCAGTATGAAGTATCT	58.871	840	TaGAGAGAAAtCtTACAgATGTaAtgagtgtggcaagacctttaataagatgaccaaccttactacacatcagagaatccatactggacagaaaacatataaatgtgatatatgtggcaaaggtttcaggcaaattggaaacctagcaagtcatcAtAgAaTTCATACTGGAGAGAAACCT	chr19	19934554	TaGAGAGAAAtCtTACAgATGTaA	5	5' _X________X_X____X____X_ 3'	AtAgAaTTCATACTGGAGAGAAACCT	3	3' _X_X_X____________________ 5'	TRUE	clinvar2_19_19934554_ideal	0.776796	0.776796
chr19	53212148	53212245	97	clinvar2_19_19934554_ideal	chr19_53212148_53212245_97_clinvar2_19_19934554_ideal_780	clinvar2_19_19934554_ideal_F	TGGAGAGAAACCCTACAAATGTGA	59.65	clinvar2_19_19934554_ideal_R	AGGTTTCTCTCCAGTATGAAGTATCT	58.871	780	TaGAGAGAAAtCtTACAgATGTaAtgagtgtggcaagacctttaataagatgaccaaccttactacacatcAGAgAaTcCATACTGGAcAGAAAaCa	chr19	19934554	TaGAGAGAAAtCtTACAgATGTaA	5	5' _X________X_X____X____X_ 3'	AGAgAaTcCATACTGGAcAGAAAaCa	6	3' ___X_X_X_________X_____X_X 5'	TRUE	clinvar2_19_19934554_ideal	0.797938	0.427624
chr19	53212064	53212750	686	clinvar2_19_19934554_ideal	chr19_53212064_53212750_686_clinvar2_19_19934554_ideal_860	clinvar2_19_19934554_ideal_F	TGGAGAGAAACCCTACAAATGTGA	59.65	clinvar2_19_19934554_ideal_R	AGGTTTCTCTCCAGTATGAAGTATCT	58.871	860	TGGAcAGAAACCgTAtAAATGTGAtacatgtggcaaagatttcagtcaaaattcataccttgaaaatcatcagagaattcacactagagagaaatcttacagatgtaatgagtgtggcaagacctttaataagatgaccaaccttactacacatcagagaatccatactggacagaaaacatataaatgtgatatatgtggcaaaggtttcaggcaaattggaaacctagcaagtcatcatagaattcatactggagagaaaccttacagatgtaatgagtgtggcaagaccttcaataggatgttccaccttactagacatcagagaatccatactggacagaaaccatataaatgtgatatatgtggcaaaagtttcagtcaaaattcataccttga…	chr19	19934554	TGGAcAGAAACCgTAtAAATGTGA	3	5' ____X_______X__X________ 3'	AGAgAacTCAcACTGGAGAGAAACCT	4	3' ___X_XX___X_______________ 5'	TRUE	clinvar2_19_19934554_ideal	0.190233	0.720994
chr19	53212064	53212497	433	clinvar2_19_19934554_ideal	chr19_53212064_53212497_433_clinvar2_19_19934554_ideal_860	clinvar2_19_19934554_ideal_F	TGGAGAGAAACCCTACAAATGTGA	59.65	clinvar2_19_19934554_ideal_R	AGGTTTCTCTCCAGTATGAAGTATCT	58.871	860	TGGAcAGAAACCgTAtAAATGTGAtacatgtggcaaagatttcagtcaaaattcataccttgaaaatcatcagagaattcacactagagagaaatcttacagatgtaatgagtgtggcaagacctttaataagatgaccaaccttactacacatcagagaatccatactggacagaaaacatataaatgtgatatatgtggcaaaggtttcaggcaaattggaaacctagcaagtcatcatagaattcatactggagagaaaccttacagatgtaatgagtgtggcaagaccttcaataggatgttccaccttactagacatcagagaatccatactggacagaaaccatataaatgtgatatatgtggcaaaagtttcagtcaaaattcataccttga…	chr19	19934554	TGGAcAGAAACCgTAtAAATGTGA	3	5' ____X_______X__X________ 3'	AGAgAaTTCAcACTGGAGAGAAAaCT	4	3' ___X_X____X____________X__ 5'	TRUE	clinvar2_19_19934554_ideal	0.336259	0.80442
chr19	53212064	53212413	349	clinvar2_19_19934554_ideal	chr19_53212064_53212413_349_clinvar2_19_19934554_ideal_840	clinvar2_19_19934554_ideal_F	TGGAGAGAAACCCTACAAATGTGA	59.65	clinvar2_19_19934554_ideal_R	AGGTTTCTCTCCAGTATGAAGTATCT	58.871	840	TGGAcAGAAACCgTAtAAATGTGAtacatgtggcaaagatttcagtcaaaattcataccttgaaaatcatcagagaattcacactagagagaaatcttacagatgtaatgagtgtggcaagacctttaataagatgaccaaccttactacacatcagagaatccatactggacagaaaacatataaatgtgatatatgtggcaaaggtttcaggcaaattggaaacctagcaagtcatcatagaattcatactggagagaaaccttacagatgtaatgagtgtggcaagaccttcaataggatgttccaccttactagacatcAGAgAaTcCATACTGGAcAGAAACCa	chr19	19934554	TGGAcAGAAACCgTAtAAATGTGA	3	5' ____X_______X__X________ 3'	AGAgAaTcCATACTGGAcAGAAACCa	5	3' ___X_X_X_________X_______X 5'	TRUE	clinvar2_19_19934554_ideal	0.422923	0.81547
chr19	53212064	53212329	265	clinvar2_19_19934554_ideal	chr19_53212064_53212329_265_clinvar2_19_19934554_ideal_880	clinvar2_19_19934554_ideal_F	TGGAGAGAAACCCTACAAATGTGA	59.65	clinvar2_19_19934554_ideal_R	AGGTTTCTCTCCAGTATGAAGTATCT	58.871	880	TGGAcAGAAACCgTAtAAATGTGAtacatgtggcaaagatttcagtcaaaattcataccttgaaaatcatcagagaattcacactagagagaaatcttacagatgtaatgagtgtggcaagacctttaataagatgaccaaccttactacacatcagagaatccatactggacagaaaacatataaatgtgatatatgtggcaaaggtttcaggcaaattggaaacctagcaagtcatcAtAgAaTTCATACTGGAGAGAAACCT	chr19	19934554	TGGAcAGAAACCgTAtAAATGTGA	3	5' ____X_______X__X________ 3'	AtAgAaTTCATACTGGAGAGAAACCT	3	3' _X_X_X____________________ 5'	TRUE	clinvar2_19_19934554_ideal	0.553962	0.81105
chr19	53212064	53212245	181	clinvar2_19_19934554_ideal	chr19_53212064_53212245_181_clinvar2_19_19934554_ideal_820	clinvar2_19_19934554_ideal_F	TGGAGAGAAACCCTACAAATGTGA	59.65	clinvar2_19_19934554_ideal_R	AGGTTTCTCTCCAGTATGAAGTATCT	58.871	820	TGGAcAGAAACCgTAtAAATGTGAtacatgtggcaaagatttcagtcaaaattcataccttgaaaatcatcagagaattcacactagagagaaatcttacagatgtaatgagtgtggcaagacctttaataagatgaccaaccttactacacatcAGAgAaTcCATACTGGAcAGAAAaCa	chr19	19934554	TGGAcAGAAACCgTAtAAATGTGA	3	5' ____X_______X__X________ 3'	AGAgAaTcCATACTGGAcAGAAAaCa	6	3' ___X_X_X_________X_____X_X 5'	TRUE	clinvar2_19_19934554_ideal	0.78453	0.78453
chr19	53212064	53212161	97	clinvar2_19_19934554_ideal	chr19_53212064_53212161_97_clinvar2_19_19934554_ideal_840	clinvar2_19_19934554_ideal_F	TGGAGAGAAACCCTACAAATGTGA	59.65	clinvar2_19_19934554_ideal_R	AGGTTTCTCTCCAGTATGAAGTATCT	58.871	840	TGGAcAGAAACCgTAtAAATGTGAtacatgtggcaaagatttcagtcaaaattcataccttgaaaatcatcAGAgAaTTCAcACTaGAGAGAAAtCT	chr19	19934554	TGGAcAGAAACCgTAtAAATGTGA	3	5' ____X_______X__X________ 3'	AGAgAaTTCAcACTaGAGAGAAAtCT	5	3' ___X_X____X___X________X__ 5'	TRUE	clinvar2_19_19934554_ideal	0.818557	0.438674
chr19	53211896	53212497	601	clinvar2_19_19934554_ideal	chr19_53211896_53212497_601_clinvar2_19_19934554_ideal_860	clinvar2_19_19934554_ideal_F	TGGAGAGAAACCCTACAAATGTGA	59.65	clinvar2_19_19934554_ideal_R	AGGTTTCTCTCCAGTATGAAGTATCT	58.871	860	TGGAcAGAAACCaTAtAAATGTGAtatatgtggcaaaggtttcaggcaaattgcaaacctagcaagtcatcatagaattcatactggagagaaaccttacaaatgtagtgattgtggcaagacctttaattacaggtcccaccttacaagacatcagagaatccatactggacagaaaccgtataaatgtgatacatgtggcaaagatttcagtcaaaattcataccttgaaaatcatcagagaattcacactagagagaaatcttacagatgtaatgagtgtggcaagacctttaataagatgaccaaccttactacacatcagagaatccatactggacagaaaacatataaatgtgatatatgtggcaaaggtttcaggcaaattggaaacctagc…	chr19	19934554	TGGAcAGAAACCaTAtAAATGTGA	3	5' ____X_______X__X________ 3'	AGAgAaTTCAcACTGGAGAGAAAaCT	4	3' ___X_X____X____________X__ 5'	TRUE	clinvar2_19_19934554_ideal	0.229617	0.762431
chr19	53211896	53212413	517	clinvar2_19_19934554_ideal	chr19_53211896_53212413_517_clinvar2_19_19934554_ideal_840	clinvar2_19_19934554_ideal_F	TGGAGAGAAACCCTACAAATGTGA	59.65	clinvar2_19_19934554_ideal_R	AGGTTTCTCTCCAGTATGAAGTATCT	58.871	840	TGGAcAGAAACCaTAtAAATGTGAtatatgtggcaaaggtttcaggcaaattgcaaacctagcaagtcatcatagaattcatactggagagaaaccttacaaatgtagtgattgtggcaagacctttaattacaggtcccaccttacaagacatcagagaatccatactggacagaaaccgtataaatgtgatacatgtggcaaagatttcagtcaaaattcataccttgaaaatcatcagagaattcacactagagagaaatcttacagatgtaatgagtgtggcaagacctttaataagatgaccaaccttactacacatcagagaatccatactggacagaaaacatataaatgtgatatatgtggcaaaggtttcaggcaaattggaaacctagc…	chr19	19934554	TGGAcAGAAACCaTAtAAATGTGA	3	5' ____X_______X__X________ 3'	AGAgAaTcCATACTGGAcAGAAACCa	5	3' ___X_X_X_________X_______X 5'	TRUE	clinvar2_19_19934554_ideal	0.275435	0.78674
chr19	53211896	53212329	433	clinvar2_19_19934554_ideal	chr19_53211896_53212329_433_clinvar2_19_19934554_ideal_880	clinvar2_19_19934554_ideal_F	TGGAGAGAAACCCTACAAATGTGA	59.65	clinvar2_19_19934554_ideal_R	AGGTTTCTCTCCAGTATGAAGTATCT	58.871	880	TGGAcAGAAACCaTAtAAATGTGAtatatgtggcaaaggtttcaggcaaattgcaaacctagcaagtcatcatagaattcatactggagagaaaccttacaaatgtagtgattgtggcaagacctttaattacaggtcccaccttacaagacatcagagaatccatactggacagaaaccgtataaatgtgatacatgtggcaaagatttcagtcaaaattcataccttgaaaatcatcagagaattcacactagagagaaatcttacagatgtaatgagtgtggcaagacctttaataagatgaccaaccttactacacatcagagaatccatactggacagaaaacatataaatgtgatatatgtggcaaaggtttcaggcaaattggaaacctagc…	chr19	19934554	TGGAcAGAAACCaTAtAAATGTGA	3	5' ____X_______X__X________ 3'	AtAgAaTTCATACTGGAGAGAAACCT	3	3' _X_X_X____________________ 5'	TRUE	clinvar2_19_19934554_ideal	0.341339	0.816575
chr19	53211896	53212245	349	clinvar2_19_19934554_ideal	chr19_53211896_53212245_349_clinvar2_19_19934554_ideal_820	clinvar2_19_19934554_ideal_F	TGGAGAGAAACCCTACAAATGTGA	59.65	clinvar2_19_19934554_ideal_R	AGGTTTCTCTCCAGTATGAAGTATCT	58.871	820	TGGAcAGAAACCaTAtAAATGTGAtatatgtggcaaaggtttcaggcaaattgcaaacctagcaagtcatcatagaattcatactggagagaaaccttacaaatgtagtgattgtggcaagacctttaattacaggtcccaccttacaagacatcagagaatccatactggacagaaaccgtataaatgtgatacatgtggcaaagatttcagtcaaaattcataccttgaaaatcatcagagaattcacactagagagaaatcttacagatgtaatgagtgtggcaagacctttaataagatgaccaaccttactacacatcAGAgAaTcCATACTGGAcAGAAAaCa	chr19	19934554	TGGAcAGAAACCaTAtAAATGTGA	3	5' ____X_______X__X________ 3'	AGAgAaTcCATACTGGAcAGAAAaCa	6	3' ___X_X_X_________X_____X_X 5'	TRUE	clinvar2_19_19934554_ideal	0.423496	0.816575
chr19	53211896	53212161	265	clinvar2_19_19934554_ideal	chr19_53211896_53212161_265_clinvar2_19_19934554_ideal_840	clinvar2_19_19934554_ideal_F	TGGAGAGAAACCCTACAAATGTGA	59.65	clinvar2_19_19934554_ideal_R	AGGTTTCTCTCCAGTATGAAGTATCT	58.871	840	TGGAcAGAAACCaTAtAAATGTGAtatatgtggcaaaggtttcaggcaaattgcaaacctagcaagtcatcatagaattcatactggagagaaaccttacaaatgtagtgattgtggcaagacctttaattacaggtcccaccttacaagacatcagagaatccatactggacagaaaccgtataaatgtgatacatgtggcaaagatttcagtcaaaattcataccttgaaaatcatcAGAgAaTTCAcACTaGAGAGAAAtCT	chr19	19934554	TGGAcAGAAACCaTAtAAATGTGA	3	5' ____X_______X__X________ 3'	AGAgAaTTCAcACTaGAGAGAAAtCT	5	3' ___X_X____X___X________X__ 5'	TRUE	clinvar2_19_19934554_ideal	0.540377	0.79116
chr19	53211896	53212077	181	clinvar2_19_19934554_ideal	chr19_53211896_53212077_181_clinvar2_19_19934554_ideal_840	clinvar2_19_19934554_ideal_F	TGGAGAGAAACCCTACAAATGTGA	59.65	clinvar2_19_19934554_ideal_R	AGGTTTCTCTCCAGTATGAAGTATCT	58.871	840	TGGAcAGAAACCaTAtAAATGTGAtatatgtggcaaaggtttcaggcaaattgcaaacctagcaagtcatcatagaattcatactggagagaaaccttacaaatgtagtgattgtggcaagacctttaattacaggtcccaccttacaagacatcAGAgAaTcCATACTGGAcAGAAACCg	chr19	19934554	TGGAcAGAAACCaTAtAAATGTGA	3	5' ____X_______X__X________ 3'	AGAgAaTcCATACTGGAcAGAAACCg	5	3' ___X_X_X_________X_______X 5'	TRUE	clinvar2_19_19934554_ideal	0.774586	0.774586
chr19	53211896	53211993	97	clinvar2_19_19934554_ideal	chr19_53211896_53211993_97_clinvar2_19_19934554_ideal_880	clinvar2_19_19934554_ideal_F	TGGAGAGAAACCCTACAAATGTGA	59.65	clinvar2_19_19934554_ideal_R	AGGTTTCTCTCCAGTATGAAGTATCT	58.871	880	TGGAcAGAAACCaTAtAAATGTGAtatatgtggcaaaggtttcaggcaaattgcaaacctagcaagtcatcAtAgAaTTCATACTGGAGAGAAACCT	chr19	19934554	TGGAcAGAAACCaTAtAAATGTGA	3	5' ____X_______X__X________ 3'	AtAgAaTTCATACTGGAGAGAAACCT	3	3' _X_X_X____________________ 5'	TRUE	clinvar2_19_19934554_ideal	0.839175	0.449724
chr19	53211812	53212497	685	clinvar2_19_19934554_ideal	chr19_53211812_53212497_685_clinvar2_19_19934554_ideal_860	clinvar2_19_19934554_ideal_F	TGGAGAGAAACCCTACAAATGTGA	59.65	clinvar2_19_19934554_ideal_R	AGGTTTCTCTCCAGTATGAAGTATCT	58.871	860	TGGAGAGAAACCtTACAgATGTaAcgagtgtggcaagacctttaacaggatgttccaccttactagacatcagagaatccatactggacagaaaccatataaatgtgatatatgtggcaaaggtttcaggcaaattgcaaacctagcaagtcatcatagaattcatactggagagaaaccttacaaatgtagtgattgtggcaagacctttaattacaggtcccaccttacaagacatcagagaatccatactggacagaaaccgtataaatgtgatacatgtggcaaagatttcagtcaaaattcataccttgaaaatcatcagagaattcacactagagagaaatcttacagatgtaatgagtgtggcaagacctttaataagatgaccaaccttac…	chr19	19934554	TGGAGAGAAACCtTACAgATGTaA	3	5' ____________X____X____X_ 3'	AGAgAaTTCAcACTGGAGAGAAAaCT	4	3' ___X_X____X____________X__ 5'	TRUE	clinvar2_19_19934554_ideal	0.190657	0.721547
chr19	53211812	53212413	601	clinvar2_19_19934554_ideal	chr19_53211812_53212413_601_clinvar2_19_19934554_ideal_840	clinvar2_19_19934554_ideal_F	TGGAGAGAAACCCTACAAATGTGA	59.65	clinvar2_19_19934554_ideal_R	AGGTTTCTCTCCAGTATGAAGTATCT	58.871	840	TGGAGAGAAACCtTACAgATGTaAcgagtgtggcaagacctttaacaggatgttccaccttactagacatcagagaatccatactggacagaaaccatataaatgtgatatatgtggcaaaggtttcaggcaaattgcaaacctagcaagtcatcatagaattcatactggagagaaaccttacaaatgtagtgattgtggcaagacctttaattacaggtcccaccttacaagacatcagagaatccatactggacagaaaccgtataaatgtgatacatgtggcaaagatttcagtcaaaattcataccttgaaaatcatcagagaattcacactagagagaaatcttacagatgtaatgagtgtggcaagacctttaataagatgaccaaccttac…	chr19	19934554	TGGAGAGAAACCtTACAgATGTaA	3	5' ____________X____X____X_ 3'	AGAgAaTcCATACTGGAcAGAAACCa	5	3' ___X_X_X_________X_______X 5'	TRUE	clinvar2_19_19934554_ideal	0.229617	0.762431
chr19	53211812	53212329	517	clinvar2_19_19934554_ideal	chr19_53211812_53212329_517_clinvar2_19_19934554_ideal_880	clinvar2_19_19934554_ideal_F	TGGAGAGAAACCCTACAAATGTGA	59.65	clinvar2_19_19934554_ideal_R	AGGTTTCTCTCCAGTATGAAGTATCT	58.871	880	TGGAGAGAAACCtTACAgATGTaAcgagtgtggcaagacctttaacaggatgttccaccttactagacatcagagaatccatactggacagaaaccatataaatgtgatatatgtggcaaaggtttcaggcaaattgcaaacctagcaagtcatcatagaattcatactggagagaaaccttacaaatgtagtgattgtggcaagacctttaattacaggtcccaccttacaagacatcagagaatccatactggacagaaaccgtataaatgtgatacatgtggcaaagatttcagtcaaaattcataccttgaaaatcatcagagaattcacactagagagaaatcttacagatgtaatgagtgtggcaagacctttaataagatgaccaaccttac…	chr19	19934554	TGGAGAGAAACCtTACAgATGTaA	3	5' ____________X____X____X_ 3'	AtAgAaTTCATACTGGAGAGAAACCT	3	3' _X_X_X____________________ 5'	TRUE	clinvar2_19_19934554_ideal	0.281238	0.803315
chr19	53211812	53212245	433	clinvar2_19_19934554_ideal	chr19_53211812_53212245_433_clinvar2_19_19934554_ideal_820	clinvar2_19_19934554_ideal_F	TGGAGAGAAACCCTACAAATGTGA	59.65	clinvar2_19_19934554_ideal_R	AGGTTTCTCTCCAGTATGAAGTATCT	58.871	820	TGGAGAGAAACCtTACAgATGTaAcgagtgtggcaagacctttaacaggatgttccaccttactagacatcagagaatccatactggacagaaaccatataaatgtgatatatgtggcaaaggtttcaggcaaattgcaaacctagcaagtcatcatagaattcatactggagagaaaccttacaaatgtagtgattgtggcaagacctttaattacaggtcccaccttacaagacatcagagaatccatactggacagaaaccgtataaatgtgatacatgtggcaaagatttcagtcaaaattcataccttgaaaatcatcagagaattcacactagagagaaatcttacagatgtaatgagtgtggcaagacctttaataagatgaccaaccttac…	chr19	19934554	TGGAGAGAAACCtTACAgATGTaA	3	5' ____________X____X____X_ 3'	AGAgAaTcCATACTGGAcAGAAAaCa	6	3' ___X_X_X_________X_____X_X 5'	TRUE	clinvar2_19_19934554_ideal	0.33903	0.81105
chr19	53211812	53212161	349	clinvar2_19_19934554_ideal	chr19_53211812_53212161_349_clinvar2_19_19934554_ideal_840	clinvar2_19_19934554_ideal_F	TGGAGAGAAACCCTACAAATGTGA	59.65	clinvar2_19_19934554_ideal_R	AGGTTTCTCTCCAGTATGAAGTATCT	58.871	840	TGGAGAGAAACCtTACAgATGTaAcgagtgtggcaagacctttaacaggatgttccaccttactagacatcagagaatccatactggacagaaaccatataaatgtgatatatgtggcaaaggtttcaggcaaattgcaaacctagcaagtcatcatagaattcatactggagagaaaccttacaaatgtagtgattgtggcaagacctttaattacaggtcccaccttacaagacatcagagaatccatactggacagaaaccgtataaatgtgatacatgtggcaaagatttcagtcaaaattcataccttgaaaatcatcAGAgAaTTCAcACTaGAGAGAAAtCT	chr19	19934554	TGGAGAGAAACCtTACAgATGTaA	3	5' ____________X____X____X_ 3'	AGAgAaTTCAcACTaGAGAGAAAtCT	5	3' ___X_X____X___X________X__ 5'	TRUE	clinvar2_19_19934554_ideal	0.429226	0.827624
chr19	53211812	53212077	265	clinvar2_19_19934554_ideal	chr19_53211812_53212077_265_clinvar2_19_19934554_ideal_840	clinvar2_19_19934554_ideal_F	TGGAGAGAAACCCTACAAATGTGA	59.65	clinvar2_19_19934554_ideal_R	AGGTTTCTCTCCAGTATGAAGTATCT	58.871	840	TGGAGAGAAACCtTACAgATGTaAcgagtgtggcaagacctttaacaggatgttccaccttactagacatcagagaatccatactggacagaaaccatataaatgtgatatatgtggcaaaggtttcaggcaaattgcaaacctagcaagtcatcatagaattcatactggagagaaaccttacaaatgtagtgattgtggcaagacctttaattacaggtcccaccttacaagacatcAGAgAaTcCATACTGGAcAGAAACCg	chr19	19934554	TGGAGAGAAACCtTACAgATGTaA	3	5' ____________X____X____X_ 3'	AGAgAaTcCATACTGGAcAGAAACCg	5	3' ___X_X_X_________X_______X 5'	TRUE	clinvar2_19_19934554_ideal	0.553962	0.81105
chr19	53211812	53211993	181	clinvar2_19_19934554_ideal	chr19_53211812_53211993_181_clinvar2_19_19934554_ideal_880	clinvar2_19_19934554_ideal_F	TGGAGAGAAACCCTACAAATGTGA	59.65	clinvar2_19_19934554_ideal_R	AGGTTTCTCTCCAGTATGAAGTATCT	58.871	880	TGGAGAGAAACCtTACAgATGTaAcgagtgtggcaagacctttaacaggatgttccaccttactagacatcagagaatccatactggacagaaaccatataaatgtgatatatgtggcaaaggtttcaggcaaattgcaaacctagcaagtcatcAtAgAaTTCATACTGGAGAGAAACCT	chr19	19934554	TGGAGAGAAACCtTACAgATGTaA	3	5' ____________X____X____X_ 3'	AtAgAaTTCATACTGGAGAGAAACCT	3	3' _X_X_X____________________ 5'	TRUE	clinvar2_19_19934554_ideal	0.798895	0.798895
chr19	53211812	53211909	97	clinvar2_19_19934554_ideal	chr19_53211812_53211909_97_clinvar2_19_19934554_ideal_840	clinvar2_19_19934554_ideal_F	TGGAGAGAAACCCTACAAATGTGA	59.65	clinvar2_19_19934554_ideal_R	AGGTTTCTCTCCAGTATGAAGTATCT	58.871	840	TGGAGAGAAACCtTACAgATGTaAcgagtgtggcaagacctttaacaggatgttccaccttactagacatcAGAgAaTcCATACTGGAcAGAAACCa	chr19	19934554	TGGAGAGAAACCtTACAgATGTaA	3	5' ____________X____X____X_ 3'	AGAgAaTcCATACTGGAcAGAAACCa	5	3' ___X_X_X_________X_______X 5'	TRUE	clinvar2_19_19934554_ideal	0.806186	0.432044
chr19	53211728	53212497	769	clinvar2_19_19934554_ideal	chr19_53211728_53212497_769_clinvar2_19_19934554_ideal_860	clinvar2_19_19934554_ideal_F	TGGAGAGAAACCCTACAAATGTGA	59.65	clinvar2_19_19934554_ideal_R	AGGTTTCTCTCCAGTATGAAGTATCT	58.871	860	TGGAcAGAAACCaTAtAAATGTGAtagatgtggcaaaggtttcaggcaaattggaaacctagcaagtcatcatagaattcatactggagagaaaccttacagatgtaacgagtgtggcaagacctttaacaggatgttccaccttactagacatcagagaatccatactggacagaaaccatataaatgtgatatatgtggcaaaggtttcaggcaaattgcaaacctagcaagtcatcatagaattcatactggagagaaaccttacaaatgtagtgattgtggcaagacctttaattacaggtcccaccttacaagacatcagagaatccatactggacagaaaccgtataaatgtgatacatgtggcaaagatttcagtcaaaattcataccttga…	chr19	19934554	TGGAcAGAAACCaTAtAAATGTGA	3	5' ____X_______X__X________ 3'	AGAgAaTTCAcACTGGAGAGAAAaCT	4	3' ___X_X____X____________X__ 5'	TRUE	clinvar2_19_19934554_ideal	0.158908	0.675138
chr19	53211728	53212413	685	clinvar2_19_19934554_ideal	chr19_53211728_53212413_685_clinvar2_19_19934554_ideal_840	clinvar2_19_19934554_ideal_F	TGGAGAGAAACCCTACAAATGTGA	59.65	clinvar2_19_19934554_ideal_R	AGGTTTCTCTCCAGTATGAAGTATCT	58.871	840	TGGAcAGAAACCaTAtAAATGTGAtagatgtggcaaaggtttcaggcaaattggaaacctagcaagtcatcatagaattcatactggagagaaaccttacagatgtaacgagtgtggcaagacctttaacaggatgttccaccttactagacatcagagaatccatactggacagaaaccatataaatgtgatatatgtggcaaaggtttcaggcaaattgcaaacctagcaagtcatcatagaattcatactggagagaaaccttacaaatgtagtgattgtggcaagacctttaattacaggtcccaccttacaagacatcagagaatccatactggacagaaaccgtataaatgtgatacatgtggcaaagatttcagtcaaaattcataccttga…	chr19	19934554	TGGAcAGAAACCaTAtAAATGTGA	3	5' ____X_______X__X________ 3'	AGAgAaTcCATACTGGAcAGAAACCa	5	3' ___X_X_X_________X_______X 5'	TRUE	clinvar2_19_19934554_ideal	0.189197	0.716022
chr19	53211728	53212329	601	clinvar2_19_19934554_ideal	chr19_53211728_53212329_601_clinvar2_19_19934554_ideal_880	clinvar2_19_19934554_ideal_F	TGGAGAGAAACCCTACAAATGTGA	59.65	clinvar2_19_19934554_ideal_R	AGGTTTCTCTCCAGTATGAAGTATCT	58.871	880	TGGAcAGAAACCaTAtAAATGTGAtagatgtggcaaaggtttcaggcaaattggaaacctagcaagtcatcatagaattcatactggagagaaaccttacagatgtaacgagtgtggcaagacctttaacaggatgttccaccttactagacatcagagaatccatactggacagaaaccatataaatgtgatatatgtggcaaaggtttcaggcaaattgcaaacctagcaagtcatcatagaattcatactggagagaaaccttacaaatgtagtgattgtggcaagacctttaattacaggtcccaccttacaagacatcagagaatccatactggacagaaaccgtataaatgtgatacatgtggcaaagatttcagtcaaaattcataccttga…	chr19	19934554	TGGAcAGAAACCaTAtAAATGTGA	3	5' ____X_______X__X________ 3'	AtAgAaTTCATACTGGAGAGAAACCT	3	3' _X_X_X____________________ 5'	TRUE	clinvar2_19_19934554_ideal	0.229617	0.762431
chr19	53211728	53212245	517	clinvar2_19_19934554_ideal	chr19_53211728_53212245_517_clinvar2_19_19934554_ideal_820	clinvar2_19_19934554_ideal_F	TGGAGAGAAACCCTACAAATGTGA	59.65	clinvar2_19_19934554_ideal_R	AGGTTTCTCTCCAGTATGAAGTATCT	58.871	820	TGGAcAGAAACCaTAtAAATGTGAtagatgtggcaaaggtttcaggcaaattggaaacctagcaagtcatcatagaattcatactggagagaaaccttacagatgtaacgagtgtggcaagacctttaacaggatgttccaccttactagacatcagagaatccatactggacagaaaccatataaatgtgatatatgtggcaaaggtttcaggcaaattgcaaacctagcaagtcatcatagaattcatactggagagaaaccttacaaatgtagtgattgtggcaagacctttaattacaggtcccaccttacaagacatcagagaatccatactggacagaaaccgtataaatgtgatacatgtggcaaagatttcagtcaaaattcataccttga…	chr19	19934554	TGGAcAGAAACCaTAtAAATGTGA	3	5' ____X_______X__X________ 3'	AGAgAaTcCATACTGGAcAGAAAaCa	6	3' ___X_X_X_________X_____X_X 5'	TRUE	clinvar2_19_19934554_ideal	0.273501	0.781215
chr19	53211728	53212161	433	clinvar2_19_19934554_ideal	chr19_53211728_53212161_433_clinvar2_19_19934554_ideal_840	clinvar2_19_19934554_ideal_F	TGGAGAGAAACCCTACAAATGTGA	59.65	clinvar2_19_19934554_ideal_R	AGGTTTCTCTCCAGTATGAAGTATCT	58.871	840	TGGAcAGAAACCaTAtAAATGTGAtagatgtggcaaaggtttcaggcaaattggaaacctagcaagtcatcatagaattcatactggagagaaaccttacagatgtaacgagtgtggcaagacctttaacaggatgttccaccttactagacatcagagaatccatactggacagaaaccatataaatgtgatatatgtggcaaaggtttcaggcaaattgcaaacctagcaagtcatcatagaattcatactggagagaaaccttacaaatgtagtgattgtggcaagacctttaattacaggtcccaccttacaagacatcagagaatccatactggacagaaaccgtataaatgtgatacatgtggcaaagatttcagtcaaaattcataccttga…	chr19	19934554	TGGAcAGAAACCaTAtAAATGTGA	3	5' ____X_______X__X________ 3'	AGAgAaTTCAcACTaGAGAGAAAtCT	5	3' ___X_X____X___X________X__ 5'	TRUE	clinvar2_19_19934554_ideal	0.340416	0.814365
chr19	53211728	53212077	349	clinvar2_19_19934554_ideal	chr19_53211728_53212077_349_clinvar2_19_19934554_ideal_840	clinvar2_19_19934554_ideal_F	TGGAGAGAAACCCTACAAATGTGA	59.65	clinvar2_19_19934554_ideal_R	AGGTTTCTCTCCAGTATGAAGTATCT	58.871	840	TGGAcAGAAACCaTAtAAATGTGAtagatgtggcaaaggtttcaggcaaattggaaacctagcaagtcatcatagaattcatactggagagaaaccttacagatgtaacgagtgtggcaagacctttaacaggatgttccaccttactagacatcagagaatccatactggacagaaaccatataaatgtgatatatgtggcaaaggtttcaggcaaattgcaaacctagcaagtcatcatagaattcatactggagagaaaccttacaaatgtagtgattgtggcaagacctttaattacaggtcccaccttacaagacatcAGAgAaTcCATACTGGAcAGAAACCg	chr19	19934554	TGGAcAGAAACCaTAtAAATGTGA	3	5' ____X_______X__X________ 3'	AGAgAaTcCATACTGGAcAGAAACCg	5	3' ___X_X_X_________X_______X 5'	TRUE	clinvar2_19_19934554_ideal	0.434957	0.838674
chr19	53211728	53211993	265	clinvar2_19_19934554_ideal	chr19_53211728_53211993_265_clinvar2_19_19934554_ideal_880	clinvar2_19_19934554_ideal_F	TGGAGAGAAACCCTACAAATGTGA	59.65	clinvar2_19_19934554_ideal_R	AGGTTTCTCTCCAGTATGAAGTATCT	58.871	880	TGGAcAGAAACCaTAtAAATGTGAtagatgtggcaaaggtttcaggcaaattggaaacctagcaagtcatcatagaattcatactggagagaaaccttacagatgtaacgagtgtggcaagacctttaacaggatgttccaccttactagacatcagagaatccatactggacagaaaccatataaatgtgatatatgtggcaaaggtttcaggcaaattgcaaacctagcaagtcatcAtAgAaTTCATACTGGAGAGAAACCT	chr19	19934554	TGGAcAGAAACCaTAtAAATGTGA	3	5' ____X_______X__X________ 3'	AtAgAaTTCATACTGGAGAGAAACCT	3	3' _X_X_X____________________ 5'	TRUE	clinvar2_19_19934554_ideal	0.565283	0.827624
chr19	53211728	53211909	181	clinvar2_19_19934554_ideal	chr19_53211728_53211909_181_clinvar2_19_19934554_ideal_840	clinvar2_19_19934554_ideal_F	TGGAGAGAAACCCTACAAATGTGA	59.65	clinvar2_19_19934554_ideal_R	AGGTTTCTCTCCAGTATGAAGTATCT	58.871	840	TGGAcAGAAACCaTAtAAATGTGAtagatgtggcaaaggtttcaggcaaattggaaacctagcaagtcatcatagaattcatactggagagaaaccttacagatgtaacgagtgtggcaagacctttaacaggatgttccaccttactagacatcAGAgAaTcCATACTGGAcAGAAACCa	chr19	19934554	TGGAcAGAAACCaTAtAAATGTGA	3	5' ____X_______X__X________ 3'	AGAgAaTcCATACTGGAcAGAAACCa	5	3' ___X_X_X_________X_______X 5'	TRUE	clinvar2_19_19934554_ideal	0.772376	0.772376
chr19	53211728	53211825	97	clinvar2_19_19934554_ideal	chr19_53211728_53211825_97_clinvar2_19_19934554_ideal_880	clinvar2_19_19934554_ideal_F	TGGAGAGAAACCCTACAAATGTGA	59.65	clinvar2_19_19934554_ideal_R	AGGTTTCTCTCCAGTATGAAGTATCT	58.871	880	TGGAcAGAAACCaTAtAAATGTGAtagatgtggcaaaggtttcaggcaaattggaaacctagcaagtcatcAtAgAaTTCATACTGGAGAGAAACCT	chr19	19934554	TGGAcAGAAACCaTAtAAATGTGA	3	5' ____X_______X__X________ 3'	AtAgAaTTCATACTGGAGAGAAACCT	3	3' _X_X_X____________________ 5'	TRUE	clinvar2_19_19934554_ideal	0.849485	0.455249
chr19	53211644	53212413	769	clinvar2_19_19934554_ideal	chr19_53211644_53212413_769_clinvar2_19_19934554_ideal_840	clinvar2_19_19934554_ideal_F	TGGAGAGAAACCCTACAAATGTGA	59.65	clinvar2_19_19934554_ideal_R	AGGTTTCTCTCCAGTATGAAGTATCT	58.871	840	TGGAGAGAAACCtTACAgATGTaAtgagtgtggcaagaccttcaatcagacgttcaaccttactacacatcagagaatccatactggacagaaaccatataaatgtgatagatgtggcaaaggtttcaggcaaattggaaacctagcaagtcatcatagaattcatactggagagaaaccttacagatgtaacgagtgtggcaagacctttaacaggatgttccaccttactagacatcagagaatccatactggacagaaaccatataaatgtgatatatgtggcaaaggtttcaggcaaattgcaaacctagcaagtcatcatagaattcatactggagagaaaccttacaaatgtagtgattgtggcaagacctttaattacaggtcccaccttac…	chr19	19934554	TGGAGAGAAACCtTACAgATGTaA	3	5' ____________X____X____X_ 3'	AGAgAaTcCATACTGGAcAGAAACCa	5	3' ___X_X_X_________X_______X 5'	TRUE	clinvar2_19_19934554_ideal	0.158908	0.675138
chr19	53211644	53212329	685	clinvar2_19_19934554_ideal	chr19_53211644_53212329_685_clinvar2_19_19934554_ideal_880	clinvar2_19_19934554_ideal_F	TGGAGAGAAACCCTACAAATGTGA	59.65	clinvar2_19_19934554_ideal_R	AGGTTTCTCTCCAGTATGAAGTATCT	58.871	880	TGGAGAGAAACCtTACAgATGTaAtgagtgtggcaagaccttcaatcagacgttcaaccttactacacatcagagaatccatactggacagaaaccatataaatgtgatagatgtggcaaaggtttcaggcaaattggaaacctagcaagtcatcatagaattcatactggagagaaaccttacagatgtaacgagtgtggcaagacctttaacaggatgttccaccttactagacatcagagaatccatactggacagaaaccatataaatgtgatatatgtggcaaaggtttcaggcaaattgcaaacctagcaagtcatcatagaattcatactggagagaaaccttacaaatgtagtgattgtggcaagacctttaattacaggtcccaccttac…	chr19	19934554	TGGAGAGAAACCtTACAgATGTaA	3	5' ____________X____X____X_ 3'	AtAgAaTTCATACTGGAGAGAAACCT	3	3' _X_X_X____________________ 5'	TRUE	clinvar2_19_19934554_ideal	0.190657	0.721547
chr19	53211644	53212245	601	clinvar2_19_19934554_ideal	chr19_53211644_53212245_601_clinvar2_19_19934554_ideal_820	clinvar2_19_19934554_ideal_F	TGGAGAGAAACCCTACAAATGTGA	59.65	clinvar2_19_19934554_ideal_R	AGGTTTCTCTCCAGTATGAAGTATCT	58.871	820	TGGAGAGAAACCtTACAgATGTaAtgagtgtggcaagaccttcaatcagacgttcaaccttactacacatcagagaatccatactggacagaaaccatataaatgtgatagatgtggcaaaggtttcaggcaaattggaaacctagcaagtcatcatagaattcatactggagagaaaccttacagatgtaacgagtgtggcaagacctttaacaggatgttccaccttactagacatcagagaatccatactggacagaaaccatataaatgtgatatatgtggcaaaggtttcaggcaaattgcaaacctagcaagtcatcatagaattcatactggagagaaaccttacaaatgtagtgattgtggcaagacctttaattacaggtcccaccttac…	chr19	19934554	TGGAGAGAAACCtTACAgATGTaA	3	5' ____________X____X____X_ 3'	AGAgAaTcCATACTGGAcAGAAAaCa	6	3' ___X_X_X_________X_____X_X 5'	TRUE	clinvar2_19_19934554_ideal	0.229617	0.762431
chr19	53211644	53212161	517	clinvar2_19_19934554_ideal	chr19_53211644_53212161_517_clinvar2_19_19934554_ideal_840	clinvar2_19_19934554_ideal_F	TGGAGAGAAACCCTACAAATGTGA	59.65	clinvar2_19_19934554_ideal_R	AGGTTTCTCTCCAGTATGAAGTATCT	58.871	840	TGGAGAGAAACCtTACAgATGTaAtgagtgtggcaagaccttcaatcagacgttcaaccttactacacatcagagaatccatactggacagaaaccatataaatgtgatagatgtggcaaaggtttcaggcaaattggaaacctagcaagtcatcatagaattcatactggagagaaaccttacagatgtaacgagtgtggcaagacctttaacaggatgttccaccttactagacatcagagaatccatactggacagaaaccatataaatgtgatatatgtggcaaaggtttcaggcaaattgcaaacctagcaagtcatcatagaattcatactggagagaaaccttacaaatgtagtgattgtggcaagacctttaattacaggtcccaccttac…	chr19	19934554	TGGAGAGAAACCtTACAgATGTaA	3	5' ____________X____X____X_ 3'	AGAgAaTTCAcACTaGAGAGAAAtCT	5	3' ___X_X____X___X________X__ 5'	TRUE	clinvar2_19_19934554_ideal	0.279304	0.79779
chr19	53211644	53212077	433	clinvar2_19_19934554_ideal	chr19_53211644_53212077_433_clinvar2_19_19934554_ideal_840	clinvar2_19_19934554_ideal_F	TGGAGAGAAACCCTACAAATGTGA	59.65	clinvar2_19_19934554_ideal_R	AGGTTTCTCTCCAGTATGAAGTATCT	58.871	840	TGGAGAGAAACCtTACAgATGTaAtgagtgtggcaagaccttcaatcagacgttcaaccttactacacatcagagaatccatactggacagaaaccatataaatgtgatagatgtggcaaaggtttcaggcaaattggaaacctagcaagtcatcatagaattcatactggagagaaaccttacagatgtaacgagtgtggcaagacctttaacaggatgttccaccttactagacatcagagaatccatactggacagaaaccatataaatgtgatatatgtggcaaaggtttcaggcaaattgcaaacctagcaagtcatcatagaattcatactggagagaaaccttacaaatgtagtgattgtggcaagacctttaattacaggtcccaccttac…	chr19	19934554	TGGAGAGAAACCtTACAgATGTaA	3	5' ____________X____X____X_ 3'	AGAgAaTcCATACTGGAcAGAAACCg	5	3' ___X_X_X_________X_______X 5'	TRUE	clinvar2_19_19934554_ideal	0.343649	0.822099
chr19	53211644	53211993	349	clinvar2_19_19934554_ideal	chr19_53211644_53211993_349_clinvar2_19_19934554_ideal_880	clinvar2_19_19934554_ideal_F	TGGAGAGAAACCCTACAAATGTGA	59.65	clinvar2_19_19934554_ideal_R	AGGTTTCTCTCCAGTATGAAGTATCT	58.871	880	TGGAGAGAAACCtTACAgATGTaAtgagtgtggcaagaccttcaatcagacgttcaaccttactacacatcagagaatccatactggacagaaaccatataaatgtgatagatgtggcaaaggtttcaggcaaattggaaacctagcaagtcatcatagaattcatactggagagaaaccttacagatgtaacgagtgtggcaagacctttaacaggatgttccaccttactagacatcagagaatccatactggacagaaaccatataaatgtgatatatgtggcaaaggtttcaggcaaattgcaaacctagcaagtcatcAtAgAaTTCATACTGGAGAGAAACCT	chr19	19934554	TGGAGAGAAACCtTACAgATGTaA	3	5' ____________X____X____X_ 3'	AtAgAaTTCATACTGGAGAGAAACCT	3	3' _X_X_X____________________ 5'	TRUE	clinvar2_19_19934554_ideal	0.437822	0.844199
chr19	53211644	53211909	265	clinvar2_19_19934554_ideal	chr19_53211644_53211909_265_clinvar2_19_19934554_ideal_840	clinvar2_19_19934554_ideal_F	TGGAGAGAAACCCTACAAATGTGA	59.65	clinvar2_19_19934554_ideal_R	AGGTTTCTCTCCAGTATGAAGTATCT	58.871	840	TGGAGAGAAACCtTACAgATGTaAtgagtgtggcaagaccttcaatcagacgttcaaccttactacacatcagagaatccatactggacagaaaccatataaatgtgatagatgtggcaaaggtttcaggcaaattggaaacctagcaagtcatcatagaattcatactggagagaaaccttacagatgtaacgagtgtggcaagacctttaacaggatgttccaccttactagacatcAGAgAaTcCATACTGGAcAGAAACCa	chr19	19934554	TGGAGAGAAACCtTACAgATGTaA	3	5' ____________X____X____X_ 3'	AGAgAaTcCATACTGGAcAGAAACCa	5	3' ___X_X_X_________X_______X 5'	TRUE	clinvar2_19_19934554_ideal	0.556226	0.814365
chr19	53211644	53211825	181	clinvar2_19_19934554_ideal	chr19_53211644_53211825_181_clinvar2_19_19934554_ideal_880	clinvar2_19_19934554_ideal_F	TGGAGAGAAACCCTACAAATGTGA	59.65	clinvar2_19_19934554_ideal_R	AGGTTTCTCTCCAGTATGAAGTATCT	58.871	880	TGGAGAGAAACCtTACAgATGTaAtgagtgtggcaagaccttcaatcagacgttcaaccttactacacatcagagaatccatactggacagaaaccatataaatgtgatagatgtggcaaaggtttcaggcaaattggaaacctagcaagtcatcAtAgAaTTCATACTGGAGAGAAACCT	chr19	19934554	TGGAGAGAAACCtTACAgATGTaA	3	5' ____________X____X____X_ 3'	AtAgAaTTCATACTGGAGAGAAACCT	3	3' _X_X_X____________________ 5'	TRUE	clinvar2_19_19934554_ideal	0.8	0.8
chr19	53211644	53211741	97	clinvar2_19_19934554_ideal	chr19_53211644_53211741_97_clinvar2_19_19934554_ideal_840	clinvar2_19_19934554_ideal_F	TGGAGAGAAACCCTACAAATGTGA	59.65	clinvar2_19_19934554_ideal_R	AGGTTTCTCTCCAGTATGAAGTATCT	58.871	840	TGGAGAGAAACCtTACAgATGTaAtgagtgtggcaagaccttcaatcagacgttcaaccttactacacatcAGAgAaTcCATACTGGAcAGAAACCa	chr19	19934554	TGGAGAGAAACCtTACAgATGTaA	3	5' ____________X____X____X_ 3'	AGAgAaTcCATACTGGAcAGAAACCa	5	3' ___X_X_X_________X_______X 5'	TRUE	clinvar2_19_19934554_ideal	0.818557	0.438674
chr19	52597073	52597170	97	clinvar2_19_19934554_ideal	chr19_52597073_52597170_97_clinvar2_19_19934554_ideal_780	clinvar2_19_19934554_ideal_F	TGGAGAGAAACCCTACAAATGTGA	59.65	clinvar2_19_19934554_ideal_R	AGGTTTCTCTCCAGTATGAAGTATCT	58.871	780	TGaAGAcAgAtCtTACAAgTGTaAtaaatgtggtaaaattttcagacatcgatcatatcttgcagtttatcAGcgAacTCATACTGGAGAGAAACCT	chr19	19934554	TGaAGAcAgAtCtTACAAgTGTaA	7	5' __X___X_X_X_X_____X___X_ 3'	AGcgAacTCATACTGGAGAGAAACCT	4	3' __XX_XX___________________ 5'	TRUE	clinvar2_19_19934554_ideal	0.804124	0.430939
chr19	52596989	52597170	181	clinvar2_19_19934554_ideal	chr19_52596989_52597170_181_clinvar2_19_19934554_ideal_800	clinvar2_19_19934554_ideal_F	TGGAGAGAAACCCTACAAATGTGA	59.65	clinvar2_19_19934554_ideal_R	AGGTTTCTCTCCAGTATGAAGTATCT	58.871	800	TGtAGgGAAACttTgCAAATGTaAtgattgtcacaaagtcttcagtaatgctacaaccattgcaaatcactggagaatccataatgaagacagatcttacaagtgtaataaatgtggtaaaattttcagacatcgatcatatcttgcagtttatcAGcgAacTCATACTGGAGAGAAACCT	chr19	19934554	TGtAGgGAAACttTgCAAATGTaA	6	5' __X__X_____XX_X_______X_ 3'	AGcgAacTCATACTGGAGAGAAACCT	4	3' __XX_XX___________________ 5'	TRUE	clinvar2_19_19934554_ideal	0.729282	0.729282
chr19	52596905	52597170	265	clinvar2_19_19934554_ideal	chr19_52596905_52597170_265_clinvar2_19_19934554_ideal_860	clinvar2_19_19934554_ideal_F	TGGAGAGAAACCCTACAAATGTGA	59.65	clinvar2_19_19934554_ideal_R	AGGTTTCTCTCCAGTATGAAGTATCT	58.871	860	TGGAGAGAAACCtTACAAgTGTaAtgagtggggcaaagccttaagtgggaagtcgtcacttttttatcatcaagcaatccatggtgtagggaaactttgcaaatgtaatgattgtcacaaagtcttcagtaatgctacaaccattgcaaatcactggagaatccataatgaagacagatcttacaagtgtaataaatgtggtaaaattttcagacatcgatcatatcttgcagtttatcAGcgAacTCATACTGGAGAGAAACCT	chr19	19934554	TGGAGAGAAACCtTACAAgTGTaA	3	5' ____________X_____X___X_ 3'	AGcgAacTCATACTGGAGAGAAACCT	4	3' __XX_XX___________________ 5'	TRUE	clinvar2_19_19934554_ideal	0.541887	0.79337
chr19	52583357	52583534	177	clinvar2_19_19934554_ideal	chr19_52583357_52583534_177_clinvar2_19_19934554_ideal_880	clinvar2_19_19934554_ideal_F	TGGAGAGAAACCCTACAAATGTGA	59.65	clinvar2_19_19934554_ideal_R	AGGTTTCTCTCCAGTATGAAGTATCT	58.871	880	TGGAGAGAAACCtTACAAgTGTaAtgaatgtggcaaggtttttaatcgaaaatcaaaccttgaacgtcatcatagacttcatactggaaagaaatcttagaagtgtaaatttgcaaggtttttaggcaacagtcaaaccttgcatgtcatcAtAgACTTtATACTGGAGAGAAACCT	chr19	19934554	TGGAGAGAAACCtTACAAgTGTaA	3	5' ____________X_____X___X_ 3'	AtAgACTTtATACTGGAGAGAAACCT	3	3' _X_X____X_________________ 5'	TRUE	clinvar2_19_19934554_ideal	0.769492	0.752486
chr19	52583357	52583454	97	clinvar2_19_19934554_ideal	chr19_52583357_52583454_97_clinvar2_19_19934554_ideal_860	clinvar2_19_19934554_ideal_F	TGGAGAGAAACCCTACAAATGTGA	59.65	clinvar2_19_19934554_ideal_R	AGGTTTCTCTCCAGTATGAAGTATCT	58.871	860	TGGAGAGAAACCtTACAAgTGTaAtgaatgtggcaaggtttttaatcgaaaatcaaaccttgaacgtcatcAtAgACTTCATACTGGAaAGAAAtCT	chr19	19934554	TGGAGAGAAACCtTACAAgTGTaA	3	5' ____________X_____X___X_ 3'	AtAgACTTCATACTGGAaAGAAAtCT	4	3' _X_X_____________X_____X__ 5'	TRUE	clinvar2_19_19934554_ideal	0.849485	0.455249
chr19	52583273	52583534	261	clinvar2_19_19934554_ideal	chr19_52583273_52583534_261_clinvar2_19_19934554_ideal_860	clinvar2_19_19934554_ideal_F	TGGAGAGAAACCCTACAAATGTGA	59.65	clinvar2_19_19934554_ideal_R	AGGTTTCTCTCCAGTATGAAGTATCT	58.871	860	TGGAGAGAAACgtTACAAgTGTaAtgaatgtggcaaggtttttaatcacaaatcaaaccttgcatgtcatcgtagacttcatactggagagaaaccttacaagtgtaatgaatgtggcaaggtttttaatcgaaaatcaaaccttgaacgtcatcatagacttcatactggaaagaaatcttagaagtgtaaatttgcaaggtttttaggcaacagtcaaaccttgcatgtcatcAtAgACTTtATACTGGAGAGAAACCT	chr19	19934554	TGGAGAGAAACgtTACAAgTGTaA	4	5' ___________XX_____X___X_ 3'	AtAgACTTtATACTGGAGAGAAACCT	3	3' _X_X____X_________________ 5'	TRUE	clinvar2_19_19934554_ideal	0.557854	0.80442
chr19	52583273	52583454	181	clinvar2_19_19934554_ideal	chr19_52583273_52583454_181_clinvar2_19_19934554_ideal_840	clinvar2_19_19934554_ideal_F	TGGAGAGAAACCCTACAAATGTGA	59.65	clinvar2_19_19934554_ideal_R	AGGTTTCTCTCCAGTATGAAGTATCT	58.871	840	TGGAGAGAAACgtTACAAgTGTaAtgaatgtggcaaggtttttaatcacaaatcaaaccttgcatgtcatcgtagacttcatactggagagaaaccttacaagtgtaatgaatgtggcaaggtttttaatcgaaaatcaaaccttgaacgtcatcAtAgACTTCATACTGGAaAGAAAtCT	chr19	19934554	TGGAGAGAAACgtTACAAgTGTaA	4	5' ___________XX_____X___X_ 3'	AtAgACTTCATACTGGAaAGAAAtCT	4	3' _X_X_____________X_____X__ 5'	TRUE	clinvar2_19_19934554_ideal	0.785635	0.785635
chr19	52583189	52583534	345	clinvar2_19_19934554_ideal	chr19_52583189_52583534_345_clinvar2_19_19934554_ideal_880	clinvar2_19_19934554_ideal_F	TGGAGAGAAACCCTACAAATGTGA	59.65	clinvar2_19_19934554_ideal_R	AGGTTTCTCTCCAGTATGAAGTATCT	58.871	880	TGGAGAGAAACCtTACAAgTGTaAtgagtgtggcaagacctttgttcaaaattcatctcttgtaatgcataaggtcattcatactggagagaaacgttacaagtgtaatgaatgtggcaaggtttttaatcacaaatcaaaccttgcatgtcatcgtagacttcatactggagagaaaccttacaagtgtaatgaatgtggcaaggtttttaatcgaaaatcaaaccttgaacgtcatcatagacttcatactggaaagaaatcttagaagtgtaaatttgcaaggtttttaggcaacagtcaaaccttgcatgtcatcAtAgACTTtATACTGGAGAGAAACCT	chr19	19934554	TGGAGAGAAACCtTACAAgTGTaA	3	5' ____________X_____X___X_ 3'	AtAgACTTtATACTGGAGAGAAACCT	3	3' _X_X____X_________________ 5'	TRUE	clinvar2_19_19934554_ideal	0.435362	0.829834
chr19	52583189	52583454	265	clinvar2_19_19934554_ideal	chr19_52583189_52583454_265_clinvar2_19_19934554_ideal_860	clinvar2_19_19934554_ideal_F	TGGAGAGAAACCCTACAAATGTGA	59.65	clinvar2_19_19934554_ideal_R	AGGTTTCTCTCCAGTATGAAGTATCT	58.871	860	TGGAGAGAAACCtTACAAgTGTaAtgagtgtggcaagacctttgttcaaaattcatctcttgtaatgcataaggtcattcatactggagagaaacgttacaagtgtaatgaatgtggcaaggtttttaatcacaaatcaaaccttgcatgtcatcgtagacttcatactggagagaaaccttacaagtgtaatgaatgtggcaaggtttttaatcgaaaatcaaaccttgaacgtcatcAtAgACTTCATACTGGAaAGAAAtCT	chr19	19934554	TGGAGAGAAACCtTACAAgTGTaA	3	5' ____________X_____X___X_ 3'	AtAgACTTCATACTGGAaAGAAAtCT	4	3' _X_X_____________X_____X__ 5'	TRUE	clinvar2_19_19934554_ideal	0.553962	0.81105
chr19	52583189	52583286	97	clinvar2_19_19934554_ideal	chr19_52583189_52583286_97_clinvar2_19_19934554_ideal_860	clinvar2_19_19934554_ideal_F	TGGAGAGAAACCCTACAAATGTGA	59.65	clinvar2_19_19934554_ideal_R	AGGTTTCTCTCCAGTATGAAGTATCT	58.871	860	TGGAGAGAAACCtTACAAgTGTaAtgagtgtggcaagacctttgttcaaaattcatctcttgtaatgcataAGgTcaTTCATACTGGAGAGAAACgT	chr19	19934554	TGGAGAGAAACCtTACAAgTGTaA	3	5' ____________X_____X___X_ 3'	AGgTcaTTCATACTGGAGAGAAACgT	4	3' __X_XX__________________X_ 5'	TRUE	clinvar2_19_19934554_ideal	0.828866	0.444199
chr19	52583105	52583534	429	clinvar2_19_19934554_ideal	chr19_52583105_52583534_429_clinvar2_19_19934554_ideal_900	clinvar2_19_19934554_ideal_F	TGGAGAGAAACCCTACAAATGTGA	59.65	clinvar2_19_19934554_ideal_R	AGGTTTCTCTCCAGTATGAAGTATCT	58.871	900	TGGAGAGAAACCaTACAAATGTaAggtttgtgacaaggctttcagacgtgattcacacctggcacaacatactgtaattcacactggagagaaaccttacaagtgtaatgagtgtggcaagacctttgttcaaaattcatctcttgtaatgcataaggtcattcatactggagagaaacgttacaagtgtaatgaatgtggcaaggtttttaatcacaaatcaaaccttgcatgtcatcgtagacttcatactggagagaaaccttacaagtgtaatgaatgtggcaaggtttttaatcgaaaatcaaaccttgaacgtcatcatagacttcatactggaaagaaatcttagaagtgtaaatttgcaaggtttttaggcaacagtcaaaccttgcatgt…	chr19	19934554	TGGAGAGAAACCaTACAAATGTaA	2	5' ____________X_________X_ 3'	AtAgACTTtATACTGGAGAGAAACCT	3	3' _X_X____X_________________ 5'	TRUE	clinvar2_19_19934554_ideal	0.345455	0.818785
chr19	52583105	52583454	349	clinvar2_19_19934554_ideal	chr19_52583105_52583454_349_clinvar2_19_19934554_ideal_880	clinvar2_19_19934554_ideal_F	TGGAGAGAAACCCTACAAATGTGA	59.65	clinvar2_19_19934554_ideal_R	AGGTTTCTCTCCAGTATGAAGTATCT	58.871	880	TGGAGAGAAACCaTACAAATGTaAggtttgtgacaaggctttcagacgtgattcacacctggcacaacatactgtaattcacactggagagaaaccttacaagtgtaatgagtgtggcaagacctttgttcaaaattcatctcttgtaatgcataaggtcattcatactggagagaaacgttacaagtgtaatgaatgtggcaaggtttttaatcacaaatcaaaccttgcatgtcatcgtagacttcatactggagagaaaccttacaagtgtaatgaatgtggcaaggtttttaatcgaaaatcaaaccttgaacgtcatcAtAgACTTCATACTGGAaAGAAAtCT	chr19	19934554	TGGAGAGAAACCaTACAAATGTaA	2	5' ____________X_________X_ 3'	AtAgACTTCATACTGGAaAGAAAtCT	4	3' _X_X_____________X_____X__ 5'	TRUE	clinvar2_19_19934554_ideal	0.429799	0.828729
chr19	52583105	52583286	181	clinvar2_19_19934554_ideal	chr19_52583105_52583286_181_clinvar2_19_19934554_ideal_880	clinvar2_19_19934554_ideal_F	TGGAGAGAAACCCTACAAATGTGA	59.65	clinvar2_19_19934554_ideal_R	AGGTTTCTCTCCAGTATGAAGTATCT	58.871	880	TGGAGAGAAACCaTACAAATGTaAggtttgtgacaaggctttcagacgtgattcacacctggcacaacatactgtaattcacactggagagaaaccttacaagtgtaatgagtgtggcaagacctttgttcaaaattcatctcttgtaatgcataAGgTcaTTCATACTGGAGAGAAACgT	chr19	19934554	TGGAGAGAAACCaTACAAATGTaA	2	5' ____________X_________X_ 3'	AGgTcaTTCATACTGGAGAGAAACgT	4	3' __X_XX__________________X_ 5'	TRUE	clinvar2_19_19934554_ideal	0.765746	0.765746
chr19	52555357	52555454	97	clinvar2_19_19934554_ideal	chr19_52555357_52555454_97_clinvar2_19_19934554_ideal_860	clinvar2_19_19934554_ideal_F	TGGAGAGAAACCCTACAAATGTGA	59.65	clinvar2_19_19934554_ideal_R	AGGTTTCTCTCCAGTATGAAGTATCT	58.871	860	TGcAGAGAAACCtTACAAgTGTaAtgaatgtggaaaggcttttaatgaacaatcacacctttcacgtcatcAtAgAaTTCATACTGGAGAGAAACCT	chr19	19934554	TGcAGAGAAACCtTACAAgTGTaA	4	5' __X_________X_____X___X_ 3'	AtAgAaTTCATACTGGAGAGAAACCT	3	3' _X_X_X____________________ 5'	TRUE	clinvar2_19_19934554_ideal	0.859794	0.460773
chr19	52555189	52555454	265	clinvar2_19_19934554_ideal	chr19_52555189_52555454_265_clinvar2_19_19934554_ideal_860	clinvar2_19_19934554_ideal_F	TGGAGAGAAACCCTACAAATGTGA	59.65	clinvar2_19_19934554_ideal_R	AGGTTTCTCTCCAGTATGAAGTATCT	58.871	860	TGGtGAGAAACCtTACAAgTGTaAcgactgtggcaataccttccgtcactggtcatcccttgtataccatcgtagacttcatactggagagaaatcttacaaatgtacggtttgtgacaaggctttcgtgcgtaattcatacctggcaagacatattagaattcacactgcagagaaaccttacaagtgtaatgaatgtggaaaggcttttaatgaacaatcacacctttcacgtcatcAtAgAaTTCATACTGGAGAGAAACCT	chr19	19934554	TGGtGAGAAACCtTACAAgTGTaA	4	5' ___X________X_____X___X_ 3'	AtAgAaTTCATACTGGAGAGAAACCT	3	3' _X_X_X____________________ 5'	TRUE	clinvar2_19_19934554_ideal	0.564528	0.826519
chr19	52555021	52555454	433	clinvar2_19_19934554_ideal	chr19_52555021_52555454_433_clinvar2_19_19934554_ideal_840	clinvar2_19_19934554_ideal_F	TGGAGAGAAACCCTACAAATGTGA	59.65	clinvar2_19_19934554_ideal_R	AGGTTTCTCTCCAGTATGAAGTATCT	58.871	840	TGGAatGAAACCtTACAAgTGTaAtgagtgcagcaagaccttcagtaacaggtcatcccttgtatgccatcgtagaattcatagtggtgagaaaccttacaagtgtagtgagtgcagcaagacgttcagtcagaaggcaacccttctatgccatcgtagacttcatagtggtgagaaaccttacaagtgtaacgactgtggcaataccttccgtcactggtcatcccttgtataccatcgtagacttcatactggagagaaatcttacaaatgtacggtttgtgacaaggctttcgtgcgtaattcatacctggcaagacatattagaattcacactgcagagaaaccttacaagtgtaatgaatgtggaaaggcttttaatgaacaatcacacctttc…	chr19	19934554	TGGAatGAAACCtTACAAgTGTaA	5	5' ____XX______X_____X___X_ 3'	AtAgAaTTCATACTGGAGAGAAACCT	3	3' _X_X_X____________________ 5'	TRUE	clinvar2_19_19934554_ideal	0.334873	0.801105
chr19	52554937	52555454	517	clinvar2_19_19934554_ideal	chr19_52554937_52555454_517_clinvar2_19_19934554_ideal_880	clinvar2_19_19934554_ideal_F	TGGAGAGAAACCCTACAAATGTGA	59.65	clinvar2_19_19934554_ideal_R	AGGTTTCTCTCCAGTATGAAGTATCT	58.871	880	TGGAGAGAAAtCtTACAAATGTaAggtttgtgacaaggctttcgtgtgtcgttcctatgtggcaaaacatactagaattcacagtggaatgaaaccttacaagtgtaatgagtgcagcaagaccttcagtaacaggtcatcccttgtatgccatcgtagaattcatagtggtgagaaaccttacaagtgtagtgagtgcagcaagacgttcagtcagaaggcaacccttctatgccatcgtagacttcatagtggtgagaaaccttacaagtgtaacgactgtggcaataccttccgtcactggtcatcccttgtataccatcgtagacttcatactggagagaaatcttacaaatgtacggtttgtgacaaggctttcgtgcgtaattcatacctggc…	chr19	19934554	TGGAGAGAAAtCtTACAAATGTaA	3	5' __________X_X_________X_ 3'	AtAgAaTTCATACTGGAGAGAAACCT	3	3' _X_X_X____________________ 5'	TRUE	clinvar2_19_19934554_ideal	0.279304	0.79779
chr19	52554853	52555454	601	clinvar2_19_19934554_ideal	chr19_52554853_52555454_601_clinvar2_19_19934554_ideal_840	clinvar2_19_19934554_ideal_F	TGGAGAGAAACCCTACAAATGTGA	59.65	clinvar2_19_19934554_ideal_R	AGGTTTCTCTCCAGTATGAAGTATCT	58.871	840	TGGAGAaAAAaCtTACAAgTGTaAtgagtgtgggaagaccttcagttacaagtcatcacttgtatggcatcgtagacttcatggtggagagaaatcttacaaatgtaaggtttgtgacaaggctttcgtgtgtcgttcctatgtggcaaaacatactagaattcacagtggaatgaaaccttacaagtgtaatgagtgcagcaagaccttcagtaacaggtcatcccttgtatgccatcgtagaattcatagtggtgagaaaccttacaagtgtagtgagtgcagcaagacgttcagtcagaaggcaacccttctatgccatcgtagacttcatagtggtgagaaaccttacaagtgtaacgactgtggcaataccttccgtcactggtcatcccttgt…	chr19	19934554	TGGAGAaAAAaCtTACAAgTGTaA	5	5' ______X___X_X_____X___X_ 3'	AtAgAaTTCATACTGGAGAGAAACCT	3	3' _X_X_X____________________ 5'	TRUE	clinvar2_19_19934554_ideal	0.229617	0.762431
chr19	52554769	52555454	685	clinvar2_19_19934554_ideal	chr19_52554769_52555454_685_clinvar2_19_19934554_ideal_880	clinvar2_19_19934554_ideal_F	TGGAGAGAAACCCTACAAATGTGA	59.65	clinvar2_19_19934554_ideal_R	AGGTTTCTCTCCAGTATGAAGTATCT	58.871	880	TGGAGAGAAACCaTACAgATGTcAggtttgtgacacagctttcacgtggaattcacagctggcacgacatacaagaattcacactggagaaaaaacttacaagtgtaatgagtgtgggaagaccttcagttacaagtcatcacttgtatggcatcgtagacttcatggtggagagaaatcttacaaatgtaaggtttgtgacaaggctttcgtgtgtcgttcctatgtggcaaaacatactagaattcacagtggaatgaaaccttacaagtgtaatgagtgcagcaagaccttcagtaacaggtcatcccttgtatgccatcgtagaattcatagtggtgagaaaccttacaagtgtagtgagtgcagcaagacgttcagtcagaaggcaacccttct…	chr19	19934554	TGGAGAGAAACCaTACAgATGTcA	3	5' ____________X____X____X_ 3'	AtAgAaTTCATACTGGAGAGAAACCT	3	3' _X_X_X____________________ 5'	TRUE	clinvar2_19_19934554_ideal	0.190657	0.721547
chr19	52554685	52555454	769	clinvar2_19_19934554_ideal	chr19_52554685_52555454_769_clinvar2_19_19934554_ideal_920	clinvar2_19_19934554_ideal_F	TGGAGAGAAACCCTACAAATGTGA	59.65	clinvar2_19_19934554_ideal_R	AGGTTTCTCTCCAGTATGAAGTATCT	58.871	920	TGGAGAGAAACCtTACAAATGTGAagcatgtgacaaagtttttggtcagaaatcagctcttgagtcacataagagaattcatactggagagaaaccatacagatgtcaggtttgtgacacagctttcacgtggaattcacagctggcacgacatacaagaattcacactggagaaaaaacttacaagtgtaatgagtgtgggaagaccttcagttacaagtcatcacttgtatggcatcgtagacttcatggtggagagaaatcttacaaatgtaaggtttgtgacaaggctttcgtgtgtcgttcctatgtggcaaaacatactagaattcacagtggaatgaaaccttacaagtgtaatgagtgcagcaagaccttcagtaacaggtcatcccttgt…	chr19	19934554	TGGAGAGAAACCtTACAAATGTGA	1	5' ____________X___________ 3'	AtAgAaTTCATACTGGAGAGAAACCT	3	3' _X_X_X____________________ 5'	TRUE	clinvar2_19_19934554_ideal	0.158908	0.675138
chr19	52554685	52554782	97	clinvar2_19_19934554_ideal	chr19_52554685_52554782_97_clinvar2_19_19934554_ideal_920	clinvar2_19_19934554_ideal_F	TGGAGAGAAACCCTACAAATGTGA	59.65	clinvar2_19_19934554_ideal_R	AGGTTTCTCTCCAGTATGAAGTATCT	58.871	920	TGGAGAGAAACCtTACAAATGTGAagcatgtgacaaagtttttggtcagaaatcagctcttgagtcacataAGAgAaTTCATACTGGAGAGAAACCa	chr19	19934554	TGGAGAGAAACCtTACAAATGTGA	1	5' ____________X___________ 3'	AGAgAaTTCATACTGGAGAGAAACCa	3	3' ___X_X___________________X 5'	TRUE	clinvar2_19_19934554_ideal	0.847423	0.454144
chr19	52554601	52554782	181	clinvar2_19_19934554_ideal	chr19_52554601_52554782_181_clinvar2_19_19934554_ideal_840	clinvar2_19_19934554_ideal_F	TGGAGAGAAACCCTACAAATGTGA	59.65	clinvar2_19_19934554_ideal_R	AGGTTTCTCTCCAGTATGAAGTATCT	58.871	840	TGcAaAGAAACCtTACAAgTGTaAtgaatgtgggaaagcttttaatcaacaatcacatctttcacgtcatcgtagacttcatactggagagaaaccttacaaatgtgaagcatgtgacaaagtttttggtcagaaatcagctcttgagtcacataAGAgAaTTCATACTGGAGAGAAACCa	chr19	19934554	TGcAaAGAAACCtTACAAgTGTaA	5	5' __X_X_______X_____X___X_ 3'	AGAgAaTTCATACTGGAGAGAAACCa	3	3' ___X_X___________________X 5'	TRUE	clinvar2_19_19934554_ideal	0.783425	0.783425
chr19	52554433	52554782	349	clinvar2_19_19934554_ideal	chr19_52554433_52554782_349_clinvar2_19_19934554_ideal_840	clinvar2_19_19934554_ideal_F	TGGAGAGAAACCCTACAAATGTGA	59.65	clinvar2_19_19934554_ideal_R	AGGTTTCTCTCCAGTATGAAGTATCT	58.871	840	TGGtGAaAAACCtTACAAgTGTaAtcagtgtggcaataccttccgtcaccgggcatcccttgtataccatcgtagacttcacactctagagaaatcttacaaatgtacggtttgtaacaaggttttcatgcgtaattcagtcctggctgtacatactagaattcacactgcaaagaaaccttacaagtgtaatgaatgtgggaaagcttttaatcaacaatcacatctttcacgtcatcgtagacttcatactggagagaaaccttacaaatgtgaagcatgtgacaaagtttttggtcagaaatcagctcttgagtcacataAGAgAaTTCATACTGGAGAGAAACCa	chr19	19934554	TGGtGAaAAACCtTACAAgTGTaA	5	5' ___X__X_____X_____X___X_ 3'	AGAgAaTTCATACTGGAGAGAAACCa	3	3' ___X_X___________________X 5'	TRUE	clinvar2_19_19934554_ideal	0.426361	0.822099
chr19	52554349	52554782	433	clinvar2_19_19934554_ideal	chr19_52554349_52554782_433_clinvar2_19_19934554_ideal_860	clinvar2_19_19934554_ideal_F	TGGAGAGAAACCCTACAAATGTGA	59.65	clinvar2_19_19934554_ideal_R	AGGTTTCTCTCCAGTATGAAGTATCT	58.871	860	TGGAGAGAAAaCtTACAAgTGTaAtgagtgtcgcaagaccttcagccgcaggtcatcccttctatgccatcgtagacttcatagtggtgaaaaaccttacaagtgtaatcagtgtggcaataccttccgtcaccgggcatcccttgtataccatcgtagacttcacactctagagaaatcttacaaatgtacggtttgtaacaaggttttcatgcgtaattcagtcctggctgtacatactagaattcacactgcaaagaaaccttacaagtgtaatgaatgtgggaaagcttttaatcaacaatcacatctttcacgtcatcgtagacttcatactggagagaaaccttacaaatgtgaagcatgtgacaaagtttttggtcagaaatcagctcttga…	chr19	19934554	TGGAGAGAAAaCtTACAAgTGTaA	4	5' __________X_X_____X___X_ 3'	AGAgAaTTCATACTGGAGAGAAACCa	3	3' ___X_X___________________X 5'	TRUE	clinvar2_19_19934554_ideal	0.341339	0.816575
chr19	52554265	52554782	517	clinvar2_19_19934554_ideal	chr19_52554265_52554782_517_clinvar2_19_19934554_ideal_900	clinvar2_19_19934554_ideal_F	TGGAGAGAAACCCTACAAATGTGA	59.65	clinvar2_19_19934554_ideal_R	AGGTTTCTCTCCAGTATGAAGTATCT	58.871	900	TGGAGAGAAACCaTACAAATGTaAggtttgtgatacagctttcacgtgtaattcacagctggcacgacatagaagaattcacactggagagaaaacttacaagtgtaatgagtgtcgcaagaccttcagccgcaggtcatcccttctatgccatcgtagacttcatagtggtgaaaaaccttacaagtgtaatcagtgtggcaataccttccgtcaccgggcatcccttgtataccatcgtagacttcacactctagagaaatcttacaaatgtacggtttgtaacaaggttttcatgcgtaattcagtcctggctgtacatactagaattcacactgcaaagaaaccttacaagtgtaatgaatgtgggaaagcttttaatcaacaatcacatctttc…	chr19	19934554	TGGAGAGAAACCaTACAAATGTaA	2	5' ____________X_________X_ 3'	AGAgAaTTCATACTGGAGAGAAACCa	3	3' ___X_X___________________X 5'	TRUE	clinvar2_19_19934554_ideal	0.279304	0.79779
chr19	52554181	52554782	601	clinvar2_19_19934554_ideal	chr19_52554181_52554782_601_clinvar2_19_19934554_ideal_920	clinvar2_19_19934554_ideal_F	TGGAGAGAAACCCTACAAATGTGA	59.65	clinvar2_19_19934554_ideal_R	AGGTTTCTCTCCAGTATGAAGTATCT	58.871	920	TGGAGAGAAACCtTACAAATGTGAagaatgtgacaaagttttcagtcagaaatcaacccttgagagacataagagaattcatactggagagaaaccatacaaatgtaaggtttgtgatacagctttcacgtgtaattcacagctggcacgacatagaagaattcacactggagagaaaacttacaagtgtaatgagtgtcgcaagaccttcagccgcaggtcatcccttctatgccatcgtagacttcatagtggtgaaaaaccttacaagtgtaatcagtgtggcaataccttccgtcaccgggcatcccttgtataccatcgtagacttcacactctagagaaatcttacaaatgtacggtttgtaacaaggttttcatgcgtaattcagtcctggc…	chr19	19934554	TGGAGAGAAACCtTACAAATGTGA	1	5' ____________X___________ 3'	AGAgAaTTCATACTGGAGAGAAACCa	3	3' ___X_X___________________X 5'	TRUE	clinvar2_19_19934554_ideal	0.229617	0.762431
chr19	52554181	52554278	97	clinvar2_19_19934554_ideal	chr19_52554181_52554278_97_clinvar2_19_19934554_ideal_920	clinvar2_19_19934554_ideal_F	TGGAGAGAAACCCTACAAATGTGA	59.65	clinvar2_19_19934554_ideal_R	AGGTTTCTCTCCAGTATGAAGTATCT	58.871	920	TGGAGAGAAACCtTACAAATGTGAagaatgtgacaaagttttcagtcagaaatcaacccttgagagacataAGAgAaTTCATACTGGAGAGAAACCa	chr19	19934554	TGGAGAGAAACCtTACAAATGTGA	1	5' ____________X___________ 3'	AGAgAaTTCATACTGGAGAGAAACCa	3	3' ___X_X___________________X 5'	TRUE	clinvar2_19_19934554_ideal	0.872165	0.467403
chr19	52554097	52554782	685	clinvar2_19_19934554_ideal	chr19_52554097_52554782_685_clinvar2_19_19934554_ideal_860	clinvar2_19_19934554_ideal_F	TGGAGAGAAACCCTACAAATGTGA	59.65	clinvar2_19_19934554_ideal_R	AGGTTTCTCTCCAGTATGAAGTATCT	58.871	860	TGGAGAGAAAaCaTACAAgTGTaAtgagtgtggtaaggcttttaatcatcaatcaagccttgcacgtcatcatatacttcatactggagagaaaccttacaaatgtgaagaatgtgacaaagttttcagtcagaaatcaacccttgagagacataagagaattcatactggagagaaaccatacaaatgtaaggtttgtgatacagctttcacgtgtaattcacagctggcacgacatagaagaattcacactggagagaaaacttacaagtgtaatgagtgtcgcaagaccttcagccgcaggtcatcccttctatgccatcgtagacttcatagtggtgaaaaaccttacaagtgtaatcagtgtggcaataccttccgtcaccgggcatcccttgt…	chr19	19934554	TGGAGAGAAAaCaTACAAgTGTaA	4	5' __________X_X_____X___X_ 3'	AGAgAaTTCATACTGGAGAGAAACCa	3	3' ___X_X___________________X 5'	TRUE	clinvar2_19_19934554_ideal	0.190657	0.721547
chr19	52554097	52554278	181	clinvar2_19_19934554_ideal	chr19_52554097_52554278_181_clinvar2_19_19934554_ideal_860	clinvar2_19_19934554_ideal_F	TGGAGAGAAACCCTACAAATGTGA	59.65	clinvar2_19_19934554_ideal_R	AGGTTTCTCTCCAGTATGAAGTATCT	58.871	860	TGGAGAGAAAaCaTACAAgTGTaAtgagtgtggtaaggcttttaatcatcaatcaagccttgcacgtcatcatatacttcatactggagagaaaccttacaaatgtgaagaatgtgacaaagttttcagtcagaaatcaacccttgagagacataAGAgAaTTCATACTGGAGAGAAACCa	chr19	19934554	TGGAGAGAAAaCaTACAAgTGTaA	4	5' __________X_X_____X___X_ 3'	AGAgAaTTCATACTGGAGAGAAACCa	3	3' ___X_X___________________X 5'	TRUE	clinvar2_19_19934554_ideal	0.801105	0.801105
chr19	52554097	52554194	97	clinvar2_19_19934554_ideal	chr19_52554097_52554194_97_clinvar2_19_19934554_ideal_900	clinvar2_19_19934554_ideal_F	TGGAGAGAAACCCTACAAATGTGA	59.65	clinvar2_19_19934554_ideal_R	AGGTTTCTCTCCAGTATGAAGTATCT	58.871	900	TGGAGAGAAAaCaTACAAgTGTaAtgagtgtggtaaggcttttaatcatcaatcaagccttgcacgtcatcAtATACTTCATACTGGAGAGAAACCT	chr19	19934554	TGGAGAGAAAaCaTACAAgTGTaA	4	5' __________X_X_____X___X_ 3'	AtATACTTCATACTGGAGAGAAACCT	1	3' _X________________________ 5'	TRUE	clinvar2_19_19934554_ideal	0.828866	0.444199
chr19	52554013	52554782	769	clinvar2_19_19934554_ideal	chr19_52554013_52554782_769_clinvar2_19_19934554_ideal_880	clinvar2_19_19934554_ideal_F	TGGAGAGAAACCCTACAAATGTGA	59.65	clinvar2_19_19934554_ideal_R	AGGTTTCTCTCCAGTATGAAGTATCT	58.871	880	TGGAGtGAAACCtTACAAATGTaAgatttgtgagaaggcttttgcgtgtcattcctatctggcaaaccatactagaattcatagtggagagaaaacatacaagtgtaatgagtgtggtaaggcttttaatcatcaatcaagccttgcacgtcatcatatacttcatactggagagaaaccttacaaatgtgaagaatgtgacaaagttttcagtcagaaatcaacccttgagagacataagagaattcatactggagagaaaccatacaaatgtaaggtttgtgatacagctttcacgtgtaattcacagctggcacgacatagaagaattcacactggagagaaaacttacaagtgtaatgagtgtcgcaagaccttcagccgcaggtcatcccttct…	chr19	19934554	TGGAGtGAAACCtTACAAATGTaA	3	5' _____X______X_________X_ 3'	AGAgAaTTCATACTGGAGAGAAACCa	3	3' ___X_X___________________X 5'	TRUE	clinvar2_19_19934554_ideal	0.158908	0.675138
[truncated: 8,225 more rows]

## Sheet: Legend
Columns in the file created by CREPE that contains all predicted off-targets for a set of input target sites
chrom	chromosome of off-target amplicon
[truncated: 25 more rows]
