# Supplementary material for: CREPE (CREate Primers and Evaluate): A Computational Tool for Large-Scale Primer Design and Specificity Analysis
Source: Genes (Basel). 2025 Sep 10;16(9):1062. doi: 10.3390/genes16091062 (PMC12469620; doi:10.3390/genes16091062)
Supplement: Supplementary file 1 [file genes-16-01062-s001.zip › S_Table1_100_1000_stats.xlsx]

## Sheet: 20250327_Supplementary_Table1
Type	0.025	Test Set	0.975
Viable	986	988	997
Failed_to_make_primer	3	12	14
Concerning_Off-targets	108	128	141
Non-Concerning_Off-targets	850	860	887
TAS-opt_noncon_P=1	583	593	638
TAS-opt_noncon_P>1	57	67	84
Right_noncon_P=1	56	77	84
Right_noncon_P>1	5	9	18
Left_noncon_P=1	77	102	110
Left_noncon_P>1	6	12	20
