# Supplementary material for: CREPE (CREate Primers and Evaluate): A Computational Tool for Large-Scale Primer Design and Specificity Analysis
Source: Genes (Basel). 2025 Sep 10;16(9):1062. doi: 10.3390/genes16091062 (PMC12469620; doi:10.3390/genes16091062)
Supplement: Supplementary file 1 [file genes-16-01062-s001.zip › S_Table2_Fig5_statistics.xlsx]

## Sheet: 20250325_Supplemental_Data3_sum
Test Type	p-value
Kruskal-Wallis (Z-Off - LQ-Off - HQ-Off)	0.1534
Mann-Whitney U (Z-Off - LQ-Off)	0.6897
Mann-Whitney U (Z-Off - HQ-Off)	0.05647
Mann-Whitney U (HQ-Off - LQ-Off)	0.621
